# Supplementary material for: Differential effects of class I isoform histone deacetylase depletion and enzymatic inhibition by belinostat or valproic acid in HeLa cells
Source: Mol Cancer. 2008 Sep 12;7:70. doi: 10.1186/1476-4598-7-70 (PMC2553797; doi:10.1186/1476-4598-7-70)
Supplement: Additional file 2 — Additional file B: Supplemental Table A: Complete gene lists at ≥ 2-fold changes. Complete gene lists of significantly altered genes (5%) in all five conditions: HDAC 1, 2 or 3 KD, VPA or belinostat treatments, at 2-fold changes or more. [file 1476-4598-7-70-S2.xls]

## Sheet: Ark1
Probe Set ID	Gene Symbol	HDAC1 KD	HDAC2 KD	HDAC3 KD	Belinostat	Valproic acid	Gene Title	Entrez Gene ID	Chromosomal Location
1552287_s_at	AFG3L1				0.423771		AFG3 ATPase family gene 3-like 1 (S. cerevisiae)	172	16q24.3
1552299_at	C6orf199				2.32449	2.48707	chromosome 6 open reading frame 199	221264	6q21
1552365_at	SCIN					3.00461	scinderin	85477	7p21.3
1552370_at	C4orf33				2.44958	2.13695	chromosome 4 open reading frame 33	132321	4q28.2
1552474_a_at	GAMT				2.43529	3.195	guanidinoacetate N-methyltransferase	2593	19p13.3
1552521_a_at	TMEM74					6.13443	transmembrane protein 74	157753	8q23.1
1552695_a_at	SLC2A13	4.01104					solute carrier family 2 (facilitated glucose transporter), member 13	114134	12q12
1552716_at	FLJ23577					2.73449	KPL2 protein	79925	5p13.2
1552767_a_at	HS6ST2				0.309764	0.338198	heparan sulfate 6-O-sulfotransferase 2	90161	Xq26.2
1552777_a_at	RAET1E					0.3662	retinoic acid early transcript 1E	135250	6q25.1
1552937_s_at	hCG_1997849		2.00347				ATR interacting protein	84126	3p24.3-p22.1
1552972_at	hCG_2032978		0.489566				hCG2032978	399978	11q24.3
1553138_a_at	ANKRD41				0.261612	0.321455	ankyrin repeat domain 41	126549	19p13.11
1553158_at	C3orf34				2.96457	4.72948	chromosome 3 open reading frame 34	84984	3q29
1553194_at	NEGR1			0.354651			neuronal growth regulator 1	257194	1p31.1
1553211_at	ANKFN1	3.70762	3.59283		3.63263	3.01831	ankyrin-repeat and fibronectin type III domain containing 1	162282	17q22
1553226_at	TMEM83					5.52793	transmembrane protein 83	145978	15q25.3
1553693_s_at	CBR4					2.57793	carbonyl reductase 4	84869	4q32.3
1553713_a_at	RHEBL1					2.85555	Ras homolog enriched in brain like 1	121268	12q13.12
1553749_at	FAM76B					0.333349	family with sequence similarity 76, member B	143684	11q21
1553764_a_at	JUB		0.320226				jub, ajuba homolog (Xenopus laevis)	84962	14q11.2
1553798_a_at	FBXL13				2.25024		F-box and leucine-rich repeat protein 13	222235	7q22.1
1553954_at	ALG14					0.49573	asparagine-linked glycosylation 14 homolog (S. cerevisiae)	199857	1p21.3
1553955_at	CCDC128					2.49528	coiled-coil domain containing 128	129285	2p16.3
1553959_a_at	B3GALT6				0.421234		UDP-Gal:betaGal beta 1,3-galactosyltransferase polypeptide 6	126792	1p36.33
1553978_at	MEF2B				2.22342		myocyte enhancer factor 2B	4207	19p12
1553994_at	NT5E				6.29783	2.57289	5'-nucleotidase, ecto (CD73)	4907	6q14-q21
1554001_at	TRIM37			0.455206			tripartite motif-containing 37	4591	17q23.2
1554007_at	---					3.17135	CDNA clone IMAGE:5303689	0	---
1554008_at	OSMR	2.20914					oncostatin M receptor	9180	5p13.1
1554016_a_at	C16orf57					2.28906	chromosome 16 open reading frame 57	79650	16q13
1554026_a_at	MYO10				2.38229		Myosin X	4651	5p15.1-p14.3
1554067_at	FLJ32549					2.54489	hypothetical protein FLJ32549	144577	12q14.2
1554161_at	SLC25A27					3.19543	solute carrier family 25, member 27	9481	6p11.2-q12
1554167_a_at	GOLGA7				2.02785		golgi autoantigen, golgin subfamily a, 7	51125	8p11.21
1554195_a_at	MGC23985				3.07067		similar to AVLV472	389336	5q33.1
1554199_at	PTPRO		2.50248				protein tyrosine phosphatase, receptor type, O	5800	12p13.3-p13.2|12p13-p12
1554464_a_at	CRTAP	2.10539		2.11424			cartilage associated protein	10491	3p22.3
1554572_a_at	SUV39H2	0.401503					suppressor of variegation 3-9 homolog 2 (Drosophila)	79723	10p13
1554597_at	---				0.492381		MRNA; cDNA DKFZp547K189 (from clone DKFZp547K189)	0	---
1554691_a_at	PACSIN2			0.398791			protein kinase C and casein kinase substrate in neurons 2	11252	22q13.2-q13.33
1554761_a_at	HEATR2					0.493063	HEAT repeat containing 2	54919	7p22.3
1554973_a_at	ZBTB26					0.438147	zinc finger and BTB domain containing 26	57684	9q33.2
1555244_at	LOC554207				7.19941		hypothetical LOC554207	554207	14q11.2
1555370_a_at	CAMTA1					3.47106	calmodulin binding transcription activator 1	23261	1p36.31-p36.23
1555419_a_at	ASAH1				2.0362		N-acylsphingosine amidohydrolase (acid ceramidase) 1	427	8p22-p21.3
1555653_at	HNRPA3				2.04995	2.26138	heterogeneous nuclear ribonucleoprotein A3	220988	2q31.2
1555723_at	---		2.5127				OK/SW-cl.79	0	---
1555724_s_at	TAGLN	0.317189					transgelin	6876	11q23.2
1555731_a_at	AP1S3	0.488613					adaptor-related protein complex 1, sigma 3 subunit	130340	2q36.1
1555812_a_at	ARHGDIB		0.18483				Rho GDP dissociation inhibitor (GDI) beta	397	12p12.3
1555858_at	---				0.385553	0.49943	CDNA FLJ36321 fis, clone THYMU2005482	0	---
1555870_at	RNF207				0.327754	0.381711	ring finger protein 207	388591	1p36.31
1555886_at	PDSS2	2.0463			2.15027		prenyl (decaprenyl) diphosphate synthase, subunit 2	57107	6q21
1555943_at	PGAM5					0.369684	phosphoglycerate mutase family member 5	192111	12q24.33
1555950_a_at	CD55				2.34428		CD55 molecule, decay accelerating factor for complement (Cromer blood group)	1604	1q32
1555989_at	---		0.424582				Transcribed locus	0	---
1555996_s_at	EIF4A2					0.356496	eukaryotic translation initiation factor 4A, isoform 2	1974	3q28
1556221_a_at	---				5.00391	3.76116	CDNA FLJ35137 fis, clone PLACE6009419	0	---
1556283_s_at	FGFR1OP2					2.33237	FGFR1 oncogene partner 2	26127	12p11.23
1556308_at	PRRT3					2.20773	proline-rich transmembrane protein 3	285368	3p25.3
1556385_at	---					0.485682	CDNA FLJ39926 fis, clone SPLEN2021157	0	---
1556488_s_at	C3orf15					2.18461	chromosome 3 open reading frame 15	89876	3q12-q13.3
1556545_at	---	3.57391			3.37942	2.69132	CDNA FLJ32379 fis, clone SKMUS1000030	0	---
1556579_s_at	IGSF10		2.25817				immunoglobulin superfamily, member 10	285313	3q25.1
1556588_at	C15orf37					0.437877	chromosome 15 open reading frame 37	283687	15q25.1
1556613_s_at	LOC203107	3.19112	2.16678				hypothetical protein LOC203107	203107	8q22.1
1556764_s_at	---				2.48733		CDNA FLJ90128 fis, clone HEMBB1000276	0	---
1556769_a_at	---		2.01852		9.98791	8.73479	Homo sapiens, clone IMAGE:3883659, mRNA	0	---
1556834_at	---	2.61476					CDNA clone IMAGE:5296106	0	---
1557014_a_at	C9orf122				0.229735		chromosome 9 open reading frame 122	158228	9p13.1
1557031_at	RNF212		2.0899	2.29647			ring finger protein 212	285498	4p16.3
1557051_s_at	HOXA2	2.90377				3.09554	Homeobox A2	3199	7p15-p14
228642_at	HOXA2	2.81263				3.15669	Homeobox A2	3199	7p15-p14
1557418_at	ACSL4					0.435396	Acyl-CoA synthetase long-chain family member 4	2182	Xq22.3-q23
1557455_s_at	MOSPD1				2.63663		motile sperm domain containing 1	56180	Xq26.3
1557487_at	---	0.477239					CDNA clone IMAGE:4797099	0	---
1557636_a_at	LOC136288				4.32067	14.8854	hypothetical protein LOC136288	136288	7p12.3
1557873_at	---				2.92925		CDNA FLJ30191 fis, clone BRACE2001313	0	---
1558028_x_at	LOC647979		0.396941	0.426762			hypothetical protein LOC647979	647979	---
1558117_s_at	USP31	2.08961					ubiquitin specific peptidase 31	57478	16p12.1
1558164_s_at	PEX13				2.57889		Peroxisome biogenesis factor 13	5194	2p14-p16
1558195_at	LOC283404					2.08761	hypothetical protein LOC283404	283404	12q13.13
1558236_at	---				2.41452		---	---	---
1558237_x_at	---				2.36313		---	---	---
1558501_at	DNM3	0.418554	0.352969	0.2749		2.35332	dynamin 3	26052	1q24.3
1558522_at	---	2.48812	2.50845				Homo sapiens, clone IMAGE:3459334, mRNA	0	---
1558700_s_at	ZNF260	2.04962					zinc finger protein 260	339324	19q13.12
1558775_s_at	NSMAF				0.438518	0.416469	neutral sphingomyelinase (N-SMase) activation associated factor	8439	8q12-q13
1559072_a_at	LRRC62			0.464224			leucine rich repeat containing 62	114794	22q13.1
1559108_at	---				2.88576		CDNA FLJ32270 fis, clone PROST1000527	0	---
1559213_at	---					5.61574	Homo sapiens, clone IMAGE:5394246, mRNA	0	---
1559258_a_at	RP3-452H17.2				2.47393		Kita-kyushu lung cancer antigen 1	203413	Xq23
1559331_x_at	---					0.405441	CDNA FLJ25030 fis, clone CBL02631	0	---
1559409_a_at	KIAA1345				0.392024	0.389834	KIAA1345 protein	57545	4p15.33
1559410_at	---					3.91419	CDNA FLJ34677 fis, clone LIVER2002660	0	---
1559433_at	LOC149773				0.43175	0.437695	Hypothetical protein LOC149773	149773	20q13.32
1559725_at	---				5.11195		MRNA; cDNA DKFZp667J0623 (from clone DKFZp667J0623)	0	---
1559957_a_at	LOC642852					3.36971	hypothetical LOC642852	642852	21q22.3
1560100_at	DLX1				0.462432		distal-less homeobox 1	1745	2q32
1560286_s_at	---				3.25727	3.00119	Homo sapiens, clone IMAGE:3446976, mRNA	0	---
1560500_at	---				0.415819		CDNA clone IMAGE:5299346	0	---
1560648_s_at	TSPYL1			0.436244			TSPY-like 1	7259	6q22-q23
1561155_at	---					2.00528	Full length insert cDNA clone ZD60E09	0	---
1561762_s_at	---					2.09198	Full length insert cDNA clone ZD67D03	0	---
1561806_at	---				5.67643		CDNA clone IMAGE:3615211	0	---
1562102_at	AKR1C2				3.38125		Aldo-keto reductase family 1, member C2 (dihydrodiol dehydrogenase 2; bile acid binding protein; 3-alpha hydroxysteroid dehydrogenase, type III)	1646	10p15-p14
1562387_at	FLJ13231				0.378972		hypothetical protein FLJ13231	65250	5p13.2
1562921_at	---				3.3007	9.50853	Homo sapiens, clone IMAGE:5580334, mRNA	0	---
1563614_at	MTBP				0.493194	0.480455	Mdm2, transformed 3T3 cell double minute 2, p53 binding protein (mouse) binding protein, 104kDa	27085	8q24.12
1563629_a_at	LOC283874				2.70037	2.08051	Hypothetical protein LOC283874	283874	16p13.3
1563719_a_at	---				8.93679	3.06991	CDNA: FLJ21271 fis, clone COL01751	0	---
1564031_a_at	C5orf16					2.10094	chromosome 5 open reading frame 16	285613	5q31.3
1564511_a_at	FSTL4				3.32594		follistatin-like 4	23105	5q31.1
1564757_a_at	LOC130940					2.34267	hypothetical protein BC015395	130940	2q24.1
1564907_s_at	MATR3 /// SNHG4	2.16329					matrin 3 /// small nucleolar RNA host gene (non-protein coding) 4	724102 /// 9782	5q31.2
1565951_s_at	CHML			0.388105			choroideremia-like (Rab escort protein 2)	1122	1q42-qter
1566472_s_at	RETSAT	2.36189					retinol saturase (all-trans-retinol 13,14-reductase)	54884	2p11.2
1566557_at	FLJ90757					3.02781	hypothetical protein LOC440465	440465	17q25.3
1566558_x_at	FLJ90757				2.09402		hypothetical protein LOC440465	440465	17q25.3
1567107_s_at	TPM4					0.496559	tropomyosin 4	7171	19p13.1
1568592_at	TRIM69				2.87728	2.04042	tripartite motif-containing 69	140691	15q21.1
1568619_s_at	LOC162073					0.219214	hypothetical protein LOC162073	162073	16p12.3
1568633_a_at	---				2.80102		CDNA clone IMAGE:3878708	0	---
1568780_at	LOC497257					2.30171	Hypothetical LOC497257	497257	---
1568868_at	CYP27C1					0.424384	cytochrome P450, family 27, subfamily C, polypeptide 1	339761	2q14.3
1568957_x_at	LOC653464	0.465266					similar to SLIT-ROBO Rho GTPase-activating protein 2 (srGAP2) (Formin-binding protein 2)	653464	1p11.2
1569107_s_at	ZNF642				0.441893		zinc finger protein 642	339559	1p34.2
1569144_a_at	LOC653325 /// MGC59937	0.442821	0.441952		2.36328		Similar to RIKEN cDNA 2310002J15 gene /// hypothetical LOC653325	375791 /// 653325	9q34.3
1569157_s_at	LOC162993					2.906	hypothetical protein LOC162993	162993	19p13.2
1569190_at	SCLT1			0.493105			sodium channel and clathrin linker 1	132320	4q28.2
1569263_at	---				7.37264		Pp10472	0	---
1569311_at	LOC554203					0.425525	Hypothetical LOC554203	554203	Xq13.2
1569349_at	C11orf30	0.497403			2.26833		chromosome 11 open reading frame 30	56946	11q13.5
1569555_at	GDA				6.26012	8.78397	guanine deaminase	9615	9q21.13
1569577_x_at	---				0.408725		Homo sapiens, clone IMAGE:3865586, mRNA	0	---
1773_at	FNTB				0.466096	0.475286	farnesyltransferase, CAAX box, beta	2342	14q23-q24
200044_at	SFRS9			0.486093			splicing factor, arginine/serine-rich 9	8683	12q24.31
200049_at	MYST2					0.482166	MYST histone acetyltransferase 2	11143	17q21.32
200053_at	SPAG7				0.496829	0.426179	sperm associated antigen 7	9552	17p13.2
200075_s_at	GUK1				2.21384		guanylate kinase 1	2987	1q32-q41
200078_s_at	ATP6V0B				2.10349		ATPase, H+ transporting, lysosomal 21kDa, V0 subunit b	533	1p32.3
200604_s_at	PRKAR1A		0.443065				protein kinase, cAMP-dependent, regulatory, type I, alpha (tissue specific extinguisher 1)	5573	17q23-q24
200606_at	DSP				2.13038		desmoplakin	1832	6p24
200610_s_at	NCL				0.397467	0.439285	nucleolin	4691	2q12-qter
200616_s_at	KIAA0152	3.26364	3.4455				KIAA0152	9761	12q24.31
200617_at	KIAA0152			2.65254			KIAA0152	9761	12q24.31
200622_x_at	CALM3				2.09067		calmodulin 3 (phosphorylase kinase, delta)	808	19q13.2-q13.3
200632_s_at	NDRG1				2.06473	2.05367	N-myc downstream regulated gene 1	10397	8q24.3
200634_at	PFN1				0.442216	0.499457	profilin 1	5216	17p13.3
200670_at	XBP1					0.406276	X-box binding protein 1	7494	22q12.1|22q12
200677_at	PTTG1IP	2.50915		2.27147			pituitary tumor-transforming 1 interacting protein	754	21q22.3
200697_at	HK1			0.362332			hexokinase 1	3098	10q22
200701_at	NPC2				2.78304		Niemann-Pick disease, type C2	10577	14q24.3
200730_s_at	PTP4A1			2.73157			protein tyrosine phosphatase type IVA, member 1	7803	6q12
200731_s_at	PTP4A1		2.15898				protein tyrosine phosphatase type IVA, member 1	7803	6q12
200734_s_at	ARF3				2.28034		ADP-ribosylation factor 3	377	12q13
200739_s_at	SUMO3				0.464893		SMT3 suppressor of mif two 3 homolog 3 (S. cerevisiae)	6612	21q22.3
200740_s_at	SUMO3					0.468242	SMT3 suppressor of mif two 3 homolog 3 (S. cerevisiae)	6612	21q22.3
200742_s_at	TPP1			2.28633	2.69988		tripeptidyl peptidase I	1200	11p15
200771_at	LAMC1	5.46813	3.04944	4.94829			laminin, gamma 1 (formerly LAMB2)	3915	1q31
200804_at	TEGT	2.08035					testis enhanced gene transcript (BAX inhibitor 1)	7009	12q12-q13
200810_s_at	CIRBP				0.423199		cold inducible RNA binding protein	1153	19p13.3
200821_at	LAMP2	5.94647	2.71225	5.14918			lysosomal-associated membrane protein 2	3920	Xq24
200827_at	PLOD1	0.196565					procollagen-lysine 1, 2-oxoglutarate 5-dioxygenase 1	5351	1p36.3-p36.2
200831_s_at	SCD					0.487273	stearoyl-CoA desaturase (delta-9-desaturase)	6319	10q23-q24
200878_at	EPAS1					2.2821	endothelial PAS domain protein 1	2034	2p21-p16
200903_s_at	AHCY				0.410469		S-adenosylhomocysteine hydrolase	191	20cen-q13.1
200920_s_at	BTG1				2.09698		B-cell translocation gene 1, anti-proliferative	694	12q22
200931_s_at	VCL	0.487626					vinculin	7414	10q22.1-q23
200941_at	HSBP1	0.477419					heat shock factor binding protein 1	3281	16q23.3
200951_s_at	CCND2					2.29253	cyclin D2	894	12p13
200959_at	FUS					0.404233	fusion (involved in t(12;16) in malignant liposarcoma)	2521	16p11.2
200961_at	SEPHS2	0.44969					selenophosphate synthetase 2	22928	16p11.2
200969_at	SERP1		2.9721				stress-associated endoplasmic reticulum protein 1	27230	3q25.1
200970_s_at	SERP1	2.98878		3.15766			stress-associated endoplasmic reticulum protein 1	27230	3q25.1
200974_at	ACTA2	0.350408					actin, alpha 2, smooth muscle, aorta	59	10q23.3
200978_at	MDH1				2.03663		malate dehydrogenase 1, NAD (soluble)	4190	2p13.3
201002_s_at	Kua-UEV /// UBE2V1			2.05774			ubiquitin-conjugating enzyme E2 variant 1	387522 /// 7335	20q13.2
201009_s_at	TXNIP	7.34513					thioredoxin interacting protein	10628	1q21.1
201012_at	ANXA1				2.53338		annexin A1	301	9q12-q21.2|9q12-q21.2
201042_at	TGM2				3.39823	4.48269	transglutaminase 2 (C polypeptide, protein-glutamine-gamma-glutamyltransferase)	7052	20q12
201058_s_at	MYL9	0.35697					myosin, light chain 9, regulatory	10398	20q11.23
201063_at	RCN1				0.36056	0.308596	reticulocalbin 1, EF-hand calcium binding domain	5954	11p13
201069_at	MMP2		0.460629				matrix metallopeptidase 2 (gelatinase A, 72kDa gelatinase, 72kDa type IV collagenase)	4313	16q13-q21
201108_s_at	THBS1	0.299028					thrombospondin 1	7057	15q15
201110_s_at	THBS1		0.305154				thrombospondin 1	7057	15q15
201117_s_at	CPE					2.77424	carboxypeptidase E	1363	4q32.3
201131_s_at	CDH1					2.59353	cadherin 1, type 1, E-cadherin (epithelial)	999	16q22.1
201140_s_at	RAB5C		0.479032				RAB5C, member RAS oncogene family	5878	17q21.2
201141_at	GPNMB				6.60892	5.37686	glycoprotein (transmembrane) nmb	10457	7p15
201150_s_at	TIMP3	0.469718					TIMP metallopeptidase inhibitor 3 (Sorsby fundus dystrophy, pseudoinflammatory)	7078	22q12.1-q13.2|22q12.3
201152_s_at	MBNL1		2.23892				muscleblind-like (Drosophila)	4154	3q25
201162_at	IGFBP7			2.26883			insulin-like growth factor binding protein 7	3490	4q12
201170_s_at	BHLHB2					0.360108	basic helix-loop-helix domain containing, class B, 2	8553	3p26
201172_x_at	ATP6V0E1				2.15687		ATPase, H+ transporting, lysosomal 9kDa, V0 subunit e1	8992	5q35.2
201185_at	HTRA1			2.24435			HtrA serine peptidase 1	5654	10q26.3
201200_at	CREG1					2.89397	cellular repressor of E1A-stimulated genes 1	8804	1q24
201207_at	TNFAIP1			2.00117			tumor necrosis factor, alpha-induced protein 1 (endothelial)	7126	17q22-q23
201209_at	HDAC1	0.101916					histone deacetylase 1	3065	1p34
201214_s_at	PPP1R7				2.10907		protein phosphatase 1, regulatory (inhibitor) subunit 7	5510	2q37.3
201244_s_at	RAF1	2.8838	2.93963	2.93435			v-raf-1 murine leukemia viral oncogene homolog 1	5894	3p25
201250_s_at	SLC2A1	0.485697					solute carrier family 2 (facilitated glucose transporter), member 1	6513	1p35-p31.3
201253_s_at	CDIPT				2.22464		CDP-diacylglycerol--inositol 3-phosphatidyltransferase (phosphatidylinositol synthase)	10423	16p11.2
201260_s_at	SYPL1	2.11583		3.28513			synaptophysin-like 1	6856	7q22.2
201272_at	AKR1B1					2.02468	aldo-keto reductase family 1, member B1 (aldose reductase)	231	7q35
201285_at	MKRN1	3.3018		2.53485			makorin, ring finger protein, 1	23608	7q34
201286_at	SDC1		2.1443				syndecan 1	6382	2p24.1
201288_at	ARHGDIB	0.29456		0.168233			Rho GDP dissociation inhibitor (GDI) beta	397	12p12.3
201289_at	CYR61					3.06741	cysteine-rich, angiogenic inducer, 61	3491	1p31-p22
201294_s_at	WSB1				2.04958		WD repeat and SOCS box-containing 1	26118	17q11.1
201306_s_at	ANP32B					0.400362	acidic (leucine-rich) nuclear phosphoprotein 32 family, member B	10541	9q22.32
201309_x_at	C5orf13	0.327905	0.441188				chromosome 5 open reading frame 13	9315	5q22.1
201313_at	ENO2				2.50638	2.11128	enolase 2 (gamma, neuronal)	2026	12p13
201315_x_at	IFITM2				0.434489		interferon induced transmembrane protein 2 (1-8D)	10581	11p15.5
201328_at	ETS2					0.388986	v-ets erythroblastosis virus E26 oncogene homolog 2 (avian)	2114	21q22.3|21q22.2
201332_s_at	STAT6					0.44376	signal transducer and activator of transcription 6, interleukin-4 induced	6778	12q13
201340_s_at	ENC1	0.428621					ectodermal-neural cortex (with BTB-like domain)	8507	5q12-q13.3
201341_at	ENC1			0.440919			ectodermal-neural cortex (with BTB-like domain)	8507	5q12-q13.3
201350_at	FLOT2	2.77944					flotillin 2	2319	17q11-q12
201377_at	UBAP2L					0.484088	ubiquitin associated protein 2-like	9898	1q21.3
201387_s_at	UCHL1				3.24523	4.71373	ubiquitin carboxyl-terminal esterase L1 (ubiquitin thiolesterase)	7345	4p14
201403_s_at	MGST3				2.40812		microsomal glutathione S-transferase 3	4259	1q23
201464_x_at	JUN		0.406104	0.419506			jun oncogene	3725	1p32-p31
201465_s_at	JUN	0.379365					jun oncogene	3725	1p32-p31
201479_at	DKC1				0.470082	0.42409	dyskeratosis congenita 1, dyskerin	1736	Xq28
201489_at	PPIF				0.372947	0.418315	peptidylprolyl isomerase F (cyclophilin F)	10105	10q22-q23
201491_at	AHSA1					0.442054	AHA1, activator of heat shock 90kDa protein ATPase homolog 1 (yeast)	10598	14q24
201494_at	PRCP				2.34016		prolylcarboxypeptidase (angiotensinase C)	5547	11q14
201513_at	TSN	2.02209					translin	7247	2q21.1
201516_at	SRM				0.426839	0.490624	spermidine synthase	6723	1p36-p22
201518_at	CBX1	0.388173					chromobox homolog 1 (HP1 beta homolog Drosophila )	10951	17q
201535_at	UBL3				2.87949	2.29117	ubiquitin-like 3	5412	13q12-q13
201540_at	FHL1					2.41161	four and a half LIM domains 1	2273	Xq26
201541_s_at	ZNHIT1				2.15338		zinc finger, HIT type 1	10467	7q22.1
201549_x_at	JARID1B				2.18231		jumonji, AT rich interactive domain 1B	10765	1q32.1
201560_at	CLIC4	0.200897					chloride intracellular channel 4	25932	1p36.11
201565_s_at	ID2					3.46195	inhibitor of DNA binding 2, dominant negative helix-loop-helix protein	3398	2p25
201572_x_at	DCTD				0.492883	0.440983	dCMP deaminase	1635	4q35.1
201581_at	TXNDC13	2.02595					thioredoxin domain containing 13	56255	20p12
201587_s_at	IRAK1				0.359102		interleukin-1 receptor-associated kinase 1	3654	Xq28
201596_x_at	KRT18		0.462619				keratin 18	3875	12q13
201619_at	PRDX3				0.470444	0.496832	peroxiredoxin 3	10935	10q25-q26
201625_s_at	INSIG1				2.1541		insulin induced gene 1	3638	7q36
201627_s_at	INSIG1	0.484058					insulin induced gene 1	3638	7q36
201645_at	TNC				2.33668	2.73315	tenascin C (hexabrachion)	3371	9q33
201649_at	UBE2L6				3.18254	6.21341	ubiquitin-conjugating enzyme E2L 6	9246	11q12
201650_at	KRT19		0.277346				keratin 19	3880	17q21.2
201666_at	TIMP1				2.41631		TIMP metallopeptidase inhibitor 1	7076	Xp11.3-p11.23
201681_s_at	DLG5					0.457502	discs, large homolog 5 (Drosophila)	9231	10q23
201702_s_at	PPP1R10				2.18464		protein phosphatase 1, regulatory (inhibitor) subunit 10	5514	6p21.3
201717_at	MRPL49					0.453998	mitochondrial ribosomal protein L49	740	11q13
201760_s_at	WSB2	0.389182					WD repeat and SOCS box-containing 2	55884	12q24.23
201798_s_at	FER1L3					0.411045	fer-1-like 3, myoferlin (C. elegans)	26509	10q24
201816_s_at	GBAS				0.203576		glioblastoma amplified sequence	2631	7p12
201833_at	HDAC2		0.0999368				histone deacetylase 2	3066	6q21
201836_s_at	SUPT7L				2.05291		suppressor of Ty 7 (S. cerevisiae)-like	9913	2pter-p25.1
201839_s_at	TACSTD1	9.49315					tumor-associated calcium signal transducer 1	4072	2p21
201841_s_at	HSPB1					0.445368	heat shock 27kDa protein 1	3315	7q11.23
201847_at	LIPA				3.58533	3.80858	lipase A, lysosomal acid, cholesterol esterase (Wolman disease)	3988	10q23.2-q23.3
201858_s_at	SRGN				4.95606		serglycin	5552	10q22.1
201860_s_at	PLAT		0.415024	0.437115	8.66854	5.49279	plasminogen activator, tissue	5327	8p12
201864_at	GDI1			0.489529			GDP dissociation inhibitor 1	2664	Xq28
201889_at	FAM3C	0.20545	0.292588	0.412986		2.3453	family with sequence similarity 3, member C	10447	7q31
201896_s_at	PSRC1					0.349599	proline/serine-rich coiled-coil 1	84722	1p13.3
201938_at	CDK2AP1				0.498685		CDK2-associated protein 1	8099	12q24.31
201939_at	PLK2		0.427626				polo-like kinase 2 (Drosophila)	10769	5q12.1-q13.2
201969_at	NASP	2.12981					nuclear autoantigenic sperm protein (histone-binding)	4678	1p34.1
201980_s_at	RSU1					2.20105	Ras suppressor protein 1	6251	10p13
201982_s_at	PAPPA					0.424047	pregnancy-associated plasma protein A, pappalysin 1	5069	9q33.2
201984_s_at	EGFR			2.54364			epidermal growth factor receptor (erythroblastic leukemia viral (v-erb-b) oncogene homolog, avian)	1956	7p12
201989_s_at	CREBL2	0.255601					cAMP responsive element binding protein-like 2	1389	12p13
201990_s_at	CREBL2			0.428201			cAMP responsive element binding protein-like 2	1389	12p13
202000_at	NDUFA6	2.20349					NADH dehydrogenase (ubiquinone) 1 alpha subcomplex, 6, 14kDa	4700	22q13.2-q13.31
202007_at	NID1				2.39245	3.14307	nidogen 1	4811	1q43
202013_s_at	EXT2				2.98732	2.39869	exostoses (multiple) 2	2132	11p12-p11
202023_at	EFNA1					0.478403	ephrin-A1	1942	1q21-q22
202064_s_at	SEL1L				2.4892		sel-1 suppressor of lin-12-like (C. elegans)	6400	14q24.3-q31
202067_s_at	LDLR					0.489408	low density lipoprotein receptor (familial hypercholesterolemia)	3949	19p13.3
202071_at	SDC4					3.15475	syndecan 4	6385	20q12
202073_at	OPTN				3.90519	3.07012	optineurin	10133	10p13
202089_s_at	SLC39A6			0.456238			solute carrier family 39 (zinc transporter), member 6	25800	18q12.2
202092_s_at	ARL2BP	0.439558					ADP-ribosylation factor-like 2 binding protein	23568	16q13
202095_s_at	BIRC5					0.45684	baculoviral IAP repeat-containing 5 (survivin)	332	17q25
202117_at	ARHGAP1	2.18916	2.13015				Rho GTPase activating protein 1	392	11p12-q12
202132_at	WWTR1	0.449025					WW domain containing transcription regulator 1	25937	3q23-q24
202151_s_at	UBAC1			0.462262			UBA domain containing 1	10422	9q34.3
202157_s_at	CUGBP2					2.86579	CUG triplet repeat, RNA binding protein 2	10659	10p13
202180_s_at	MVP				2.34523		major vault protein	9961	16p13.1-p11.2
202182_at	GCN5L2				0.360611		GCN5 general control of amino-acid synthesis 5-like 2 (yeast)	2648	17q21
202190_at	CSTF1					0.491614	cleavage stimulation factor, 3' pre-RNA, subunit 1, 50kDa	1477	20q13.31
202196_s_at	DKK3				8.07377		dickkopf homolog 3 (Xenopus laevis)	27122	11p15.2
202200_s_at	SRPK1			0.491648			SFRS protein kinase 1	6732	6p21.3-p21.2
202201_at	BLVRB				3.91918	3.83682	biliverdin reductase B (flavin reductase (NADPH))	645	19q13.1-q13.2
202207_at	ARL4C					11.8849	ADP-ribosylation factor-like 4C	10123	2q37.1
202216_x_at	NFYC				0.440904	0.427538	nuclear transcription factor Y, gamma	4802	1p32|1p32
202234_s_at	SLC16A1	3.78533					solute carrier family 16, member 1 (monocarboxylic acid transporter 1)	6566	1p12
202235_at	SLC16A1		3.30323				solute carrier family 16, member 1 (monocarboxylic acid transporter 1)	6566	1p12
202236_s_at	SLC16A1			2.72073			solute carrier family 16, member 1 (monocarboxylic acid transporter 1)	6566	1p12
202237_at	NNMT					0.308378	nicotinamide N-methyltransferase	4837	11q23.1
202240_at	PLK1					0.237372	polo-like kinase 1 (Drosophila)	5347	16p12.1
202251_at	PRPF3					0.426009	PRP3 pre-mRNA processing factor 3 homolog (S. cerevisiae)	9129	1q21.1
202252_at	RAB13				2.48925		RAB13, member RAS oncogene family	5872	1q21.2
202260_s_at	STXBP1					2.65527	syntaxin binding protein 1	6812	9q34.1
202261_at	VPS72					0.475568	vacuolar protein sorting 72 homolog (S. cerevisiae)	6944	1q21
202269_x_at	GBP1	0.424984				0.486096	guanylate binding protein 1, interferon-inducible, 67kDa	2633	1p22.2
202275_at	G6PD				2.53709		glucose-6-phosphate dehydrogenase	2539	Xq28
202284_s_at	CDKN1A				4.15084	3.15719	cyclin-dependent kinase inhibitor 1A (p21, Cip1)	1026	6p21.2
202286_s_at	TACSTD2					0.43101	tumor-associated calcium signal transducer 2	4070	1p32-p31
202290_at	PDAP1					0.484692	PDGFA associated protein 1	11333	7q22.1
202293_at	STAG1					0.421287	stromal antigen 1	10274	3q22.3
202295_s_at	CTSH					4.50496	cathepsin H	1512	15q24-q25
202304_at	FNDC3A			2.21056			fibronectin type III domain containing 3A	22862	13q14.2
202337_at	PMF1				0.164448	0.170852	polyamine-modulated factor 1	11243	1q12
202340_x_at	NR4A1		2.03586		2.1268		nuclear receptor subfamily 4, group A, member 1	3164	12q13
202341_s_at	TRIM2				3.10929		tripartite motif-containing 2	23321	4q31.3
202342_s_at	TRIM2					3.29359	tripartite motif-containing 2	23321	4q31.3
202349_at	TOR1A					0.340552	torsin family 1, member A (torsin A)	1861	9q34
202364_at	MXI1				2.22647		MAX interactor 1	4601	10q24-q25
202388_at	RGS2		2.35301				regulator of G-protein signalling 2, 24kDa	5997	1q31
202416_at	DNAJC7					0.48109	DnaJ (Hsp40) homolog, subfamily C, member 7	7266	17q11.2
202417_at	KEAP1				0.211288	0.219225	kelch-like ECH-associated protein 1	9817	19p13.2
202431_s_at	MYC				0.425827		v-myc myelocytomatosis viral oncogene homolog (avian)	4609	8q24.21
202432_at	PPP3CB	0.440227					protein phosphatase 3 (formerly 2B), catalytic subunit, beta isoform	5532	10q21-q22
202436_s_at	CYP1B1				0.281072		cytochrome P450, family 1, subfamily B, polypeptide 1	1545	2p21
202438_x_at	IDS	0.330425					iduronate 2-sulfatase (Hunter syndrome)	3423	Xq28
202439_s_at	IDS				3.13614		iduronate 2-sulfatase (Hunter syndrome)	3423	Xq28
202442_at	AP3S1					2.02293	adaptor-related protein complex 3, sigma 1 subunit	1176	5q22
202447_at	DECR1				3.0114		2,4-dienoyl CoA reductase 1, mitochondrial	1666	8q21.3
202483_s_at	RANBP1					0.434478	RAN binding protein 1	5902	22q11.21
202499_s_at	SLC2A3	0.484603		0.477164			solute carrier family 2 (facilitated glucose transporter), member 3	6515	12p13.3
202501_at	MAPRE2				2.05991	2.0412	microtubule-associated protein, RP/EB family, member 2	10982	18q12.1
202504_at	TRIM29					0.342081	tripartite motif-containing 29	23650	11q22-q23
202508_s_at	SNAP25				2.0667		synaptosomal-associated protein, 25kDa	6616	20p12-p11.2
202518_at	BCL7B				0.451079		B-cell CLL/lymphoma 7B	9275	7q11.23
202537_s_at	CHMP2B			0.47442		2.02632	chromatin modifying protein 2B	25978	3p11.2
202543_s_at	GMFB		0.431744				glia maturation factor, beta	2764	14q22.2
202551_s_at	CRIM1				2.0565		cysteine rich transmembrane BMP regulator 1 (chordin-like)	51232	2p21
202556_s_at	MCRS1				0.400422	0.320396	microspherule protein 1	10445	12q13.12
202580_x_at	FOXM1					0.311691	forkhead box M1	2305	12p13
202588_at	AK1					2.0594	adenylate kinase 1	203	9q34.1
202589_at	TYMS					0.427382	thymidylate synthetase	7298	18p11.32
202590_s_at	PDK2					2.00569	pyruvate dehydrogenase kinase, isozyme 2	5164	17q21.33
202593_s_at	MIR16				2.22007		membrane interacting protein of RGS16	51573	16p12-p11.2
202600_s_at	NRIP1				0.494208		nuclear receptor interacting protein 1	8204	21q11.2
202609_at	EPS8			0.468279		2.00614	epidermal growth factor receptor pathway substrate 8	2059	12q13
202611_s_at	CRSP2		2.39599				cofactor required for Sp1 transcriptional activation, subunit 2, 150kDa	9282	Xp11.4-p11.2
202613_at	CTPS				0.388527	0.442895	CTP synthase	1503	1p34.1
202615_at	GNAQ	0.44969					Guanine nucleotide binding protein (G protein), q polypeptide	2776	9q21
202627_s_at	SERPINE1	0.20549	0.231539	0.217793			serpin peptidase inhibitor, clade E (nexin, plasminogen activator inhibitor type 1), member 1	5054	7q21.3-q22
202643_s_at	TNFAIP3				2.88302		tumor necrosis factor, alpha-induced protein 3	7128	6q23
202644_s_at	TNFAIP3					2.03926	tumor necrosis factor, alpha-induced protein 3	7128	6q23
202647_s_at	NRAS	0.455597					neuroblastoma RAS viral (v-ras) oncogene homolog	4893	1p13.2
202659_at	PSMB10				0.306296	0.284165	proteasome (prosome, macropain) subunit, beta type, 10	5699	16q22.1
202660_at	ITPR2					2.95513	inositol 1,4,5-triphosphate receptor, type 2	3709	12p11
202664_at	WIPF1				0.452574		WAS/WASL interacting protein family, member 1	7456	2q31.1
202674_s_at	LMO7				2.50809		LIM domain 7	4008	13q22.2
202679_at	NPC1				2.44564		Niemann-Pick disease, type C1	4864	18q11-q12
202705_at	CCNB2					0.473842	cyclin B2	9133	15q22.2
202715_at	CAD				0.338667	0.464098	carbamoyl-phosphate synthetase 2, aspartate transcarbamylase, and dihydroorotase	790	2p22-p21
202718_at	IGFBP2				2.29263	4.25941	insulin-like growth factor binding protein 2, 36kDa	3485	2q33-q34
202720_at	TES					2.00736	testis derived transcript (3 LIM domains)	26136	7q31.2
202724_s_at	FOXO1				3.05386	2.88385	forkhead box O1	2308	13q14.1
202726_at	LIG1				0.476769		ligase I, DNA, ATP-dependent	3978	19q13.2-q13.3
202729_s_at	LTBP1				2.4727		latent transforming growth factor beta binding protein 1	4052	2p22-p21
202732_at	PKIG					5.52763	protein kinase (cAMP-dependent, catalytic) inhibitor gamma	11142	20q12-q13.1
202733_at	P4HA2			0.490015			procollagen-proline, 2-oxoglutarate 4-dioxygenase (proline 4-hydroxylase), alpha polypeptide II	8974	5q31
202743_at	PIK3R3			0.39123			phosphoinositide-3-kinase, regulatory subunit 3 (p55, gamma)	8503	1p34.1
202745_at	USP8	2.13971		2.0315			ubiquitin specific peptidase 8	9101	15q21.2
202749_at	WRB					2.65685	tryptophan rich basic protein	7485	21q22.3
202781_s_at	SKIP				2.80462	2.11398	skeletal muscle and kidney enriched inositol phosphatase	51763	17p13.3
202793_at	MBOAT5	2.72022					membrane bound O-acyltransferase domain containing 5	10162	12p13
202801_at	PRKACA				2.0254	2.34848	protein kinase, cAMP-dependent, catalytic, alpha	5566	19p13.1
202813_at	TARBP1				0.402301		Tar (HIV-1) RNA binding protein 1	6894	1q42.3
202820_at	AHR					2.48483	aryl hydrocarbon receptor	196	7p15
202822_at	LPP	0.385976					LIM domain containing preferred translocation partner in lipoma	4026	3q28
202838_at	FUCA1				5.86445	5.40701	fucosidase, alpha-L- 1, tissue	2517	1p34
202842_s_at	DNAJB9				2.41498		DnaJ (Hsp40) homolog, subfamily B, member 9	4189	7q31|14q24.2-q24.3
202859_x_at	IL8					26.3117	interleukin 8	3576	4q13-q21
202866_at	DNAJB12					0.441595	DnaJ (Hsp40) homolog, subfamily B, member 12	54788	10q22.1
202880_s_at	PSCD1					0.403073	pleckstrin homology, Sec7 and coiled-coil domains 1(cytohesin 1)	9267	17q25
202887_s_at	DDIT4				0.22319		DNA-damage-inducible transcript 4	54541	10pter-q26.12
202889_x_at	MAP7					0.470983	microtubule-associated protein 7	9053	6q23.3
202891_at	NIT1				3.44024		nitrilase 1	4817	1q21-q22
202893_at	UNC13B	2.01174					unc-13 homolog B (C. elegans)	10497	9p12-p11
202908_at	WFS1					2.26018	Wolfram syndrome 1 (wolframin)	7466	4p16
202912_at	ADM				3.16126	2.02079	adrenomedullin	133	11p15.4
202925_s_at	PLAGL2			2.09792			pleiomorphic adenoma gene-like 2	5326	20q11.21
202945_at	FPGS				0.446958		folylpolyglutamate synthase	2356	9q34.1
202948_at	IL1R1		2.47086				interleukin 1 receptor, type I	3554	2q12
202954_at	UBE2C					0.395524	ubiquitin-conjugating enzyme E2C	11065	20q13.12
202958_at	PTPN9					0.445119	protein tyrosine phosphatase, non-receptor type 9	5780	15q24.2
202959_at	MUT				2.188		methylmalonyl Coenzyme A mutase	4594	6p21
202967_at	GSTA4					3.26435	glutathione S-transferase A4	2941	6p12.1
202974_at	MPP1				3.95959	6.00763	membrane protein, palmitoylated 1, 55kDa	4354	Xq28
202980_s_at	SIAH1					0.489218	seven in absentia homolog 1 (Drosophila)	6477	16q12
202982_s_at	ACOT1 /// ACOT2				0.244399	0.301732	acyl-CoA thioesterase 2 /// acyl-CoA thioesterase 1	10965 /// 641371	14q24.3
202983_at	HLTF					2.36456	helicase-like transcription factor	6596	3q25.1-q26.1
202996_at	POLD4				3.17163		polymerase (DNA-directed), delta 4	57804	11q13
203002_at	AMOTL2	0.248995					angiomotin like 2	51421	3q21-q22
203005_at	LTBR					0.433583	lymphotoxin beta receptor (TNFR superfamily, member 3)	4055	12p13
203019_x_at	SSX2IP			0.475589			synovial sarcoma, X breakpoint 2 interacting protein	117178	1p22.3
203037_s_at	MTSS1					4.01169	metastasis suppressor 1	9788	8p22
203044_at	CHSY1	0.444337					carbohydrate (chondroitin) synthase 1	22856	15q26.3
203046_s_at	TIMELESS				0.343713		timeless homolog (Drosophila)	8914	12q12-q13
203054_s_at	TCTA				3.2908	2.00081	T-cell leukemia translocation altered gene	6988	3p21
203058_s_at	PAPSS2		4.06223	4.94417			3'-phosphoadenosine 5'-phosphosulfate synthase 2	9060	10q23-q24
203074_at	ANXA8 /// ANXA8L1 /// LOC728113					0.349278	annexin A8 /// annexin A8-like 1 /// similar to Annexin A8 (Annexin VIII) (Vascular anticoagulant-beta) (VAC-beta)	244 /// 653145 /// 728113	10q11.2 /// 10q11.22
203081_at	CTNNBIP1					2.15869	catenin, beta interacting protein 1	56998	1p36.22
203087_s_at	KIF2A		0.394691				kinesin heavy chain member 2A	3796	5q12-q13
203089_s_at	HTRA2				2.2928		HtrA serine peptidase 2	27429	2p12
203108_at	GPRC5A				2.92552	2.47741	G protein-coupled receptor, family C, group 5, member A	9052	12p13-p12.3
203123_s_at	SLC11A2			0.275524			solute carrier family 11 (proton-coupled divalent metal ion transporters), member 2	4891	12q13
203124_s_at	SLC11A2	0.443867					solute carrier family 11 (proton-coupled divalent metal ion transporters), member 2	4891	12q13
203126_at	IMPA2		2.18804				inositol(myo)-1(or 4)-monophosphatase 2	3613	18p11.2
203130_s_at	KIF5C					11.6545	kinesin family member 5C	3800	2q23.1
203145_at	SPAG5					0.425482	sperm associated antigen 5	10615	17q11.2
203146_s_at	GABBR1					2.26424	gamma-aminobutyric acid (GABA) B receptor, 1	2550	6p21.31
203148_s_at	TRIM14	2.10815					tripartite motif-containing 14	9830	9q22.33
203150_at	RABEPK				0.411002		Rab9 effector protein with kelch motifs	10244	9q33.3
203151_at	MAP1A				3.26387	3.78128	microtubule-associated protein 1A	4130	15q13-qter
203153_at	IFIT1		0.3736		0.476608		interferon-induced protein with tetratricopeptide repeats 1	3434	10q25-q26
203157_s_at	GLS		0.390996				glutaminase	2744	2q32-q34
203159_at	GLS			0.423964			glutaminase	2744	2q32-q34
203167_at	TIMP2				2.82915		TIMP metallopeptidase inhibitor 2	7077	17q25
203173_s_at	MGC16824				0.435988		esophageal cancer associated protein	57020	16p12.3
203175_at	RHOG		2.30644	2.22845			ras homolog gene family, member G (rho G)	391	11p15.5-p15.4
203178_at	GATM					5.28481	glycine amidinotransferase (L-arginine:glycine amidinotransferase)	2628	15q21.1
203179_at	GALT					2.35461	galactose-1-phosphate uridylyltransferase	2592	9p13
203180_at	ALDH1A3	0.493305	0.233545	0.311148	0.110391		aldehyde dehydrogenase 1 family, member A3	220	15q26.3
203188_at	B3GNT1	0.305683					UDP-GlcNAc:betaGal beta-1,3-N-acetylglucosaminyltransferase 1	11041	11q13.1
203205_at	JMJD2A				0.462528		jumonji domain containing 2A	9682	1p34.1
203216_s_at	MYO6	5.24378	2.80713			4.49516	myosin VI	4646	6q13
203217_s_at	ST3GAL5					3.35433	ST3 beta-galactoside alpha-2,3-sialyltransferase 5	8869	2p11.2
203227_s_at	TSPAN31				2.19415		tetraspanin 31	6302	12q13.3
203238_s_at	NOTCH3				2.23243	2.06932	Notch homolog 3 (Drosophila)	4854	19p13.2-p13.1
203253_s_at	HISPPD1			0.378625			histidine acid phosphatase domain containing 1	23262	5q21.1
203259_s_at	HDDC2	0.46487					HD domain containing 2	51020	6q13-q24.3
203272_s_at	TUSC2				2.32703		tumor suppressor candidate 2	11334	3p21.3
203276_at	LMNB1		2.22572	2.13375	0.420165	0.264169	lamin B1	4001	5q23.3-q31.1
203282_at	GBE1					0.40716	glucan (1,4-alpha-), branching enzyme 1 (glycogen branching enzyme, Andersen disease, glycogen storage disease type IV)	2632	3p12.3
203286_at	RNF44	0.499203					ring finger protein 44	22838	5q35.2
203298_s_at	JARID2		2.59263	2.59254			jumonji, AT rich interactive domain 2	3720	6p24-p23
203303_at	DYNLT3					2.13477	dynein, light chain, Tctex-type 3	6990	Xp21
203304_at	BAMBI				2.77167	3.1512	BMP and activin membrane-bound inhibitor homolog (Xenopus laevis)	25805	10p12.3-p11.2
203323_at	CAV2	0.304017					caveolin 2	858	7q31.1
203324_s_at	CAV2		0.326206	0.379538			caveolin 2	858	7q31.1
203333_at	KIFAP3				3.42165	2.56592	kinesin-associated protein 3	22920	1q24.2
203339_at	SLC25A12	2.044					solute carrier family 25 (mitochondrial carrier, Aralar), member 12	8604	2q24
203370_s_at	PDLIM7				0.391965		PDZ and LIM domain 7 (enigma)	9260	5q35.3
203373_at	SOCS2					4.76559	suppressor of cytokine signaling 2	8835	12q
203380_x_at	SFRS5					0.496824	splicing factor, arginine/serine-rich 5	6430	14q24
203397_s_at	GALNT3	2.35508					UDP-N-acetyl-alpha-D-galactosamine:polypeptide N-acetylgalactosaminyltransferase 3 (GalNAc-T3)	2591	2q24-q31
203402_at	KCNAB2				3.56611	2.40283	potassium voltage-gated channel, shaker-related subfamily, beta member 2	8514	1p36.3
203407_at	PPL					2.00402	periplakin	5493	16p13.3
203413_at	NELL2				2.47451	4.9632	NEL-like 2 (chicken)	4753	12q13.11-q13.12
203414_at	MMD					3.53254	monocyte to macrophage differentiation-associated	23531	17q
203418_at	CCNA2	0.443546				0.3476	cyclin A2	890	4q25-q31
203420_at	FAM8A1	2.63903	2.76024	2.20618		2.2724	family with sequence similarity 8, member A1	51439	6p22-p23
203429_s_at	C1orf9			0.499831			chromosome 1 open reading frame 9	51430	1q24
203433_at	MTHFS					0.360433	5,10-methenyltetrahydrofolate synthetase (5-formyltetrahydrofolate cyclo-ligase)	10588	15q25.1
203450_at	CBY1				2.22461	2.24934	chibby homolog 1 (Drosophila)	25776	22q12
203454_s_at	ATOX1				3.15089	2.40263	ATX1 antioxidant protein 1 homolog (yeast)	475	5q32
203455_s_at	SAT1					3.54266	spermidine/spermine N1-acetyltransferase 1	6303	Xp22.1
203456_at	PRAF2				2.05047	2.14213	PRA1 domain family, member 2	11230	Xp11.23
203458_at	SPR				0.357786	0.42099	sepiapterin reductase (7,8-dihydrobiopterin:NADP+ oxidoreductase)	6697	2p14-p12
203466_at	MPV17				2.17905		MpV17 mitochondrial inner membrane protein	4358	2p23.3
203499_at	EPHA2		0.448763				EPH receptor A2	1969	1p36
203504_s_at	ABCA1				4.02568		ATP-binding cassette, sub-family A (ABC1), member 1	19	9q31.1
203518_at	LYST				2.66554	4.11425	lysosomal trafficking regulator	1130	1q42.1-q42.2
203557_s_at	PCBD1				0.204103	0.257522	pterin-4 alpha-carbinolamine dehydratase/dimerization cofactor of hepatocyte nuclear factor 1 alpha (TCF1)	5092	10q22
203560_at	GGH				2.22646	2.28655	gamma-glutamyl hydrolase (conjugase, folylpolygammaglutamyl hydrolase)	8836	8q12.3
203567_s_at	TRIM38				2.36635		tripartite motif-containing 38	10475	6p21.3
203570_at	LOXL1				0.337862		lysyl oxidase-like 1	4016	15q24-q25|15q22
203573_s_at	RABGGTA			0.465148	0.493004		Rab geranylgeranyltransferase, alpha subunit	5875	14q11.2
203574_at	NFIL3		2.31409				nuclear factor, interleukin 3 regulated	4783	9q22
203585_at	ZNF185	0.415344					zinc finger protein 185 (LIM domain)	7739	Xq28
203603_s_at	ZEB2				0.415763	0.430082	zinc finger E-box binding homeobox 2	9839	2q22
203607_at	INPP5F	0.446151					inositol polyphosphate-5-phosphatase F	22876	10q26.11
203608_at	ALDH5A1				0.39899		aldehyde dehydrogenase 5 family, member A1 (succinate-semialdehyde dehydrogenase)	7915	6p22.2-p22.3
203625_x_at	MCAM		0.367954				melanoma cell adhesion molecule	4162	11q23.3
203632_s_at	GPRC5B					2.34113	G protein-coupled receptor, family C, group 5, member B	51704	16p12
203640_at	MBNL2	0.472889					muscleblind-like 2 (Drosophila)	10150	13q32.1
203643_at	ERF					0.40044	Ets2 repressor factor	2077	19q13
203647_s_at	FDX1				3.01128		ferredoxin 1	2230	11q22
203656_at	KIAA0274				2.8046	2.43663	KIAA0274	9896	6q21
203660_s_at	PCNT					0.469041	pericentrin (kendrin)	5116	21q22.3
203665_at	HMOX1		26.3277				heme oxygenase (decycling) 1	3162	22q12|22q13.1
203669_s_at	DGAT1					2.15706	diacylglycerol O-acyltransferase homolog 1 (mouse)	8694	8q24.3
203671_at	TPMT				2.26582		thiopurine S-methyltransferase	7172	6p22.3
203675_at	NUCB2				2.1139	2.20215	nucleobindin 2	4925	11p15.1-p14
203679_at	TMED1				0.424634	0.357808	transmembrane emp24 protein transport domain containing 1	11018	19p13.2
203680_at	PRKAR2B				5.32386	27.7027	protein kinase, cAMP-dependent, regulatory, type II, beta	5577	7q22
203700_s_at	DIO2	0.368232					deiodinase, iodothyronine, type II	1734	14q24.2-q24.3
203702_s_at	TTLL4	2.48233			0.336528		tubulin tyrosine ligase-like family, member 4	9654	2p24.3-p24.1
203706_s_at	FZD7					3.16341	frizzled homolog 7 (Drosophila)	8324	2q33
203708_at	PDE4B					0.455174	phosphodiesterase 4B, cAMP-specific (phosphodiesterase E4 dunce homolog, Drosophila)	5142	1p31
203713_s_at	LLGL2	2.04027					lethal giant larvae homolog 2 (Drosophila)	3993	17q24-q25
203722_at	ALDH4A1					2.04894	aldehyde dehydrogenase 4 family, member A1	8659	1p36
203729_at	EMP3				0.267614	0.151048	epithelial membrane protein 3	2014	19q13.3
203737_s_at	PPRC1					0.428218	peroxisome proliferator-activated receptor gamma, coactivator-related 1	23082	10q24.32
203741_s_at	ADCY7				0.445778	0.367681	adenylate cyclase 7	113	16q12-q13
203743_s_at	TDG			0.420233			thymine-DNA glycosylase	6996	12q24.1
203745_at	HCCS	2.19007					holocytochrome c synthase (cytochrome c heme-lyase)	3052	Xp22.3
203763_at	DYNC2LI1					2.99426	dynein, cytoplasmic 2, light intermediate chain 1	51626	2p25.1-p24.1
203765_at	GCA					4.45154	grancalcin, EF-hand calcium binding protein	25801	2q24.2
203787_at	SSBP2					2.20796	single-stranded DNA binding protein 2	23635	5q14.1
203788_s_at	SEMA3C				2.08354		sema domain, immunoglobulin domain (Ig), short basic domain, secreted, (semaphorin) 3C	10512	7q21-q31
203789_s_at	SEMA3C					2.05525	sema domain, immunoglobulin domain (Ig), short basic domain, secreted, (semaphorin) 3C	10512	7q21-q31
203799_at	CD302		2.4559			3.71181	CD302 molecule	9936	2q24.2
203803_at	PCYOX1		2.06813	2.32631			prenylcysteine oxidase 1	51449	2p13.3
203818_s_at	SF3A3					0.45546	splicing factor 3a, subunit 3, 60kDa	10946	1p34.3
203821_at	HBEGF					3.00272	heparin-binding EGF-like growth factor	1839	5q23
203824_at	TSPAN8					0.48831	tetraspanin 8	7103	12q14.1-q21.1
203827_at	WIPI1				8.17552	6.06379	WD repeat domain, phosphoinositide interacting 1	55062	17q24.2
203831_at	R3HDM2	0.498147			0.490888		R3H domain containing 2	22864	12q13.3
203833_s_at	TGOLN2				2.15594		trans-golgi network protein 2	10618	2p11.2
203836_s_at	MAP3K5	2.15566	2.41307				mitogen-activated protein kinase kinase kinase 5	4217	6q22.33
203845_at	PCAF		0.444029				p300/CBP-associated factor	8850	3p24
203867_s_at	NLE1				0.434548		notchless homolog 1 (Drosophila)	54475	17q12
203869_at	USP46				0.462443		ubiquitin specific peptidase 46	64854	4q12
203870_at	USP46	0.332263	0.482471	0.430248			ubiquitin specific peptidase 46	64854	4q12
203879_at	PIK3CD				5.34446	11.47	phosphoinositide-3-kinase, catalytic, delta polypeptide	5293	1p36.2
203910_at	ARHGAP29			0.483286			Rho GTPase activating protein 29	9411	1p22.1
203911_at	RAP1GAP					2.55156	RAP1 GTPase activating protein	5909	1p36.1-p35
203912_s_at	DNASE1L1				3.48396		deoxyribonuclease I-like 1	1774	Xq28
203914_x_at	HPGD	4.33579	2.74108		5.05575	6.06003	hydroxyprostaglandin dehydrogenase 15-(NAD)	3248	4q34-q35
203919_at	TCEA2				3.56218		transcription elongation factor A (SII), 2	6919	20q13.33
203921_at	CHST2					4.01938	carbohydrate (N-acetylglucosamine-6-O) sulfotransferase 2	9435	3q24
203928_x_at	MAPT					3.23608	microtubule-associated protein tau	4137	17q21.1
203932_at	HLA-DMB					2.33588	major histocompatibility complex, class II, DM beta	3109	6p21.3
203946_s_at	ARG2	2.96793			5.47157	7.25565	arginase, type II	384	14q24.1-q24.3
203951_at	CNN1					2.12855	calponin 1, basic, smooth muscle	1264	19p13.2-p13.1
203961_at	NEBL				4.76357		nebulette	10529	10p12
203962_s_at	NEBL					6.32355	nebulette	10529	10p12
203964_at	NMI				0.282883	0.150925	N-myc (and STAT) interactor	9111	2q23
203973_s_at	CEBPD				0.380312	0.383179	CCAAT/enhancer binding protein (C/EBP), delta	1052	8p11.2-p11.1
203978_at	NUBP1				0.493859		nucleotide binding protein 1 (MinD homolog, E. coli)	4682	16p13.13
203984_s_at	CASP9		3.23525				caspase 9, apoptosis-related cysteine peptidase	842	1p36.3-p36.1
203986_at	GENX-3414		0.378843				genethonin 1	8987	4q24-q25
203987_at	FZD6			0.421302			frizzled homolog 6 (Drosophila)	8323	8q22.3-q23.1
203989_x_at	F2R					2.38815	coagulation factor II (thrombin) receptor	2149	5q13
204014_at	DUSP4				2.51268		dual specificity phosphatase 4	1846	8p12-p11
204017_at	KDELR3			2.47457		2.0815	KDEL (Lys-Asp-Glu-Leu) endoplasmic reticulum protein retention receptor 3	11015	22q13.1
204033_at	TRIP13					0.435089	thyroid hormone receptor interactor 13	9319	5p15.33
204034_at	ETHE1				3.20733	2.78583	ethylmalonic encephalopathy 1	23474	19q13.31
204035_at	SCG2		4.03501				secretogranin II (chromogranin C)	7857	2q35-q36
204036_at	EDG2					2.91588	endothelial differentiation, lysophosphatidic acid G-protein-coupled receptor, 2	1902	9q31.3
204041_at	MAOB					2.20513	monoamine oxidase B	4129	Xp11.23
204042_at	WASF3					3.06318	WAS protein family, member 3	10810	13q12
204069_at	MEIS1	2.06291	2.49925				Meis homeobox 1	4211	2p14-p13
204072_s_at	FRY		0.393414	0.408068	7.15881	5.6559	furry homolog (Drosophila)	10129	13q13.1
204073_s_at	C11orf9					2.47419	chromosome 11 open reading frame 9	745	11q12-q13.1
204075_s_at	KIAA0562					2.17155	KIAA0562	9731	1p36.32
204076_at	ENTPD4			0.43996			ectonucleoside triphosphate diphosphohydrolase 4	9583	8p21.3
204080_at	TOE1					0.413007	target of EGR1, member 1 (nuclear)	114034	---
204081_at	NRGN				2.86284	5.29173	neurogranin (protein kinase C substrate, RC3)	4900	11q24
204086_at	PRAME			0.481316			preferentially expressed antigen in melanoma	23532	22q11.22
204087_s_at	SLC5A6				0.33832	0.400459	solute carrier family 5 (sodium-dependent vitamin transporter), member 6	8884	2p23
204091_at	PDE6D					3.08757	phosphodiesterase 6D, cGMP-specific, rod, delta	5147	2q35-q36
204092_s_at	AURKA					0.332918	aurora kinase A	6790	20q13.2-q13.3
204094_s_at	TSC22D2	0.483827					TSC22 domain family, member 2	9819	3q25.1
204105_s_at	NRCAM		3.7463			5.3331	neuronal cell adhesion molecule	4897	7q31.1-q31.2
204112_s_at	HNMT					0.452542	histamine N-methyltransferase	3176	2q22.1
204123_at	LIG3				0.420259	0.469254	ligase III, DNA, ATP-dependent	3980	17q11.2-q12
204137_at	GPR137B					2.04827	G protein-coupled receptor 137B	7107	1q42-q43
204141_at	TUBB2A					2.8812	tubulin, beta 2A	7280	6p25
204146_at	RAD51AP1	2.18401					RAD51 associated protein 1	10635	12p13.2-p13.1
204149_s_at	GSTM4		0.479851	0.462076			glutathione S-transferase M4	2948	1p13.3
204162_at	NDC80					0.447908	NDC80 homolog, kinetochore complex component (S. cerevisiae)	10403	18p11.32
204167_at	BTD				2.40689		biotinidase	686	3p25
204168_at	MGST2					0.354088	microsomal glutathione S-transferase 2	4258	4q28.3
204178_s_at	RBM14					0.429245	RNA binding motif protein 14	10432	11q13.1
204187_at	GMPR					2.37822	guanosine monophosphate reductase	2766	6p23
204198_s_at	RUNX3					3.81444	runt-related transcription factor 3	864	1p36
204199_at	RALGPS1					4.64959	Ral GEF with PH domain and SH3 binding motif 1	9649	9q33.3
204204_at	SLC31A2					2.98015	solute carrier family 31 (copper transporters), member 2	1318	9q31-q32
204212_at	ACOT8				2.03654		acyl-CoA thioesterase 8	10005	20q13.12
204217_s_at	RTN2				5.54132	3.92357	reticulon 2	6253	19q13.32
204224_s_at	GCH1				2.09342	2.76954	GTP cyclohydrolase 1 (dopa-responsive dystonia)	2643	14q22.1-q22.2
204230_s_at	SLC17A7					3.38077	solute carrier family 17 (sodium-dependent inorganic phosphate cotransporter), member 7	57030	19q13
204241_at	ACOX3	0.430866					acyl-Coenzyme A oxidase 3, pristanoyl	8310	4p15.3
204247_s_at	CDK5				2.66182		cyclin-dependent kinase 5	1020	7q36
204252_at	CDK2		2.03987				cyclin-dependent kinase 2	1017	12q13
204268_at	S100A2					0.33455	S100 calcium binding protein A2	6273	1q21
204279_at	PSMB9					3.57637	proteasome (prosome, macropain) subunit, beta type, 9 (large multifunctional peptidase 2)	5698	6p21.3
204284_at	PPP1R3C					0.43172	protein phosphatase 1, regulatory (inhibitor) subunit 3C	5507	10q23-q24
204290_s_at	ALDH6A1				4.52367	2.40194	aldehyde dehydrogenase 6 family, member A1	4329	14q24.3
204291_at	ZNF518				0.495977		zinc finger protein 518	9849	10q23.33
204295_at	SURF1				2.15848		surfeit 1	6834	9q34.2
204318_s_at	GTSE1					0.437258	G-2 and S-phase expressed 1	51512	22q13.2-q13.3
204321_at	NEO1					3.67922	neogenin homolog 1 (chicken)	4756	15q22.3-q23
204324_s_at	GOLPH4				2.52183		golgi phosphoprotein 4	27333	3q26.2
204326_x_at	MT1X					2.47545	metallothionein 1X	4501	16q13
204328_at	TMC6					2.61494	transmembrane channel-like 6	11322	17q25.3
204335_at	CCDC94					0.486906	coiled-coil domain containing 94	55702	19p13.3
204340_at	TMEM187				2.07129	2.50405	transmembrane protein 187	8269	Xq28
204341_at	TRIM16 /// TRIM16L					0.447208	tripartite motif-containing 16 /// tripartite motif-containing 16-like	10626 /// 147166	17p11.2
204342_at	SLC25A24	0.450788					solute carrier family 25 (mitochondrial carrier; phosphate carrier), member 24	29957	1p13.3
204345_at	COL16A1		0.320208	0.419521			collagen, type XVI, alpha 1	1307	1p35-p34
204351_at	S100P				4.14982		S100 calcium binding protein P	6286	4p16
204359_at	FLRT2		2.04425				fibronectin leucine rich transmembrane protein 2	23768	14q24-q32
204363_at	F3	0.256335					coagulation factor III (thromboplastin, tissue factor)	2152	1p22-p21
204364_s_at	REEP1				4.7592	6.86379	receptor accessory protein 1	65055	2p11.2
204379_s_at	FGFR3				5.84289	10.8593	fibroblast growth factor receptor 3 (achondroplasia, thanatophoric dwarfism)	2261	4p16.3
204398_s_at	EML2					2.17613	echinoderm microtubule associated protein like 2	24139	19q13.32
204401_at	KCNN4					0.344682	potassium intermediate/small conductance calcium-activated channel, subfamily N, member 4	3783	19q13.2
204412_s_at	NEFH				0.342666	0.376354	neurofilament, heavy polypeptide 200kDa	4744	22q12.2
204435_at	NUPL1	0.441522	0.40392	0.290265			nucleoporin like 1	9818	13q12.13
204437_s_at	FOLR1				3.98298	2.49883	folate receptor 1 (adult)	2348	11q13.3-q14.1
204439_at	IFI44L					0.293224	interferon-induced protein 44-like	10964	1p31.1
204451_at	FZD1					2.34291	frizzled homolog 1 (Drosophila)	8321	7q21
204455_at	DST				3.83884		dystonin	667	6p12.1
204457_s_at	GAS1		2.57426	2.39007			growth arrest-specific 1	2619	9q21.3-q22
204466_s_at	SNCA					2.00847	synuclein, alpha (non A4 component of amyloid precursor)	6622	4q21
204467_s_at	SNCA				2.56734		synuclein, alpha (non A4 component of amyloid precursor)	6622	4q21
204470_at	CXCL1					8.23298	chemokine (C-X-C motif) ligand 1 (melanoma growth stimulating activity, alpha)	2919	4q21
204471_at	GAP43				4.34869	12.5768	growth associated protein 43	2596	3q13.1-q13.2
204472_at	GEM				2.27067	4.10606	GTP binding protein overexpressed in skeletal muscle	2669	8q13-q21
204479_at	OSTF1					2.20056	osteoclast stimulating factor 1	26578	9q13-q21.2
204485_s_at	TOM1L1	2.17127					target of myb1 (chicken)-like 1	10040	17q23.2
204492_at	ARHGAP11A					0.402024	Rho GTPase activating protein 11A	9824	15q13.2
204500_s_at	AGTPBP1				2.20581	2.93429	ATP/GTP binding protein 1	23287	9q21.33
204518_s_at	PPIC				2.2425		peptidylprolyl isomerase C (cyclophilin C)	5480	5q23.2
204519_s_at	PLLP					2.73227	plasma membrane proteolipid (plasmolipin)	51090	16q13
204521_at	C12orf24				0.310078	0.408631	chromosome 12 open reading frame 24	29902	12q24.11
204527_at	MYO5A	0.494918					myosin VA (heavy chain 12, myoxin)	4644	15q21
204537_s_at	GABRE				0.436468		gamma-aminobutyric acid (GABA) A receptor, epsilon	2564	Xq28
204565_at	THEM2				2.53126		thioesterase superfamily member 2	55856	6p22.2
204567_s_at	ABCG1				3.0408	2.59762	ATP-binding cassette, sub-family G (WHITE), member 1	9619	21q22.3
204578_at	HISPPD2A					2.02891	histidine acid phosphatase domain containing 2A	9677	15q15.3
204579_at	FGFR4				2.51912	3.31141	fibroblast growth factor receptor 4	2264	5q35.1-qter
204602_at	DKK1				4.40991	6.77818	dickkopf homolog 1 (Xenopus laevis)	22943	10q11.2
204604_at	PFTK1	0.443183					PFTAIRE protein kinase 1	5218	7q21-q22
204612_at	PKIA					2.93868	protein kinase (cAMP-dependent, catalytic) inhibitor alpha	5569	8q21.12
204622_x_at	NR4A2	2.56636	5.34502	3.47379			nuclear receptor subfamily 4, group A, member 2	4929	2q22-q23
204629_at	PARVB				0.335274		parvin, beta	29780	22q13.2-q13.33
204632_at	RPS6KA4				0.337563	0.346516	ribosomal protein S6 kinase, 90kDa, polypeptide 4	8986	11q11-q13
204637_at	CGA	5.30451	4.35648	2.65858	16.5291	6.2695	glycoprotein hormones, alpha polypeptide	1081	6q12-q21
204651_at	NRF1				0.440038	0.43581	nuclear respiratory factor 1	4899	7q32
204659_s_at	GFER					0.447517	growth factor, augmenter of liver regeneration (ERV1 homolog, S. cerevisiae)	2671	16p13.3-p13.12
204693_at	CDC42EP1				0.457192		CDC42 effector protein (Rho GTPase binding) 1	11135	22q13.1
204695_at	CDC25A					0.440645	cell division cycle 25 homolog A (S. pombe)	993	3p21
204702_s_at	NFE2L3					7.79443	nuclear factor (erythroid-derived 2)-like 3	9603	7p15-p14
204703_at	IFT88					3.21099	intraflagellar transport 88 homolog (Chlamydomonas)	8100	13q12.1
204720_s_at	DNAJC6					2.93189	DnaJ (Hsp40) homolog, subfamily C, member 6	9829	1pter-q31.3
204730_at	RIMS3					6.20741	regulating synaptic membrane exocytosis 3	9783	1pter-p22.2
204745_x_at	MT1G					2.29103	metallothionein 1G	4495	16q13
204748_at	PTGS2	2.43087	3.41309		4.33568	3.71527	prostaglandin-endoperoxide synthase 2 (prostaglandin G/H synthase and cyclooxygenase)	5743	1q25.2-q25.3
204773_at	IL11RA					2.34564	interleukin 11 receptor, alpha	3590	9p13
204783_at	MLF1					6.97918	Myeloid leukemia factor 1	4291	3q25.1
204784_s_at	MLF1				2.41901		myeloid leukemia factor 1	4291	3q25.1
204789_at	FMNL1					0.339504	formin-like 1	752	17q21
204794_at	DUSP2		2.14424	2.00601		2.61484	dual specificity phosphatase 2	1844	2q11
204795_at	PRR3				0.423516		proline rich 3	80742	6p21.33
204796_at	EML1			2.07877			echinoderm microtubule associated protein like 1	2009	14q32
204797_s_at	EML1					3.1695	echinoderm microtubule associated protein like 1	2009	14q32
204798_at	MYB	2.23236				2.65185	v-myb myeloblastosis viral oncogene homolog (avian)	4602	6q22-q23
204799_at	ZBED4				0.425601		zinc finger, BED-type containing 4	9889	22q13.33
204807_at	TMEM5			2.00839			transmembrane protein 5	10329	12q14.2
204817_at	ESPL1					0.471119	extra spindle pole bodies homolog 1 (S. cerevisiae)	9700	12q
204823_at	NAV3					2.72537	neuron navigator 3	89795	---
204831_at	CDK8		2.6971	2.19533			cyclin-dependent kinase 8	1024	13q12
204836_at	GLDC					2.7217	glycine dehydrogenase (decarboxylating)	2731	9p22
204837_at	MTMR9	0.412446					myotubularin related protein 9	66036	8p23-p22
204849_at	TCFL5					3.06	transcription factor-like 5 (basic helix-loop-helix)	10732	20q13.3-qter
204855_at	SERPINB5				2.98775		serpin peptidase inhibitor, clade B (ovalbumin), member 5	5268	18q21.3
204866_at	PHF16	2.19561	2.36513	2.13973			PHD finger protein 16	9767	Xp11.3
204867_at	GCHFR	2.40487					GTP cyclohydrolase I feedback regulator	2644	15q15
204872_at	TLE4					2.43799	transducin-like enhancer of split 4 (E(sp1) homolog, Drosophila)	7091	9q21.31
204873_at	PEX1					2.58928	peroxisome biogenesis factor 1	5189	7q21.2
204881_s_at	UGCG		0.455219				UDP-glucose ceramide glucosyltransferase	7357	9q31
204885_s_at	MSLN			2.31693	0.475274		mesothelin	10232	16p13.3
204886_at	PLK4					0.4267	polo-like kinase 4 (Drosophila)	10733	4q28
204897_at	PTGER4		0.215576	0.220719		2.45253	prostaglandin E receptor 4 (subtype EP4)	5734	5p13.1
204918_s_at	MLLT3	2.14205	2.54837				myeloid/lymphoid or mixed-lineage leukemia (trithorax homolog, Drosophila); translocated to, 3	4300	9p22
204932_at	TNFRSF11B		2.41125			0.449388	tumor necrosis factor receptor superfamily, member 11b (osteoprotegerin)	4982	8q24
204949_at	ICAM3	2.24377					intercellular adhesion molecule 3	3385	19p13.3-p13.2
204955_at	SRPX				7.64879	8.65083	sushi-repeat-containing protein, X-linked	8406	Xp21.1
204967_at	SHROOM2				2.57677	2.81851	shroom family member 2	357	Xp22.3
204981_at	SLC22A18				3.29466	3.56803	solute carrier family 22 (organic cation transporter), member 18	5002	11p15.5
204993_at	GNAZ					3.10187	guanine nucleotide binding protein (G protein), alpha z polypeptide	2781	22q11.22
205003_at	DOCK4			0.468005		2.6097	dedicator of cytokinesis 4	9732	7q31.1
205005_s_at	NMT2					2.62322	N-myristoyltransferase 2	9397	10p13
205010_at	GNL3L					0.393186	guanine nucleotide binding protein-like 3 (nucleolar)-like	54552	Xp11.22
205016_at	TGFA					3.23758	transforming growth factor, alpha	7039	2p13
205037_at	RABL4				3.78371	3.59029	RAB, member of RAS oncogene family-like 4	11020	22q13.1
205042_at	GNE				0.465788		glucosamine (UDP-N-acetyl)-2-epimerase/N-acetylmannosamine kinase	10020	9p13.3
205066_s_at	ENPP1				6.72532	8.91205	ectonucleotide pyrophosphatase/phosphodiesterase 1	5167	6q22-q23
205071_x_at	XRCC4				2.55793		X-ray repair complementing defective repair in Chinese hamster cells 4	7518	5q13-q14
205076_s_at	MTMR11				2.08862		myotubularin related protein 11	10903	1q12-q21
205078_at	PIGF				2.2051	3.16969	phosphatidylinositol glycan anchor biosynthesis, class F	5281	2p21-p16
205083_at	AOX1			0.359315	0.437241		aldehyde oxidase 1	316	2q33
205100_at	GFPT2	0.49076				2.38953	glutamine-fructose-6-phosphate transaminase 2	9945	5q34-q35
205104_at	SNPH					2.03273	syntaphilin	9751	20p13
205122_at	TMEFF1					2.70243	transmembrane protein with EGF-like and two follistatin-like domains 1	8577	9q31
205128_x_at	PTGS1				3.47358	5.3802	prostaglandin-endoperoxide synthase 1 (prostaglandin G/H synthase and cyclooxygenase)	5742	9q32-q33.3
205139_s_at	UST	4.75688					uronyl-2-sulfotransferase	10090	6q25.1
205141_at	ANG				7.92628	7.33383	angiogenin, ribonuclease, RNase A family, 5	283	14q11.1-q11.2
205155_s_at	SPTBN2				0.421927	0.360452	spectrin, beta, non-erythrocytic 2	6712	11q13
205184_at	GNG4					2.73437	guanine nucleotide binding protein (G protein), gamma 4	2786	1q42.3
205185_at	SPINK5	11.4278	8.11466				serine peptidase inhibitor, Kazal type 5	11005	5q32
205190_at	PLS1					5.9316	plastin 1 (I isoform)	5357	3q23
205197_s_at	ATP7A			0.481311			ATPase, Cu++ transporting, alpha polypeptide (Menkes syndrome)	538	Xq13.2-q13.3
205198_s_at	---				2.99358	2.5333	---	---	---
205206_at	KAL1	0.444089				2.92478	Kallmann syndrome 1 sequence	3730	Xp22.32
205239_at	AREG /// LOC727738				11.159	24.3856	amphiregulin (schwannoma-derived growth factor) /// similar to Amphiregulin precursor (AR) (Colorectum cell-derived growth factor) (CRDGF)	374 /// 727738	4q13-q21 /// 4q13.3
205250_s_at	CEP290					2.21291	centrosomal protein 290kDa	80184	12q21.32
205251_at	PER2				0.389354		period homolog 2 (Drosophila)	8864	2q37.3
205259_at	NR3C2					6.65194	nuclear receptor subfamily 3, group C, member 2	4306	4q31.1
205265_s_at	SPEG				0.499598		SPEG complex locus	10290	2q35
205280_at	GLRB	0.332857				5.38379	glycine receptor, beta	2743	4q31.3
205286_at	TFAP2C					4.28181	transcription factor AP-2 gamma (activating enhancer binding protein 2 gamma)	7022	20q13.2
205290_s_at	BMP2				3.21652		bone morphogenetic protein 2	650	20p12
205319_at	PSCA				2.46135		prostate stem cell antigen	8000	8q24.2
205340_at	ZBTB24				0.463811		zinc finger and BTB domain containing 24	9841	6q21
205347_s_at	TMSL8				3.90132	13.142	thymosin-like 8	11013	Xq21.33-q22.3
205351_at	GGCX				2.35546		gamma-glutamyl carboxylase	2677	2p12
205352_at	SERPINI1	2.0198			4.62775	3.82558	serpin peptidase inhibitor, clade I (neuroserpin), member 1	5274	3q26.1
205355_at	ACADSB					2.77259	acyl-Coenzyme A dehydrogenase, short/branched chain	36	10q26.13
205357_s_at	AGTR1					8.17864	angiotensin II receptor, type 1	185	3q21-q25
205367_at	SH2B2					2.22138	SH2B adaptor protein 2	10603	7q22
205372_at	PLAG1					2.10027	pleiomorphic adenoma gene 1	5324	8q12
205376_at	INPP4B	0.324911		0.449178			inositol polyphosphate-4-phosphatase, type II, 105kDa	8821	4q31.21
205379_at	CBR3	2.15383				0.446966	carbonyl reductase 3	874	21q22.2
205382_s_at	CFD					2.88431	complement factor D (adipsin)	1675	19p13.3
205397_x_at	SMAD3		0.491839				SMAD family member 3	4088	15q22.33
205407_at	RECK					2.1309	reversion-inducing-cysteine-rich protein with kazal motifs	8434	9p13-p12
205414_s_at	KIAA0672					4.04297	KIAA0672 gene product	9912	17p12
205421_at	SLC22A3		2.3571	2.15629	0.365754		solute carrier family 22 (extraneuronal monoamine transporter), member 3	6581	6q26-q27
205425_at	HIP1	2.17231					huntingtin interacting protein 1	3092	7q11.23
205442_at	MFAP3L				2.80525	2.27136	microfibrillar-associated protein 3-like	9848	4q32.3
205443_at	SNAPC1			0.315357			small nuclear RNA activating complex, polypeptide 1, 43kDa	6617	14q22
205474_at	CRLF3				0.490582		cytokine receptor-like factor 3	51379	17q11.2
205476_at	CCL20					9.15017	chemokine (C-C motif) ligand 20	6364	2q33-q37
205500_at	C5				2.40956	2.42445	complement component 5	727	9q33-q34
205513_at	TCN1		3.01921		4.60406		transcobalamin I (vitamin B12 binding protein, R binder family)	6947	11q11-q12
205516_x_at	CIZ1				0.43368		CDKN1A interacting zinc finger protein 1	25792	9q34.1
205527_s_at	GEMIN4				0.48739		gem (nuclear organelle) associated protein 4	50628	17p13
205530_at	ETFDH					2.47196	electron-transferring-flavoprotein dehydrogenase	2110	4q32-q35
205542_at	STEAP1				3.14574	7.60014	six transmembrane epithelial antigen of the prostate 1	26872	7q21
205547_s_at	TAGLN				0.494579		transgelin	6876	11q23.2
205550_s_at	BRE				2.06804		brain and reproductive organ-expressed (TNFRSF1A modulator)	9577	2p23.2
205551_at	SV2B				2.59094		synaptic vesicle glycoprotein 2B	9899	15q26.1
205552_s_at	OAS1				2.26212		2',5'-oligoadenylate synthetase 1, 40/46kDa	4938	12q24.1
205565_s_at	FXN				0.329586		frataxin	2395	9q13-q21.1
205566_at	ABHD2				4.51807		abhydrolase domain containing 2	11057	15q26.1
205575_at	C1QL1					3.4092	complement component 1, q subcomponent-like 1	10882	17q21
205583_s_at	CXorf45	0.430216					chromosome X open reading frame 45	79868	Xq23
205584_at	CXorf45				0.392732		chromosome X open reading frame 45	79868	Xq23
205590_at	RASGRP1	0.116254	0.100737	0.251368			RAS guanyl releasing protein 1 (calcium and DAG-regulated)	10125	15q15
205591_at	OLFM1		2.92125				olfactomedin 1	10439	9q34.3
205619_s_at	MEOX1	2.97455				3.76171	mesenchyme homeobox 1	4222	17q21
205623_at	ALDH3A1				0.252576	0.192204	aldehyde dehydrogenase 3 family, memberA1	218	17p11.2
205627_at	CDA				2.19677		cytidine deaminase	978	1p36.2-p35
205637_s_at	SH3GL3					5.55903	SH3-domain GRB2-like 3	6457	15q24
205640_at	ALDH3B1					0.414749	aldehyde dehydrogenase 3 family, member B1	221	11q13
205660_at	OASL	6.69949			0.157199	0.166154	2'-5'-oligoadenylate synthetase-like	8638	12q24.2
205668_at	LY75					2.0428	lymphocyte antigen 75	4065	2q24
205673_s_at	ASB9			0.464335	0.344479		ankyrin repeat and SOCS box-containing 9	140462	---
205691_at	SYNGR3				2.54334	3.647	synaptogyrin 3	9143	16p13
205709_s_at	CDS1		0.437746	0.282752			CDP-diacylglycerol synthase (phosphatidate cytidylyltransferase) 1	1040	4q21.23
205726_at	DIAPH2		2.006				diaphanous homolog 2 (Drosophila)	1730	Xq22
205728_at	---					2.75337	CDNA clone IMAGE:4811759	0	---
205730_s_at	ABLIM3				4.03323	2.77149	actin binding LIM protein family, member 3	22885	5q33.1
205733_at	BLM	2.22382					Bloom syndrome	641	15q26.1
205749_at	CYP1A1					7.18019	cytochrome P450, family 1, subfamily A, polypeptide 1	1543	15q22-q24
205751_at	SH3GL2				2.00279	4.72807	SH3-domain GRB2-like 2	6456	9p22
205768_s_at	SLC27A2					2.01786	solute carrier family 27 (fatty acid transporter), member 2	11001	15q21.2
205769_at	SLC27A2				2.27859		solute carrier family 27 (fatty acid transporter), member 2	11001	15q21.2
205777_at	DUSP9					3.29967	dual specificity phosphatase 9	1852	Xq28
205780_at	BIK					2.00432	BCL2-interacting killer (apoptosis-inducing)	638	22q13.31
205796_at	TCP11L1				2.1088		t-complex 11 (mouse)-like 1	55346	11p13
205798_at	IL7R	0.398579	0.233627	0.336491		0.312055	interleukin 7 receptor	3575	5p13
205807_s_at	TUFT1	0.474158	0.468702				tuftelin 1	7286	1q21
205825_at	PCSK1				4.30909	2.73245	proprotein convertase subtilisin/kexin type 1	5122	5q15-q21
205827_at	CCK					4.09284	cholecystokinin	885	3p22-p21.3
205830_at	CLGN				2.53246	3.368	calmegin	1047	4q28.3-q31.1
205832_at	CPA4				3.25584	23.819	carboxypeptidase A4	51200	7q32
205851_at	NME6				0.408196	0.192257	non-metastatic cells 6, protein expressed in (nucleoside-diphosphate kinase)	10201	3p21
205876_at	LIFR					4.09922	leukemia inhibitory factor receptor alpha	3977	5p13-p12
205896_at	SLC22A4	0.476881					solute carrier family 22 (organic cation transporter), member 4	6583	5q31.1
205899_at	CCNA1					2.69558	cyclin A1	8900	13q12.3-q13
205905_s_at	MICA /// MICB				2.48521		MHC class I polypeptide-related sequence A /// MHC class I polypeptide-related sequence B	4276 /// 4277	6p21.3
205920_at	SLC6A6		0.336943				solute carrier family 6 (neurotransmitter transporter, taurine), member 6	6533	3p25-p24
205924_at	RAB3B				2.03346		RAB3B, member RAS oncogene family	5865	1p32-p31
205934_at	PLCL1				4.32189	6.13996	phospholipase C-like 1	5334	2q33
205960_at	PDK4	4.1318	7.3432	2.74313	3.31034		pyruvate dehydrogenase kinase, isozyme 4	5166	7q21.3
225207_at	PDK4					4.37594	pyruvate dehydrogenase kinase, isozyme 4	5166	7q21.3
205968_at	KCNS3				2.09471	8.72384	potassium voltage-gated channel, delayed-rectifier, subfamily S, member 3	3790	2p24
206003_at	CEP135		0.416127		0.47199		centrosomal protein 135kDa	9662	4q12
206017_at	KIAA0319				2.30192	2.37337	KIAA0319	9856	6p22.3-p22.2
206026_s_at	TNFAIP6					2.88564	tumor necrosis factor, alpha-induced protein 6	7130	2q23.3
206027_at	S100A3					0.292917	S100 calcium binding protein A3	6274	1q21
206029_at	ANKRD1					3.51873	ankyrin repeat domain 1 (cardiac muscle)	27063	10q23.31
206031_s_at	USP5					0.434611	ubiquitin specific peptidase 5 (isopeptidase T)	8078	12p13
206032_at	DSC3				0.427092		desmocollin 3	1825	18q12.1
206050_s_at	RNH1				0.470073		ribonuclease/angiogenin inhibitor 1	6050	11p15.5
206070_s_at	EPHA3					9.71171	EPH receptor A3	2042	3p11.2
206076_at	LRRC23				2.67156		leucine rich repeat containing 23	10233	12p13
206082_at	---				0.450637		---	---	---
206085_s_at	CTH		3.4457				cystathionase (cystathionine gamma-lyase)	1491	1p31.1
206091_at	MATN3			2.01984			matrilin 3	4148	2p24-p23
206092_x_at	RTEL1				0.403413		regulator of telomere elongation helicase 1	51750	20q13.3
206096_at	ZNF35	3.07732	3.03352				zinc finger protein 35	7584	3p22-p21
206100_at	CPM	4.07927			3.08334	3.4669	carboxypeptidase M	1368	12q14.3
206103_at	RAC3				0.422259		ras-related C3 botulinum toxin substrate 3 (rho family, small GTP binding protein Rac3)	5881	17q25.3
206110_at	HIST1H3H				2.40369		histone cluster 1, H3h	8357	6p22-p21.3
206140_at	LHX2					2.76321	LIM homeobox 2	9355	9q33-q34.1
206147_x_at	SCML2		0.264547				sex comb on midleg-like 2 (Drosophila)	10389	Xp22
206170_at	ADRB2				2.18149	2.98617	adrenergic, beta-2-, receptor, surface	154	5q31-q32
206176_at	BMP6				2.68276		bone morphogenetic protein 6	654	6p24-p23
206204_at	GRB14					2.77439	growth factor receptor-bound protein 14	2888	2q22-q24
206205_at	MPHOSPH9				0.467082		M-phase phosphoprotein 9	10198	12q24.31
206236_at	GPR4					2.38981	G protein-coupled receptor 4	2828	19q13.3
206243_at	TIMP4				2.09059		TIMP metallopeptidase inhibitor 4	7079	3p25
206247_at	MICB	2.21567					MHC class I polypeptide-related sequence B	4277	6p21.3
206259_at	PROC				2.91793		protein C (inactivator of coagulation factors Va and VIIIa)	5624	2q13-q14
206261_at	ZNF239				0.414229		zinc finger protein 239	8187	10q11.22-q11.23
206272_at	SPHAR	3.28691		2.48451			S-phase response (cyclin-related)	10638	1q42.11-q42.3
206273_at	SLMO1				0.398535	0.394705	slowmo homolog 1 (Drosophila)	10650	18p11.21
206288_at	PGGT1B					0.443825	protein geranylgeranyltransferase type I, beta subunit	5229	5q22.3
206295_at	IL18				2.51369	2.0818	interleukin 18 (interferon-gamma-inducing factor)	3606	11q22.2-q22.3
206307_s_at	FOXD1					2.41122	forkhead box D1	2297	5q12-q13
206315_at	CRLF1				3.26886	2.20879	cytokine receptor-like factor 1	9244	19p12
206332_s_at	IFI16			0.486034			interferon, gamma-inducible protein 16	3428	1q22
206342_x_at	IDS			0.472481			iduronate 2-sulfatase (Hunter syndrome)	3423	Xq28
206343_s_at	NRG1				3.02112	2.43068	neuregulin 1	3084	8p21-p12
206348_s_at	PDK3			0.471437			pyruvate dehydrogenase kinase, isozyme 3	5165	Xp22.11
206355_at	GNAL	3.04441	2.17447	2.21212			guanine nucleotide binding protein (G protein), alpha activating activity polypeptide, olfactory type	2774	18p11.22-p11.21
206377_at	FOXF2		3.11268				forkhead box F2	2295	6p25.3
206385_s_at	ANK3			0.261779	5.48884	4.39138	ankyrin 3, node of Ranvier (ankyrin G)	288	10q21
206445_s_at	PRMT1				0.353657		protein arginine methyltransferase 1	3276	19q13.3
206448_at	ZNF365				5.30808	3.09994	zinc finger protein 365	22891	10q21.2
206504_at	CYP24A1				3.60702	2.56385	cytochrome P450, family 24, subfamily A, polypeptide 1	1591	20q13
206524_at	T				0.472257		T, brachyury homolog (mouse)	6862	6q27
206530_at	RAB30			0.395497			RAB30, member RAS oncogene family	27314	11q12-q14
206554_x_at	SETMAR				0.470943	0.432279	SET domain and mariner transposase fusion gene	6419	3p26.2
206558_at	SIM2	0.372859					single-minded homolog 2 (Drosophila)	6493	21q22.2|21q22.13
206561_s_at	AKR1B10				2.75514		aldo-keto reductase family 1, member B10 (aldose reductase)	57016	7q33
206577_at	VIP		5.66094				vasoactive intestinal peptide	7432	6q25
206632_s_at	APOBEC3B		2.01918				apolipoprotein B mRNA editing enzyme, catalytic polypeptide-like 3B	9582	22q13.1-q13.2
206645_s_at	NR0B1					2.78365	nuclear receptor subfamily 0, group B, member 1	190	Xp21.3-p21.2
206653_at	POLR3G				0.389057		polymerase (RNA) III (DNA directed) polypeptide G (32kD)	10622	5q14.3
206683_at	ZNF165		0.487443	0.472282			zinc finger protein 165	7718	6p21.3
206718_at	LMO1					0.497324	LIM domain only 1 (rhombotin 1)	4004	11p15
206756_at	CHST7					2.56386	carbohydrate (N-acetylglucosamine 6-O) sulfotransferase 7	56548	Xp11.23
206785_s_at	KLRC1 /// KLRC2				4.53903	2.6279	killer cell lectin-like receptor subfamily C, member 1 /// killer cell lectin-like receptor subfamily C, member 2	3821 /// 3822	12p13
206805_at	SEMA3A			0.494258		2.57361	sema domain, immunoglobulin domain (Ig), short basic domain, secreted, (semaphorin) 3A	10371	7p12.1
206857_s_at	FKBP1B	3.24888			6.40866	15.3007	FK506 binding protein 1B, 12.6 kDa	2281	2p23.3
206907_at	TNFSF9		0.408422	0.497399	2.69391		tumor necrosis factor (ligand) superfamily, member 9	8744	19p13.3
206924_at	IL11	0.262496					interleukin 11	3589	19q13.3-q13.4
206950_at	SCN9A					3.22943	sodium channel, voltage-gated, type IX, alpha subunit	6335	2q24
206953_s_at	LPHN2					2.28869	latrophilin 2	23266	1p31.1
207016_s_at	ALDH1A2					2.33872	aldehyde dehydrogenase 1 family, member A2	8854	15q22.1
207020_at	HSF2BP	0.474593				0.433737	heat shock transcription factor 2 binding protein	11077	21q22.3
207030_s_at	CSRP2					2.1313	cysteine and glycine-rich protein 2	1466	12q21.1
207056_s_at	SLC4A8					4.43807	solute carrier family 4, sodium bicarbonate cotransporter, member 8	9498	12q13.13
207076_s_at	ASS1		2.9451			3.30377	argininosuccinate synthetase 1	445	9q34.1
207147_at	DLX2				0.437232		distal-less homeobox 2	1746	2q32
207156_at	HIST1H2AG				3.209	2.36915	histone cluster 1, H2ag	8969	6p22.1
207157_s_at	GNG5	0.498825					guanine nucleotide binding protein (G protein), gamma 5	2787	1p22
207174_at	GPC5					2.60084	glypican 5	2262	13q32
207214_at	SPINK4				2.27218		serine peptidase inhibitor, Kazal type 4	27290	9p13.3
207247_s_at	ZFX /// ZFY					0.181676	zinc finger protein, X-linked /// zinc finger protein, Y-linked	7543 /// 7544	Xp21.3 /// Yp11.3
207347_at	ERCC6				0.482082		excision repair cross-complementing rodent repair deficiency, complementation group 6	2074	10q11.23
207387_s_at	GK					2.67803	glycerol kinase	2710	Xp21.3
207414_s_at	PCSK6				0.347259	0.399164	proprotein convertase subtilisin/kexin type 6	5046	15q26.3
207438_s_at	SNUPN				0.465493		snurportin 1	10073	15q24.2
207463_x_at	PRSS3				2.84006	4.579	protease, serine, 3 (mesotrypsin)	5646	9p11.2
207530_s_at	CDKN2B	0.370761				0.374992	cyclin-dependent kinase inhibitor 2B (p15, inhibits CDK4)	1030	9p21
236313_at	CDKN2B		0.4458				cyclin-dependent kinase inhibitor 2B (p15, inhibits CDK4)	1030	9p21
207542_s_at	AQP1				0.449826	0.318013	aquaporin 1 (Colton blood group)	358	7p14
207551_s_at	MSL3L1	0.475655					male-specific lethal 3-like 1 (Drosophila)	10943	Xp22.3
207559_s_at	ZMYM3	3.10786	2.23874				zinc finger, MYM-type 3	9203	Xq13.1
207610_s_at	EMR2				0.413435		egf-like module containing, mucin-like, hormone receptor-like 2	30817	19p13.1
207621_s_at	PEMT					0.452585	phosphatidylethanolamine N-methyltransferase	10400	17p11.2
207643_s_at	TNFRSF1A					0.462553	tumor necrosis factor receptor superfamily, member 1A	7132	12p13.2
207714_s_at	SERPINH1				0.327192	0.161302	serpin peptidase inhibitor, clade H (heat shock protein 47), member 1, (collagen binding protein 1)	871	11q13.5
207717_s_at	PKP2					8.77934	plakophilin 2	5318	12p11
207723_s_at	KLRC3				5.25143	2.73183	killer cell lectin-like receptor subfamily C, member 3	3823	12p13
207740_s_at	NUP62					0.493964	nucleoporin 62kDa	23636	19q13.33
207761_s_at	METTL7A	3.13086					methyltransferase like 7A	25840	12q13.13
207765_s_at	KIAA1539				2.03918		KIAA1539	80256	9p13.3
207769_s_at	PQBP1					0.496024	polyglutamine binding protein 1	10084	Xp11.23
207785_s_at	RBPJ	2.36036	2.37987				recombination signal binding protein for immunoglobulin kappa J region	3516	4p15.2
207842_s_at	CASC3				0.481726	0.494367	cancer susceptibility candidate 3	22794	17q11-q21.3
207869_s_at	CACNA1G				2.98751		calcium channel, voltage-dependent, T type, alpha 1G subunit	8913	17q22
207871_s_at	ST7					0.35914	suppression of tumorigenicity 7	7982	7q31.1-q31.3
207904_s_at	LNPEP	2.32449					leucyl/cystinyl aminopeptidase	4012	5q15
207957_s_at	PRKCB1					0.490401	Protein kinase C, beta 1	5579	16p11.2
207980_s_at	CITED2	0.41268					Cbp/p300-interacting transactivator, with Glu/Asp-rich carboxy-terminal domain, 2	10370	6q23.3
208025_s_at	HMGA2	2.18612			3.4228		high mobility group AT-hook 2	8091	12q15
208127_s_at	SOCS5	0.452717					suppressor of cytokine signaling 5	9655	2p21
208209_s_at	C4BPB					0.406969	complement component 4 binding protein, beta	725	1q32
208216_at	DLX4				3.42063	7.37703	distal-less homeobox 4	1748	17q21.33
208396_s_at	PDE1A		3.07336				phosphodiesterase 1A, calmodulin-dependent	5136	2q32.1
208405_s_at	CD164	2.13212		2.25119			CD164 molecule, sialomucin	8763	6q21
208433_s_at	LRP8					0.484419	low density lipoprotein receptor-related protein 8, apolipoprotein e receptor	7804	1p34
208499_s_at	DNAJC3				2.27826		DnaJ (Hsp40) homolog, subfamily C, member 3	5611	13q32
208546_x_at	HIST1H2BH				2.12972		histone cluster 1, H2bh	8345	6p21.3
208624_s_at	EIF4G1					0.416044	eukaryotic translation initiation factor 4 gamma, 1	1981	3q27-qter
208640_at	RAC1		2.18077				ras-related C3 botulinum toxin substrate 1 (rho family, small GTP binding protein Rac1)	5879	7p22
208652_at	PPP2CA		0.399246				protein phosphatase 2 (formerly 2A), catalytic subunit, alpha isoform	5515	5q31.1
208668_x_at	HMGN2				0.485831	0.454655	high-mobility group nucleosomal binding domain 2	3151	1p36.1
208672_s_at	SFRS3					0.454389	splicing factor, arginine/serine-rich 3	6428	6p21
208678_at	ATP6V1E1				2.07391		ATPase, H+ transporting, lysosomal 31kDa, V1 subunit E1	529	22pter-q11.2|22q11.1
208683_at	CAPN2		2.23244	2.68167			calpain 2, (m/II) large subunit	824	1q41-q42
208703_s_at	APLP2	4.52697	3.26675	4.96354			amyloid beta (A4) precursor-like protein 2	334	11q23-q25|11q24
208711_s_at	CCND1	0.324676	0.327651	0.527931			cyclin D1	595	11q13
208712_at	CCND1				0.384695		cyclin D1	595	11q13
208716_s_at	TMCO1		5.24188	4.40857			transmembrane and coiled-coil domains 1	54499	1q22-q25
208725_at	EIF2S2					0.411934	eukaryotic translation initiation factor 2, subunit 2 beta, 38kDa	8894	20pter-q12
208737_at	ATP6V1G1		0.353224				ATPase, H+ transporting, lysosomal 13kDa, V1 subunit G1	9550	9q32
208745_at	ATP5L				2.08394		ATP synthase, H+ transporting, mitochondrial F0 complex, subunit G	10632	11q23.3
208753_s_at	NAP1L1	2.23076	2.3756	2.58926			nucleosome assembly protein 1-like 1	4673	12q21.2
208760_at	UBE2I				2.76819	2.39722	Ubiquitin-conjugating enzyme E2I (UBC9 homolog, yeast)	7329	16p13.3
208771_s_at	LTA4H					2.03418	leukotriene A4 hydrolase	4048	12q22
208785_s_at	MAP1LC3B				2.9398		microtubule-associated protein 1 light chain 3 beta	81631	16q24.2
208786_s_at	MAP1LC3B				2.29394		microtubule-associated protein 1 light chain 3 beta	81631	16q24.2
208796_s_at	CCNG1	4.38788	4.10631	3.31068			cyclin G1	900	5q32-q34
208799_at	PSMB5					0.475919	proteasome (prosome, macropain) subunit, beta type, 5	5693	14q11.2
208806_at	CHD3				0.318391		chromodomain helicase DNA binding protein 3	1107	17p13.1
208807_s_at	CHD3					0.300729	chromodomain helicase DNA binding protein 3	1107	17p13.1
208827_at	PSMB6	0.497621					proteasome (prosome, macropain) subunit, beta type, 6	5694	17p13
208833_s_at	ATXN10	0.42362					ataxin 10	25814	22q13.31
208848_at	ADH5			2.05705			alcohol dehydrogenase 5 (class III), chi polypeptide	128	4q21-q25
208850_s_at	THY1					0.468939	Thy-1 cell surface antigen	7070	11q22.3-q23
208868_s_at	GABARAPL1				2.09851		GABA(A) receptor-associated protein like 1	23710	12p13.2
208886_at	H1F0				3.53532	4.11908	H1 histone family, member 0	3005	22q13.1
208891_at	DUSP6			0.411729			dual specificity phosphatase 6	1848	12q22-q23
208898_at	ATP6V1D				2.56015		ATPase, H+ transporting, lysosomal 34kDa, V1 subunit D	51382	14q23-q24.2
208901_s_at	TOP1			0.459683			topoisomerase (DNA) I	7150	20q12-q13.1
208924_at	RNF11	0.413838					ring finger protein 11	26994	1pter-p22.1
208926_at	NEU1	2.44796		2.04278	3.42407	2.08316	sialidase 1 (lysosomal sialidase)	4758	6p21.3
208931_s_at	ILF3				0.23715		interleukin enhancer binding factor 3, 90kDa	3609	19p13.2
208937_s_at	ID1		2.38481	3.36509			inhibitor of DNA binding 1, dominant negative helix-loop-helix protein	3397	20q11
208939_at	SEPHS1	2.07939		2.33304			selenophosphate synthetase 1	22929	10p14
208941_s_at	SEPHS1				0.375371	0.404749	selenophosphate synthetase 1	22929	10p14
208944_at	TGFBR2	2.21901					transforming growth factor, beta receptor II (70/80kDa)	7048	3p22
208998_at	UCP2					2.39181	uncoupling protein 2 (mitochondrial, proton carrier)	7351	11q13
209002_s_at	CALCOCO1				5.8855	3.63204	calcium binding and coiled-coil domain 1	57658	12q13.13
209019_s_at	PINK1				2.01221		PTEN induced putative kinase 1	65018	1p36
209040_s_at	PSMB8				0.34185	0.292562	proteasome (prosome, macropain) subunit, beta type, 8 (large multifunctional peptidase 7)	5696	6p21.3
209047_at	AQP1		0.405164				aquaporin 1 (Colton blood group)	358	7p14
209048_s_at	ZMYND8			0.446186		0.282051	zinc finger, MYND-type containing 8	23613	20q13.12
209082_s_at	COL18A1					2.0592	collagen, type XVIII, alpha 1	80781	21q22.3
209084_s_at	RAB28	0.488048					RAB28, member RAS oncogene family	9364	4p15.33
209100_at	IFRD2				0.462866		interferon-related developmental regulator 2	7866	3p21.3
209101_at	CTGF	0.239166				2.70236	connective tissue growth factor	1490	6q23.1
209102_s_at	HBP1				3.055		HMG-box transcription factor 1	26959	7q22-q31
209117_at	WBP2				2.64397		WW domain binding protein 2	23558	17q25
209118_s_at	TUBA1A				4.38706	4.71666	tubulin, alpha 1a	7846	12q12-q14.3
209122_at	ADFP				0.175684		adipose differentiation-related protein	123	9p22.1
209123_at	QDPR	2.42488					quinoid dihydropteridine reductase	5860	4p15.31
209124_at	MYD88		0.482342				myeloid differentiation primary response gene (88)	4615	3p22
209129_at	TRIP6					0.416586	thyroid hormone receptor interactor 6	7205	7q22
209143_s_at	CLNS1A		2.20463	2.24987			chloride channel, nucleotide-sensitive, 1A	1207	11q13.5-q14
209154_at	TAX1BP3				0.413684	0.489076	Tax1 (human T-cell leukemia virus type I) binding protein 3	30851	17p13
209166_s_at	MAN2B1					2.28892	mannosidase, alpha, class 2B, member 1	4125	19cen-q13.1
209167_at	GPM6B	3.43808	4.8956	3.29498			glycoprotein M6B	2824	Xp22.2
209177_at	C3orf60				2.06134		chromosome 3 open reading frame 60	25915	3p21.31
209194_at	CETN2				2.96382		centrin, EF-hand protein, 2	1069	Xq28
209197_at	SYT11					7.43944	synaptotagmin XI	23208	1q21.2
209198_s_at	SYT11				8.01933		synaptotagmin XI	23208	1q21.2
209199_s_at	MEF2C			0.40168		3.64786	myocyte enhancer factor 2C	4208	5q14
209208_at	MPDU1				0.326944	0.22838	mannose-P-dolichol utilization defect 1	9526	17p13.1-p12
209214_s_at	EWSR1					0.446824	Ewing sarcoma breakpoint region 1	2130	22q12.2
209215_at	TETRAN				0.475172		tetracycline transporter-like protein	10227	4p16.3
209217_s_at	WDR45				2.12586		WD repeat domain 45	11152	Xp11.23
209233_at	EMG1					0.432626	EMG1 nucleolar protein homolog (S. cerevisiae)	10436	12p13
209234_at	KIF1B			0.420341			kinesin family member 1B	23095	1p36.2
209238_at	STX3		2.55811		2.26813		syntaxin 3	6809	11q12.1
209239_at	NFKB1					0.458551	nuclear factor of kappa light polypeptide gene enhancer in B-cells 1 (p105)	4790	4q24
209270_at	LAMB3				2.85502		laminin, beta 3	3914	1q32
209274_s_at	ISCA1	2.02795					iron-sulfur cluster assembly 1 homolog (S. cerevisiae)	81689	9q21.33
209276_s_at	GLRX				3.19166	2.82948	glutaredoxin (thioltransferase)	2745	5q14
209277_at	TFPI2			0.438346	3.4176	2.79693	tissue factor pathway inhibitor 2	7980	7q22
209278_s_at	TFPI2	0.46452					tissue factor pathway inhibitor 2	7980	7q22
209283_at	CRYAB	0.331971					crystallin, alpha B	1410	11q22.3-q23.1
209301_at	CA2		2.13448				carbonic anhydrase II	760	8q22
209310_s_at	CASP4			0.392376			caspase 4, apoptosis-related cysteine peptidase	837	11q22.2-q22.3
209343_at	EFHD1				3.72825	6.96567	EF-hand domain family, member D1	80303	2q37.1
209344_at	TPM4				0.474491		tropomyosin 4	7171	19p13.1
209351_at	KRT14				4.03823		keratin 14 (epidermolysis bullosa simplex, Dowling-Meara, Koebner)	3861	17q12-q21
209357_at	CITED2				2.54727	2.1239	Cbp/p300-interacting transactivator, with Glu/Asp-rich carboxy-terminal domain, 2	10370	6q23.3
209369_at	ANXA3					0.390904	annexin A3	306	4q13-q22
209373_at	MALL			2.77925	3.91527		mal, T-cell differentiation protein-like	7851	2q13
209386_at	TM4SF1					0.49918	transmembrane 4 L six family member 1	4071	3q21-q25
209398_at	HIST1H1C				4.50795	3.81327	histone cluster 1, H1c	3006	6p21.3
209406_at	BAG2					0.417292	BCL2-associated athanogene 2	9532	6p12.3-p11.2
209407_s_at	DEAF1				0.226558		deformed epidermal autoregulatory factor 1 (Drosophila)	10522	11p15.5
209408_at	KIF2C					0.404474	kinesin family member 2C	11004	1p34.1
209418_s_at	THOC5					0.378601	THO complex 5	8563	22q12.2
209420_s_at	SMPD1				2.29982		sphingomyelin phosphodiesterase 1, acid lysosomal (acid sphingomyelinase)	6609	11p15.4-p15.1
209431_s_at	PATZ1				0.437755	0.395579	POZ (BTB) and AT hook containing zinc finger 1	23598	22q12.2
209432_s_at	CREB3				2.01858		cAMP responsive element binding protein 3	10488	9pter-p22.1
209459_s_at	ABAT					8.97393	4-aminobutyrate aminotransferase	18	16p13.2
209462_at	APLP1					2.4016	amyloid beta (A4) precursor-like protein 1	333	19q13.1
209464_at	AURKB					0.414225	aurora kinase B	9212	17p13.1
209479_at	CCDC28A				2.69392		coiled-coil domain containing 28A	25901	6q23.1-q24.1
209482_at	POP7		0.443223				processing of precursor 7, ribonuclease P subunit (S. cerevisiae)	10248	7q22
209497_s_at	RBM4B				0.477981		RNA binding motif protein 4B	83759	11q13
209506_s_at	NR2F1	2.9603	3.05563	2.56605			nuclear receptor subfamily 2, group F, member 1	7025	5q14
209507_at	RPA3				2.38982		replication protein A3, 14kDa	6119	7p22
209516_at	SMYD5				0.393371	0.334545	SMYD family member 5	10322	2p13.2
209518_at	SMARCD1		2.08116				SWI/SNF related, matrix associated, actin dependent regulator of chromatin, subfamily d, member 1	6602	12q13-q14
209522_s_at	CRAT				2.23935	2.56579	carnitine acetyltransferase	1384	9q34.1
209538_at	ZNF32	2.48955	2.28238	2.90578			zinc finger protein 32	7580	10q22-q25
209553_at	VPS8					2.53006	vacuolar protein sorting 8 homolog (S. cerevisiae)	23355	3q27.2
209558_s_at	HIP1R /// LOC728014				2.07118	2.87805	huntingtin interacting protein 1 related /// similar to huntingtin interacting protein 1 related	728014 /// 9026	12q24 /// 12q24.31
209566_at	INSIG2				2.23985	2.60669	insulin induced gene 2	51141	2q14.1
209568_s_at	RGL1			0.372301	4.55764	5.093	ral guanine nucleotide dissociation stimulator-like 1	23179	1q25.3
209569_x_at	D4S234E					2.78416	DNA segment on chromosome 4 (unique) 234 expressed sequence	27065	4p16.3
209581_at	HRASLS3	5.95602	4.6965	4.13601	2.31031	2.11408	HRAS-like suppressor 3	11145	11q12.3-q13.1
209585_s_at	MINPP1					2.0137	multiple inositol polyphosphate histidine phosphatase, 1	9562	10q23
209587_at	PITX1					0.472988	paired-like homeodomain transcription factor 1	5307	5q31
209598_at	PNMA2		2.96948			2.27899	paraneoplastic antigen MA2	10687	8p21.2
209604_s_at	GATA3					3.07681	GATA binding protein 3	2625	10p15
209608_s_at	ACAT2					0.385228	acetyl-Coenzyme A acetyltransferase 2 (acetoacetyl Coenzyme A thiolase)	39	6q25.3
209609_s_at	MRPL9					0.445551	mitochondrial ribosomal protein L9	65005	---
209621_s_at	PDLIM3					2.3759	PDZ and LIM domain 3	27295	4q35
209633_at	PPP2R3A					2.42666	protein phosphatase 2 (formerly 2A), regulatory subunit B'', alpha	5523	3q22.1
209651_at	TGFB1I1				0.394206	0.2685	transforming growth factor beta 1 induced transcript 1	7041	16p11.2
209655_s_at	TMEM47	0.471811					transmembrane protein 47	83604	Xp11.4
209656_s_at	TMEM47					2.46066	transmembrane protein 47	83604	Xp11.4
209663_s_at	ITGA7				5.72909	5.24913	integrin, alpha 7	3679	12q13
209684_at	RIN2		2.40357	2.28938		0.335195	Ras and Rab interactor 2	54453	20p11.22
209685_s_at	PRKCB1		2.61598	0.329632			protein kinase C, beta 1	5579	16p11.2
209693_at	ASTN2				2.11991		astrotactin 2	23245	9q33.1
209711_at	SLC35D1	3.73037	2.60012	2.49677		0.415181	solute carrier family 35 (UDP-glucuronic acid/UDP-N-acetylgalactosamine dual transporter), member D1	23169	1p32-p31
209717_at	EVI5		2.05773				ecotropic viral integration site 5	7813	1p22.1
209723_at	SERPINB9			0.320555			serpin peptidase inhibitor, clade B (ovalbumin), member 9	5272	6p25
209725_at	LOC653877 /// UTP20				0.337613	0.352069	UTP20, small subunit (SSU) processome component, homolog (yeast) /// similar to Down-regulated in metastasis protein (Key-1A6 protein) (Novel nucleolar protein 73) (NNP73)	27340 /// 653877	12q23
209735_at	ABCG2					2.29957	ATP-binding cassette, sub-family G (WHITE), member 2	9429	4q22
209759_s_at	DCI				0.47161		dodecenoyl-Coenzyme A delta isomerase (3,2 trans-enoyl-Coenzyme A isomerase)	1632	16p13.3
209765_at	ADAM19	0.328699		0.368928			ADAM metallopeptidase domain 19 (meltrin beta)	8728	5q32-q33
209781_s_at	KHDRBS3					2.528	KH domain containing, RNA binding, signal transduction associated 3	10656	8q24.2
209806_at	HIST1H2BK					0.409831	histone cluster 1, H2bk	85236	6p21.33
209818_s_at	HABP4					3.06471	hyaluronan binding protein 4	22927	9q22.3-q31
209822_s_at	VLDLR					2.95951	very low density lipoprotein receptor	7436	9p24
209833_at	CRADD		0.395016				CASP2 and RIPK1 domain containing adaptor with death domain	8738	12q21.33-q23.1
209834_at	CHST3					0.4797	carbohydrate (chondroitin 6) sulfotransferase 3	9469	10q22.1
209839_at	DNM3				2.05075		dynamin 3	26052	1q24.3
209846_s_at	BTN3A2	2.66743					butyrophilin, subfamily 3, member A2	11118	6p22.1
209869_at	ADRA2A	4.08368	5.71965	2.73874	0.247326	0.408479	adrenergic, alpha-2A-, receptor	150	10q24-q26
209873_s_at	PKP3				0.488382	0.465656	plakophilin 3	11187	11p15
209891_at	SPC25					0.414361	SPC25, NDC80 kinetochore complex component, homolog (S. cerevisiae)	57405	2q24.3
209899_s_at	SIAHBP1				0.498838		fuse-binding protein-interacting repressor	22827	8q24.2-qter
209904_at	TNNC1		0.210471				troponin C type 1 (slow)	7134	3p21.3-p14.3
209911_x_at	HIST1H2BD				3.81529	2.54106	histone cluster 1, H2bd	3017	6p21.3
209929_s_at	IKBKG	0.419203					inhibitor of kappa light polypeptide gene enhancer in B-cells, kinase gamma	8517	Xq28
209934_s_at	ATP2C1				2.13476		ATPase, Ca++ transporting, type 2C, member 1	27032	3q22.1
209935_at	ATP2C1					2.30258	ATPase, Ca++ transporting, type 2C, member 1	27032	3q22.1
209946_at	VEGFC				3.36759		vascular endothelial growth factor C	7424	4q34.1-q34.3
209949_at	NCF2	0.367753	0.294411				neutrophil cytosolic factor 2 (65kDa, chronic granulomatous disease, autosomal 2)	4688	1q25
209955_s_at	FAP				0.412926	0.40827	fibroblast activation protein, alpha	2191	2q23
209958_s_at	BBS9				2.20477	2.938	Bardet-Biedl syndrome 9	27241	7p14
209994_s_at	ABCB1 /// ABCB4		0.453354	0.474004	2.1465	7.37764	ATP-binding cassette, sub-family B (MDR/TAP), member 1 /// ATP-binding cassette, sub-family B (MDR/TAP), member 4	5243 /// 5244	7q21.1
210004_at	OLR1				4.80925	2.81163	oxidized low density lipoprotein (lectin-like) receptor 1	4973	12p13.2-p12.3
210006_at	ABHD14A				0.497912		abhydrolase domain containing 14A	25864	3p21.1
210008_s_at	MRPS12					0.474876	mitochondrial ribosomal protein S12	6183	19q13.1-q13.2
210024_s_at	UBE2E3	2.29421	2.5145				ubiquitin-conjugating enzyme E2E 3 (UBC4/5 homolog, yeast)	10477	2q32.1
210041_s_at	PGM3			0.49481			phosphoglucomutase 3	5238	6q14.1-q15
210052_s_at	TPX2					0.490286	TPX2, microtubule-associated, homolog (Xenopus laevis)	22974	20q11.2
210074_at	CTSL2				3.86448	6.48851	cathepsin L2	1515	9q22.2
210075_at	2002-03-01				2.1052	2.5701	membrane-associated ring finger (C3HC4) 2	51257	19p13.2
210089_s_at	LAMA4			0.430372		0.468727	laminin, alpha 4	3910	6q21
210095_s_at	IGFBP3			0.43712	0.322608	2.28438	insulin-like growth factor binding protein 3	3486	7p13-p12
210102_at	LOH11CR2A				3.6434	2.63566	loss of heterozygosity, 11, chromosomal region 2, gene A	4013	11q23
210105_s_at	FYN					2.18324	FYN oncogene related to SRC, FGR, YES	2534	6q21
210124_x_at	SEMA4F					2.3451	sema domain, immunoglobulin domain (Ig), transmembrane domain (TM) and short cytoplasmic domain, (semaphorin) 4F	10505	2p13.1
210125_s_at	BANF1				0.459662	0.446992	barrier to autointegration factor 1	8815	11q13.1
210130_s_at	TM7SF2				4.30111	3.2749	transmembrane 7 superfamily member 2	7108	11q13
210132_at	EFNA3					3.33346	ephrin-A3	1944	1q21-q22
210139_s_at	PMP22		2.20296	2.19048			peripheral myelin protein 22	5376	17p12-p11.2
210143_at	ANXA10				0.48179	0.228592	annexin A10	11199	4q33
210148_at	HIPK3				0.413685		homeodomain interacting protein kinase 3	10114	11p13
210177_at	TRIM15					2.10086	tripartite motif-containing 15	89870	6p21.3
210183_x_at	---	0.465454					---	---	---
210191_s_at	PHTF1			0.45129			putative homeodomain transcription factor 1	10745	1p13
210215_at	TFR2				0.307244	0.35101	transferrin receptor 2	7036	7q22
210220_at	FZD2				0.428132	0.492603	frizzled homolog 2 (Drosophila)	2535	17q21.1
210255_at	RAD51L1				3.95071		RAD51-like 1 (S. cerevisiae)	5890	14q23-q24.2
210284_s_at	MAP3K7IP2	2.08716					mitogen-activated protein kinase kinase kinase 7 interacting protein 2	23118	6q25.1-q25.3
210296_s_at	PXMP3					2.03246	peroxisomal membrane protein 3, 35kDa (Zellweger syndrome)	5828	8q21.1
210319_x_at	MSX2					3.30143	msh homeobox 2	4488	5q34-q35
210380_s_at	CACNA1G					7.26545	calcium channel, voltage-dependent, T type, alpha 1G subunit	8913	17q22
210383_at	SCN1A					6.1338	sodium channel, voltage-gated, type I, alpha subunit	6323	2q24.3
210387_at	HIST1H2BG					2.4403	histone cluster 1, H2bg	8339	6p21.3
210410_s_at	MSH5				2.1608		mutS homolog 5 (E. coli)	4439	6p21.3
210448_s_at	P2RX5	2.05212	2.12507		0.331241	0.249453	purinergic receptor P2X, ligand-gated ion channel, 5	5026	17p13.3
210463_x_at	TRMT1					0.398233	TRM1 tRNA methyltransferase 1 homolog (S. cerevisiae)	55621	19p13.13
210510_s_at	NRP1					0.262349	neuropilin 1	8829	10p12
210524_x_at	---					2.06422	---	---	---
210538_s_at	BIRC3					3.69683	baculoviral IAP repeat-containing 3	330	11q22
210555_s_at	NFATC3		2.00744				nuclear factor of activated T-cells, cytoplasmic, calcineurin-dependent 3	4775	16q22.2
210567_s_at	SKP2				0.431232	0.309397	S-phase kinase-associated protein 2 (p45)	6502	5p13
210589_s_at	GBA /// GBAP				2.11669		glucosidase, beta; acid (includes glucosylceramidase) /// glucosidase, beta; acid, pseudogene	2629 /// 2630	1q21
210592_s_at	SAT1				3.81257		spermidine/spermine N1-acetyltransferase 1	6303	Xp22.1
210605_s_at	MFGE8				6.36082	5.3095	milk fat globule-EGF factor 8 protein	4240	15q25
210609_s_at	TP53I3					0.36578	tumor protein p53 inducible protein 3	9540	2p23.3
210613_s_at	SYNGR1				2.34427	4.05612	synaptogyrin 1	9145	22q13.1
210662_at	KYNU	2.50269	3.37358	2.37355	7.40347		kynureninase (L-kynurenine hydrolase)	8942	2q22.2
210675_s_at	PTPRR	0.496098			8.29281		protein tyrosine phosphatase, receptor type, R	5801	12q15
210715_s_at	SPINT2					2.12668	serine peptidase inhibitor, Kunitz type, 2	10653	19q13.1
210735_s_at	CA12	4.72258	5.27482	4.55147			carbonic anhydrase XII	771	15q22
210764_s_at	CYR61	0.177694					cysteine-rich, angiogenic inducer, 61	3491	1p31-p22
210813_s_at	XRCC4	0.483597					X-ray repair complementing defective repair in Chinese hamster cells 4	7518	5q13-q14
210820_x_at	COQ7				0.321438	0.31228	coenzyme Q7 homolog, ubiquinone (yeast)	10229	16p13.11-p12.3
210827_s_at	ELF3		0.46487	0.415754			E74-like factor 3 (ets domain transcription factor, epithelial-specific )	1999	1q32.2
210878_s_at	JMJD1B					0.302316	jumonji domain containing 1B	51780	5q31
210912_x_at	GSTM4					4.63628	glutathione S-transferase M4	2948	1p13.3
210932_s_at	RNF6					0.459019	ring finger protein (C3H2C3 type) 6	6049	13q12.2
210970_s_at	IBTK		0.485951				inhibitor of Bruton agammaglobulinemia tyrosine kinase	25998	6q14.1
210980_s_at	ASAH1					2.40396	N-acylsphingosine amidohydrolase (acid ceramidase) 1	427	8p22-p21.3
210981_s_at	GRK6					2.04708	G protein-coupled receptor kinase 6	2870	5q35
211004_s_at	ALDH3B1				0.491385		aldehyde dehydrogenase 3 family, member B1	221	11q13
211009_s_at	ZNF271	2.03304		2.47864			zinc finger protein 271	10778	18q12
211028_s_at	KHK					2.56959	ketohexokinase (fructokinase)	3795	2p23.3-p23.2
211042_x_at	MCAM		0.45097				melanoma cell adhesion molecule	4162	11q23.3
211056_s_at	SRD5A1	2.234					steroid-5-alpha-reductase, alpha polypeptide 1 (3-oxo-5 alpha-steroid delta 4-dehydrogenase alpha 1)	6715	5p15
211071_s_at	MLLT11			0.457455	2.0668		myeloid/lymphoid or mixed-lineage leukemia (trithorax homolog, Drosophila); translocated to, 11	10962	1q21
211080_s_at	NEK2					0.495201	NIMA (never in mitosis gene a)-related kinase 2	4751	1q32.2-q41
211098_x_at	TMCO1	5.27391					transmembrane and coiled-coil domains 1	54499	1q22-q25
211177_s_at	TXNRD2	0.375407					thioredoxin reductase 2	10587	22q11.21
211200_s_at	EFCAB2				0.283934		EF-hand calcium binding domain 2	84288	1q44
211272_s_at	DGKA				2.5373		diacylglycerol kinase, alpha 80kDa	1606	12q13.3
211299_s_at	FLOT2					0.476891	flotillin 2	2319	17q11-q12
211423_s_at	SC5DL	0.351883					sterol-C5-desaturase (ERG3 delta-5-desaturase homolog, S. cerevisiae)-like	6309	11q23.3
211432_s_at	TYRO3	2.03352					TYRO3 protein tyrosine kinase	7301	15q15.1-q21.1
211458_s_at	GABARAPL1 /// GABARAPL3				2.3836		GABA(A) receptor-associated protein like 1 /// GABA(A) receptors associated protein like 3	23710 /// 23766	12p13.2 /// 15q26.1
211467_s_at	NFIB			2.88808			nuclear factor I/B	4781	9p24.1
211475_s_at	BAG1					0.499536	BCL2-associated athanogene	573	9p12
211502_s_at	PFTK1		0.46298	0.44227			PFTAIRE protein kinase 1	5218	7q21-q22
211538_s_at	HSPA2			0.494596			heat shock 70kDa protein 2	3306	14q24.1
211576_s_at	SLC19A1				0.38911	0.41308	solute carrier family 19 (folate transporter), member 1	6573	21q22.3
211600_at	---				2.19259	2.30916	---	---	---
211672_s_at	ARPC4					0.480921	actin related protein 2/3 complex, subunit 4, 20kDa	10093	3p25.3
211686_s_at	RBM13				0.462824		RNA binding motif protein 13	84549	8p12
211704_s_at	SPIN2A /// SPIN2B					0.426419	spindlin family, member 2A /// spindlin family, member 2B	474343 /// 54466	Xp11.1
211756_at	PTHLH	0.401363			6.46088		parathyroid hormone-like hormone	5744	12p12.1-p11.2
211769_x_at	SERINC3				2.07321		serine incorporator 3	10955	20q13.1-q13.3
211812_s_at	B3GALNT1	0.438642	0.453801		0.495466		beta-1,3-N-acetylgalactosaminyltransferase 1 (globoside blood group)	8706	3q25
211862_x_at	CFLAR				0.457443		CASP8 and FADD-like apoptosis regulator	8837	2q33-q34
211945_s_at	ITGB1	0.278062					integrin, beta 1 (fibronectin receptor, beta polypeptide, antigen CD29 includes MDF2, MSK12)	3688	10p11.2
211959_at	IGFBP5					6.61538	insulin-like growth factor binding protein 5	3488	2q33-q36
211975_at	ZNF289				0.431507	0.321489	zinc finger protein 289, ID1 regulated	84364	11p11.2-p11.12
211984_at	CALM1			0.425217			calmodulin 1 (phosphorylase kinase, delta)	801	14q24-q31
212017_at	LOC130074				0.428645		p20	130074	2q21.1
212020_s_at	MKI67					0.460344	antigen identified by monoclonal antibody Ki-67	4288	10q25-qter
212062_at	ATP9A					0.474182	ATPase, Class II, type 9A	10079	20q13.2
212069_s_at	KIAA0515				0.481085		KIAA0515	84726	9q34.13
212098_at	LOC151162			0.425619			hypothetical protein LOC151162	151162	2q21.3
212100_s_at	POLDIP3				0.456939		polymerase (DNA-directed), delta interacting protein 3	84271	22q13.2
212109_at	HN1L	2.57246	2.57578				hematological and neurological expressed 1-like	90861	16p13.3
212112_s_at	STX12		0.406034				syntaxin 12	23673	1p35-p34.1
212114_at	LOC552889	0.453097		0.474388			hypothetical LOC552889	552889	12q21
212115_at	HN1L			2.35472			hematological and neurological expressed 1-like	90861	16p13.3
212119_at	RHOQ		3.55868	2.32795			ras homolog gene family, member Q	23433	2p21
212120_at	RHOQ		3.93811	3.02663			ras homolog gene family, member Q	23433	2p21
212136_at	ATP2B4		0.480204				ATPase, Ca++ transporting, plasma membrane 4	493	1q32.1
212160_at	XPOT				0.43938		exportin, tRNA (nuclear export receptor for tRNAs)	11260	12q14.2
212167_s_at	SMARCB1				0.235893	0.475733	SWI/SNF related, matrix associated, actin dependent regulator of chromatin, subfamily b, member 1	6598	22q11.23|22q11
212174_at	AK2	2.0069	2.43779	2.02556			adenylate kinase 2	204	1p34
212184_s_at	MAP3K7IP2		2.40779	2.08147			mitogen-activated protein kinase kinase kinase 7 interacting protein 2	23118	6q25.1-q25.3
212188_at	KCTD12				0.26399		potassium channel tetramerisation domain containing 12	115207	13q22.3
212190_at	SERPINE2				2.69731		serpin peptidase inhibitor, clade E (nexin, plasminogen activator inhibitor type 1), member 2	5270	2q33-q35
212201_at	KIAA0692					0.485002	KIAA0692	23141	12q24.33
212203_x_at	IFITM3				0.468072		interferon induced transmembrane protein 3 (1-8U)	10410	11p15.5
212214_at	OPA1	2.12742					optic atrophy 1 (autosomal dominant)	4976	3q28-q29|3q28-q29
212221_x_at	IDS					2.86507	iduronate 2-sulfatase (Hunter syndrome)	3423	Xq28
212230_at	PPAP2B				0.418483		phosphatidic acid phosphatase type 2B	8613	1pter-p22.1
212231_at	FBXO21		2.44463				F-box protein 21	23014	12q24.22
212259_s_at	PBXIP1				6.30367	2.0767	pre-B-cell leukemia homeobox interacting protein 1	57326	1q21.3
212288_at	FNBP1					2.03231	formin binding protein 1	23048	9q34
212297_at	ATP13A3	0.44869	0.416314				ATPase type 13A3	79572	3q29
212300_at	TXLNA	2.08304	2.13138				taxilin alpha	200081	1p35.1
212321_at	SGPL1			2.05701			sphingosine-1-phosphate lyase 1	8879	10q21
212322_at	SGPL1	2.05371					sphingosine-1-phosphate lyase 1	8879	10q21
212340_at	YIPF6		0.498553				Yip1 domain family, member 6	286451	Xq12
212343_at	YIPF6	3.67448		2.32248			Yip1 domain family, member 6	286451	Xq12
212345_s_at	CREB3L2		3.06466	2.42481			cAMP responsive element binding protein 3-like 2	64764	7q34
212350_at	TBC1D1					2.00469	TBC1 (tre-2/USP6, BUB2, cdc16) domain family, member 1	23216	4p14
212365_at	MYO1B	0.466139					myosin IB	4430	2q12-q34
212372_at	MYH10					2.08133	myosin, heavy chain 10, non-muscle	4628	17p13
212414_s_at	N-PAC /// SEPT6		5.52592				septin 6 /// cytokine-like nuclear factor n-pac	23157 /// 84656	16p13.3 /// Xq24
212427_at	KIAA0368					0.457598	KIAA0368	23392	9q31.3
212446_s_at	LASS6					2.02116	LAG1 homolog, ceramide synthase 6 (S. cerevisiae)	253782	2q24.3
212452_x_at	MYST4					0.437802	MYST histone acetyltransferase (monocytic leukemia) 4	23522	10q22.2
212462_at	MYST4				0.410665		MYST histone acetyltransferase (monocytic leukemia) 4	23522	10q22.2
212473_s_at	MICAL2	0.32918	0.336218	0.369077		3.45528	microtubule associated monoxygenase, calponin and LIM domain containing 2	9645	11p15.3
212479_s_at	RMND5A		0.482576				required for meiotic nuclear division 5 homolog A (S. cerevisiae)	64795	2p11.2
212486_s_at	FYN				3.39539		FYN oncogene related to SRC, FGR, YES	2534	6q21
212511_at	PICALM				3.20976		phosphatidylinositol binding clathrin assembly protein	8301	11q14
212517_at	ATRN					2.12531	attractin	8455	20p13
212530_at	NEK7	0.161693	0.241012				NIMA (never in mitosis gene a)-related kinase 7	140609	1q31.3
212534_at	---					0.458151	CDNA FLJ11904 fis, clone HEMBB1000048	0	---
212543_at	AIM1	6.9401					absent in melanoma 1	202	6q21
212554_at	CAP2				0.266802	0.25688	CAP, adenylate cyclase-associated protein, 2 (yeast)	10486	6p22.3
212561_at	RAB6IP1	0.296404					RAB6 interacting protein 1	23258	11p15.4
212565_at	STK38L				4.30734		serine/threonine kinase 38 like	23012	12p11.23
212572_at	STK38L	0.405971					serine/threonine kinase 38 like	23012	12p11.23
212573_at	ENDOD1				2.13605	3.24789	endonuclease domain containing 1	23052	11q21
212594_at	PDCD4					0.493615	programmed cell death 4 (neoplastic transformation inhibitor)	27250	10q24
212607_at	AKT3					6.15822	v-akt murine thymoma viral oncogene homolog 3 (protein kinase B, gamma)	10000	1q43-q44
212611_at	DTX4					2.41465	deltex 4 homolog (Drosophila)	23220	11q12.1
212632_at	STX7					2.34365	Syntaxin 7	8417	6q23.1
212634_at	KIAA0776	0.314811					KIAA0776	23376	6q16.1
212638_s_at	WWP1		0.451498				WW domain containing E3 ubiquitin protein ligase 1	11059	8q21
212647_at	RRAS				2.8547		related RAS viral (r-ras) oncogene homolog	6237	19q13.3-qter
212658_at	LHFPL2		0.459848				lipoma HMGIC fusion partner-like 2	10184	5q14.1
212660_at	PHF15					0.250419	PHD finger protein 15	23338	5q31.1
212680_x_at	PPP1R14B				0.464426		protein phosphatase 1, regulatory (inhibitor) subunit 14B	26472	11q13
212688_at	PIK3CB		0.293609				phosphoinositide-3-kinase, catalytic, beta polypeptide	5291	3q22.3
212690_at	DDHD2		0.477409				DDHD domain containing 2	23259	8p12
212691_at	NUP188				0.463254		nucleoporin 188kDa	23511	9q34.11
212706_at	RASA4				2.47449	4.46626	RAS p21 protein activator 4	10156	7q22
212724_at	RND3	0.445261					Rho family GTPase 3	390	2q23.3
212733_at	KIAA0226	2.6184	2.75157				KIAA0226	9711	3q29
212736_at	C16orf45				2.36545	2.45609	chromosome 16 open reading frame 45	89927	16p13.11
212737_at	GM2A					2.4754	GM2 ganglioside activator	2760	5q31.3-q33.1
212738_at	ARHGAP19			0.469495			Rho GTPase activating protein 19	84986	10q24.1
212739_s_at	NME4				0.494632		non-metastatic cells 4, protein expressed in	4833	16p13.3
212741_at	MAOA				4.3436	5.72699	monoamine oxidase A	4128	Xp11.3
212771_at	C10orf38		2.35137	3.08975			chromosome 10 open reading frame 38	221061	10p13
212774_at	ZNF238					2.6143	zinc finger protein 238	10472	1q44-qter
212777_at	SOS1	2.00399					son of sevenless homolog 1 (Drosophila)	6654	2p22-p21
212786_at	KIAA0350					2.46337	KIAA0350	23274	16p13.13
212814_at	KIAA0828	2.33687					adenosylhomocysteinase 3	23382	7q32.1
212820_at	DMXL2					2.19859	Dmx-like 2	23312	15q21.2
212829_at	---					2.1923	CDNA FLJ13267 fis, clone OVARC1000964	0	---
212830_at	MEGF9				2.7874		multiple EGF-like-domains 9	1955	9q32-q33.3
212834_at	DDX52				0.418962		DEAD (Asp-Glu-Ala-Asp) box polypeptide 52	11056	17q21.1
212838_at	DNMBP		2.26628				dynamin binding protein	23268	10q24.2
212845_at	SAMD4A	0.330256	0.392979		2.39395	2.59089	sterile alpha motif domain containing 4A	23034	14q22.2
212846_at	RRP1B	0.279831					ribosomal RNA processing 1 homolog B (S. cerevisiae)	23076	21q22.3
212871_at	MAPKAPK5				0.483125		mitogen-activated protein kinase-activated protein kinase 5	8550	12q24.12-q24.13
212876_at	B4GALT4				2.19545		UDP-Gal:betaGlcNAc beta 1,4- galactosyltransferase, polypeptide 4	8702	3q13.3
212890_at	MGC15523					2.42665	hypothetical protein MGC15523	124565	17q25.3
212891_s_at	GADD45GIP1					0.484437	growth arrest and DNA-damage-inducible, gamma interacting protein 1	90480	19p13.13
212892_at	LOC731863 /// ZNF282					0.475841	zinc finger protein 282 /// similar to zinc finger protein 282	731863 /// 8427	7q36.1
212899_at	CDC2L6	0.389135					cell division cycle 2-like 6 (CDK8-like)	23097	6q21
212905_at	CSTF2T			0.478988			cleavage stimulation factor, 3' pre-RNA, subunit 2, 64kDa, tau variant	23283	10q11
212909_at	LYPD1			0.396723			LY6/PLAUR domain containing 1	116372	2q21.2
212913_at	C6orf26 /// MSH5					3.13015	mutS homolog 5 (E. coli) /// chromosome 6 open reading frame 26	401251 /// 4439	6p21.3 /// 6p21.33
212922_s_at	SMYD2				0.397185		SET and MYND domain containing 2	56950	1q41
212925_at	C19orf21					0.343772	chromosome 19 open reading frame 21	126353	19p13.3
212936_at	C5orf21					2.19746	chromosome 5 open reading frame 21	83989	5q15
212946_at	RP11-125A7.3		0.498794				KIAA0564 protein	23078	13q14.11
212949_at	NCAPH					0.424343	non-SMC condensin I complex, subunit H	23397	2q11.2
212973_at	RPIA				0.454949		ribose 5-phosphate isomerase A (ribose 5-phosphate epimerase)	22934	2p11.2
212977_at	CXCR7	0.47796					chemokine (C-X-C motif) receptor 7	57007	2q37.3
212978_at	LRRC8B	3.3998		2.44818			Leucine rich repeat containing 8 family, member B	23507	1p22.2
212993_at	---				0.472711	0.46682	MRNA; cDNA DKFZp667B1718 (from clone DKFZp667B1718)	0	---
213002_at	MARCKS			0.470477			Myristoylated alanine-rich protein kinase C substrate	4082	6q22.2
213010_at	PRKCDBP					0.182691	protein kinase C, delta binding protein	112464	11p15.4
213012_at	NEDD4		0.337137				neural precursor cell expressed, developmentally down-regulated 4	4734	15q
213013_at	MAPK8IP1					3.06246	mitogen-activated protein kinase 8 interacting protein 1	9479	11p12-p11.2
213022_s_at	UTRN		0.410003				utrophin	7402	6q24
213027_at	TROVE2			2.36404			TROVE domain family, member 2	6738	1q31
213029_at	NFIB		2.81261				nuclear factor I/B	4781	9p24.1
213030_s_at	PLXNA2				2.5369		plexin A2	5362	1q32.2
213033_s_at	NFIB	2.1657					nuclear factor I/B	4781	9p24.1
213043_s_at	THRAP4					0.468286	thyroid hormone receptor associated protein 4	9862	17q21.1
213059_at	CREB3L1					2.0679	cAMP responsive element binding protein 3-like 1	90993	11p11.2
213062_at	NTAN1				2.06278		N-terminal asparagine amidase	123803	16p13.11
213083_at	SLC35D2	0.33815					solute carrier family 35, member D2	11046	9q22.32
213093_at	PRKCA	0.312154					protein kinase C, alpha	5578	17q22-q23.2
213097_s_at	ZRF1					0.486456	zuotin related factor 1	27000	7q22
213106_at	---					6.80455	---	---	---
213115_at	ATG4A				3.23658	2.58793	ATG4 autophagy related 4 homolog A (S. cerevisiae)	115201	Xq22.1-q22.3
213123_at	MFAP3	2.03913		2.39237			Microfibrillar-associated protein 3	4238	5q32-q33.2
213124_at	ZNF473				0.383803		zinc finger protein 473	25888	19q13.33
213131_at	OLFM1			2.28602			olfactomedin 1	10439	9q34.3
213135_at	TIAM1				3.57251	8.7775	T-cell lymphoma invasion and metastasis 1	7074	21q22.1|21q22.11
213136_at	PTPN2				0.434957		protein tyrosine phosphatase, non-receptor type 2	5771	18p11.3-p11.2
213139_at	SNAI2		2.42662				snail homolog 2 (Drosophila)	6591	8q11
213150_at	HOXA10		0.480956				homeobox A10	3206	7p15-p14
213161_at	C9orf97				0.497967	0.379903	Chromosome 9 open reading frame 97	158427	9q22.33
213186_at	DZIP3					2.6076	zinc finger DAZ interacting protein 3	9666	3q13.13
213189_at	MINA				0.313165	0.404877	MYC induced nuclear antigen	84864	3q11.2
213201_s_at	TNNT1				2.58968	3.51348	troponin T type 1 (skeletal, slow)	7138	19q13.4
213212_x_at	FLJ40113 /// LOC161527 /// LOC642346 /// LOC643696 /// LOC728636					2.49341	hypothetical protein LOC161527 /// golgi autoantigen, golgin subfamily a-like pseudogene /// similar to golgi autoantigen, golgin subfamily a-like	161527 /// 374650 /// 642346 /// 643696 /// 728636	15q25.2
213213_at	DIDO1					0.472592	death inducer-obliterator 1	11083	20q13.33
213225_at	PPM1B			2.10476			protein phosphatase 1B (formerly 2C), magnesium-dependent, beta isoform	5495	2p21
213229_at	DICER1	0.414657					Dicer1, Dcr-1 homolog (Drosophila)	23405	14q32.13
213234_at	KIAA1467					2.11528	KIAA1467	57613	12p13.1
213238_at	ATP10D	3.84939	3.46372	2.40424	2.04001	2.87565	ATPase, Class V, type 10D	57205	4p12
213248_at	LOC221362 /// LOC730101					7.07828	hypothetical protein LOC221362 /// similar to heterogeneous nuclear ribonucleoprotein A/B	221362 /// 730101	6p12.1 /// 6p12.3
213256_at	2003-03-01					2.31648	membrane-associated ring finger (C3HC4) 3	115123	5q23.2
213258_at	TFPI		0.499305				tissue factor pathway inhibitor (lipoprotein-associated coagulation inhibitor)	7035	2q32
213261_at	LBA1				2.60038		lupus brain antigen 1	9881	3p22.2
213264_at	PCBP2					0.494945	poly(rC) binding protein 2	5094	12q13.12-q13.13
213278_at	MTMR9		0.462196				myotubularin related protein 9	66036	8p23-p22
213279_at	DHRS1				2.42717		dehydrogenase/reductase (SDR family) member 1	115817	14q12
213281_at	JUN		0.497375				Jun oncogene	3725	1p32-p31
213295_at	CYLD				2.41192		cylindromatosis (turban tumor syndrome)	1540	16q12.1
213302_at	PFAS				0.473584		phosphoribosylformylglycinamidine synthase (FGAR amidotransferase)	5198	17p13.1
213311_s_at	TCF25					0.481153	transcription factor 25 (basic helix-loop-helix)	22980	16q24.3
213312_at	C6orf162				2.22493	2.01188	chromosome 6 open reading frame 162	57150	6q15-q16.1
213327_s_at	USP12	0.441144					ubiquitin specific peptidase 12	219333	13q12.13
213338_at	TMEM158	0.375863	0.417699	0.387146			transmembrane protein 158	25907	3p21.3
213353_at	ABCA5					3.50879	ATP-binding cassette, sub-family A (ABC1), member 5	23461	17q24.3
213361_at	TDRD7			0.463634	2.18401		tudor domain containing 7	23424	9q22.33
213376_at	ZBTB1					0.464135	zinc finger and BTB domain containing 1	22890	14q23.3
213388_at	LOC727942					2.70327	similar to phosphodiesterase 4D interacting protein isoform 2	727942	---
213397_x_at	RNASE4				2.93043	4.84177	ribonuclease, RNase A family, 4	6038	14q11.1
213405_at	RAB22A	0.484376					RAB22A, member RAS oncogene family	57403	20q13.32
213413_at	STON1					4.93268	stonin 1	11037	2p16.3
213415_at	CLIC2				2.8519		chloride intracellular channel 2	1193	Xq28
213416_at	ITGA4				2.19378	2.01719	integrin, alpha 4 (antigen CD49D, alpha 4 subunit of VLA-4 receptor)	3676	2q31.3
213424_at	KIAA0895					2.82617	KIAA0895 protein	23366	7p14.2
213427_at	RPP40				0.484842	0.49589	ribonuclease P 40kDa subunit	10799	6p25.1
213428_s_at	COL6A1				3.17103	2.63816	collagen, type VI, alpha 1	1291	21q22.3
213429_at	---			0.431192			CDNA FLJ26539 fis, clone KDN09310	0	---
213448_at	---				2.3392	2.03003	CDNA FLJ31688 fis, clone NT2RI2005520	0	---
213452_at	ZNF184	2.59485					zinc finger protein 184	7738	6p21.3
213496_at	LPPR4					3.78502	plasticity related gene 1	9890	1p21.2
213500_at	---				2.27859		Clone 24627 mRNA sequence	0	---
213506_at	F2RL1				3.49271	6.77564	coagulation factor II (thrombin) receptor-like 1	2150	5q13
213523_at	CCNE1				2.04234		cyclin E1	898	19q12
213530_at	RAB3GAP1		2.18043				RAB3 GTPase activating protein subunit 1 (catalytic)	22930	2q21.3
213552_at	GLCE	0.449398			2.40708	2.85359	glucuronic acid epimerase	26035	15q23
213558_at	PCLO				2.36066	10.05	piccolo (presynaptic cytomatrix protein)	27445	7q11.23-q21.3
213562_s_at	SQLE					0.410578	squalene epoxidase	6713	8q24.1
213567_at	---	0.480568					Clone 23728 mRNA sequence	0	---
213599_at	OIP5	2.25607					Opa interacting protein 5	11339	15q15.1
213603_s_at	RAC2					3.44917	ras-related C3 botulinum toxin substrate 2 (rho family, small GTP binding protein Rac2)	5880	22q13.1
213623_at	KIF3A					2.49639	kinesin family member 3A	11127	5q31
213629_x_at	MT1F					2.26323	metallothionein 1F	4494	16q13
213634_s_at	TRMU					0.46447	tRNA 5-methylaminomethyl-2-thiouridylate methyltransferase	55687	22q13
213637_at	---					0.483865	Transcribed locus	0	---
213644_at	CCDC46					2.91248	coiled-coil domain containing 46	201134	17q24.1-q24.2
213664_at	SLC1A1		0.362987		2.53485	3.27461	solute carrier family 1 (neuronal/epithelial high affinity glutamate transporter, system Xag), member 1	6505	9p24
213675_at	---					0.375713	CDNA FLJ25106 fis, clone CBR01467	0	---
213684_s_at	PDLIM5				2.29981		PDZ and LIM domain 5	10611	4q22
213693_s_at	MUC1					0.389418	mucin 1, cell surface associated	4582	1q21
213712_at	ELOVL2					6.18385	elongation of very long chain fatty acids (FEN1/Elo2, SUR4/Elo3, yeast)-like 2	54898	6p24.2
213748_at	TRIM66					2.43116	tripartite motif-containing 66	9866	11p15.4
213765_at	MFAP5			3.26345			microfibrillar associated protein 5	8076	12p13.1-p12.3
213788_s_at	FLJ35348			0.433279			FLJ35348	266655	9q34
213792_s_at	INSR					2.16801	insulin receptor	3643	19p13.3-p13.2
213802_at	---					2.00206	Full-length cDNA clone CS0DB004YO04 of Neuroblastoma Cot 10-normalized of Homo sapiens (human)	0	---
213812_s_at	CAMKK2				0.490297		calcium/calmodulin-dependent protein kinase kinase 2, beta	10645	12q24.2
213816_s_at	MET				2.04356		met proto-oncogene (hepatocyte growth factor receptor)	4233	7q31
213849_s_at	PPP2R2B					4.44805	protein phosphatase 2 (formerly 2A), regulatory subunit B, beta isoform	5521	5q31-q32
213880_at	LGR5				2.98232	3.9943	leucine-rich repeat-containing G protein-coupled receptor 5	8549	12q22-q23
213889_at	---	0.47087					---	---	---
213906_at	MYBL1	0.488776					v-myb myeloblastosis viral oncogene homolog (avian)-like 1	4603	8q22
213909_at	LRRC15					2.99287	leucine rich repeat containing 15	131578	3q29
213916_at	ZNF20				2.19948		zinc finger protein 20	7568	19p13.3-p13.2
213931_at	ID2 /// ID2B				2.6153		inhibitor of DNA binding 2, dominant negative helix-loop-helix protein /// inhibitor of DNA binding 2B, dominant negative helix-loop-helix protein	3398 /// 84099	2p25 /// 3p14.2
213935_at	ABHD5				2.90129		abhydrolase domain containing 5	51099	3p21
213946_s_at	OBSL1				6.41149	8.60652	obscurin-like 1	23363	2q35
213959_s_at	RPGRIP1L	0.314609					RPGRIP1-like	23322	16q12.2
213982_s_at	RABGAP1L					2.2968	RAB GTPase activating protein 1-like	9910	1q24
213992_at	COL4A6				2.06075		collagen, type IV, alpha 6	1288	Xq22
214022_s_at	IFITM1	2.43928			0.483898		interferon induced transmembrane protein 1 (9-27)	8519	11p15.5
214023_x_at	TUBB2B				10.4228	45.9882	tubulin, beta 2B	347733	6p25
214053_at	ERBB4					6.56086	v-erb-a erythroblastic leukemia viral oncogene homolog 4 (avian)	2066	2q33.3-q34
214071_at	MPPE1	2.69329					Metallophosphoesterase 1	65258	18p11.21
214073_at	CTTN				2.54663		cortactin	2017	11q13
214075_at	NENF	0.497147					neuron derived neurotrophic factor	29937	1q32.3
214079_at	DHRS2					5.7575	dehydrogenase/reductase (SDR family) member 2	10202	14q11.2
214106_s_at	GMDS				2.0739		GDP-mannose 4,6-dehydratase	2762	6p25
214109_at	LRBA	2.31318			2.31036	2.30458	LPS-responsive vesicle trafficking, beach and anchor containing	987	4q31.3
214129_at	LOC727942	2.40362					similar to phosphodiesterase 4D interacting protein isoform 2	727942	---
214152_at	CCPG1				2.8476		cell cycle progression 1	9236	15q21.1
214157_at	GNAS				2.33083		GNAS complex locus	2778	20q13.3
214211_at	FTH1				2.75294		ferritin, heavy polypeptide 1	2495	11q13
214240_at	GAL				0.398461	0.392871	galanin	51083	11q13.2
214247_s_at	DKK3	0.363364				9.57046	dickkopf homolog 3 (Xenopus laevis)	27122	11p15.2
214266_s_at	PDLIM7		0.489999				PDZ and LIM domain 7 (enigma)	9260	5q35.3
214274_s_at	ACAA1				2.12669		acetyl-Coenzyme A acyltransferase 1 (peroxisomal 3-oxoacyl-Coenzyme A thiolase)	30	3p23-p22
214299_at	TOP3A					0.491673	topoisomerase (DNA) III alpha	7156	17p12-p11.2
214306_at	OPA1		5.11821				optic atrophy 1 (autosomal dominant)	4976	3q28-q29|3q28-q29
214331_at	TSFM	2.10197					Ts translation elongation factor, mitochondrial	10102	12q13-q14
214356_s_at	KIAA0368				0.422047		KIAA0368	23392	9q31.3
214369_s_at	RASGRP2				3.1552	6.05855	RAS guanyl releasing protein 2 (calcium and DAG-regulated)	10235	11q13
214414_x_at	HBA2					3.07551	Hemoglobin, alpha 2	3040	16p13.3
214429_at	MTMR6	2.132					myotubularin related protein 6	9107	13q12
214434_at	HSPA12A					2.30192	heat shock 70kDa protein 12A	259217	10q26.12
214436_at	FBXL2					2.18987	F-box and leucine-rich repeat protein 2	25827	3p22.3
214444_s_at	PVR				0.471381	0.473584	poliovirus receptor	5817	19q13.2
214453_s_at	IFI44	4.32755		2.52952		0.186668	interferon-induced protein 44	10561	1p31.1
214469_at	HIST1H2AE				2.28481		histone cluster 1, H2ae	3012	6p22.2-p21.1
214508_x_at	CREM	2.35032	2.53538		7.23836	2.37107	cAMP responsive element modulator	1390	10p11.21
214581_x_at	TNFRSF21					2.65588	tumor necrosis factor receptor superfamily, member 21	27242	6p21.1-p12.2
214583_at	RSC1A1				0.487015		regulatory solute carrier protein, family 1, member 1	6248	1p36.1
214595_at	KCNG1					2.53294	potassium voltage-gated channel, subfamily G, member 1	3755	20q13
214639_s_at	HOXA1					6.43108	homeobox A1	3198	7p15.3
214657_s_at	TncRNA		2.06286	2.46633	2.24821	2.89618	Trophoblast-derived noncoding RNA	283131	11q13.1
214686_at	ZNF266	2.55849					zinc finger protein 266	10781	19p13.2
214696_at	MGC14376				2.14596		hypothetical protein MGC14376	84981	17p13.3
214710_s_at	CCNB1					0.385917	cyclin B1	891	5q12
214724_at	DIXDC1	0.450857		0.453958			DIX domain containing 1	85458	---
214733_s_at	YIPF1				2.61725	2.07425	Yip1 domain family, member 1	54432	1p33-p32.1
214734_at	EXPH5	2.04603	0.496157	0.413972			exophilin 5	23086	11q22.3
214738_s_at	NEK9			2.04102			NIMA (never in mitosis gene a)- related kinase 9	91754	14q24.3
214761_at	ZNF423					0.485469	zinc finger protein 423	23090	16q12
214769_at	---				2.26258	2.65507	Clone 23809 mRNA sequence	0	---
214787_at	DENND4A					2.27347	DENN/MADD domain containing 4A	10260	15q22.31
214797_s_at	PCTK3					2.24341	PCTAIRE protein kinase 3	5129	1q31-q32
214803_at	---				0.202593	0.264482	MRNA; cDNA DKFZp564N1116 (from clone DKFZp564N1116)	0	---
214812_s_at	MOBK1B	2.85065	4.50068	2.88619			MOB1, Mps One Binder kinase activator-like 1B (yeast)	55233	2p13.1
214816_x_at	C19orf40					0.485618	chromosome 19 open reading frame 40	91442	19q13.11
214823_at	ZNF204				2.07527	6.95627	zinc finger protein 204	7754	6p21.3
214881_s_at	UBTF				0.364871		upstream binding transcription factor, RNA polymerase I	7343	17q21.3
214913_at	ADAMTS3					3.56806	ADAM metallopeptidase with thrombospondin type 1 motif, 3	9508	4q13.3
214947_at	---				4.89495	3.11331	CDNA FLJ43660 fis, clone SYNOV4004823	0	---
214961_at	KIAA0774				4.05776	2.7104	KIAA0774	23281	13q12.3
214963_at	NUP160				2.40852		nucleoporin 160kDa	23279	11p11.2
214965_at	SPATA2L				2.07651	2.28158	spermatogenesis associated 2-like	124044	16q24.3
215011_at	SNHG3				0.412187	0.3807	small nucleolar RNA host gene (non-protein coding) 3	8420	1p36.1
215076_s_at	COL3A1				0.420314		collagen, type III, alpha 1 (Ehlers-Danlos syndrome type IV, autosomal dominant)	1281	2q31
215116_s_at	DNM1					2.25031	dynamin 1	1759	9q34
215128_at	---	3.89259			0.467922		CDNA FLJ11682 fis, clone HEMBA1004880	0	---
215134_at	PI4KII				2.02596		phosphatidylinositol 4-kinase type II	55361	10q24
215177_s_at	ITGA6	2.20271					integrin, alpha 6	3655	2q31.1
215241_at	TMEM16C					3.27433	transmembrane protein 16C	63982	11p14.2
215357_s_at	POLDIP3					0.450931	polymerase (DNA-directed), delta interacting protein 3	84271	22q13.2
215407_s_at	ASTN2					2.02502	astrotactin 2	23245	9q33.1
215446_s_at	LOX					0.353743	lysyl oxidase	4015	5q23.2
215460_x_at	BRD1					0.390608	bromodomain containing 1	23774	22q13.33
215469_at	---				0.491922		Clone IMAGE:26186, mRNA sequence	0	---
215548_s_at	SCFD1			0.475444			sec1 family domain containing 1	23256	14q12
215629_s_at	DLEU2 /// DLEU2L	2.31309					deleted in lymphocytic leukemia, 2 /// deleted in lymphocytic leukemia 2-like	79469 /// 8847	13q14.3 /// 1p31-p22
215664_s_at	EPHA5				0.351276		EPH receptor A5	2044	4q13.1
215726_s_at	CYB5A					2.23808	cytochrome b5 type A (microsomal)	1528	18q23
215747_s_at	RCC1 /// SNHG3-RCC1	0.42791			0.464796	0.429676	regulator of chromosome condensation 1	1104 /// 751867	1p36.1
215767_at	ZNF804A					2.0903	zinc finger protein 804A	91752	2q32.1
215772_x_at	SUCLG2			2.13482			succinate-CoA ligase, GDP-forming, beta subunit	8801	3p14.1
215779_s_at	HIST1H2BG				4.41478		histone cluster 1, H2bg	8339	6p21.3
215780_s_at	hCG_1644608 /// LOC389168 /// SET				0.409065	0.390875	SET translocation (myeloid leukemia-associated) /// similar to Protein SET (Phosphatase 2A inhibitor I2PP2A) (I-2PP2A) (Template-activating factor I) (TAF-I) (HLA-DR-associated protein II) (PHAPII) (Inhibitor of granzyme A-activated DNase) (IGAAD) /// hCG1644608	389168 /// 6418 /// 642869	3q25.31 /// 9q34 /// Xq21.1
215781_s_at	TOP3B				0.450922		topoisomerase (DNA) III beta	8940	22q11.22
215785_s_at	CYFIP2				3.34915	3.86769	cytoplasmic FMR1 interacting protein 2	26999	5q33.3
215807_s_at	PLXNB1				0.437795		plexin B1	5364	3p21.31
215905_s_at	WDR57					0.297462	WD repeat domain 57 (U5 snRNP specific)	9410	1p35.2
215947_s_at	FLJ14668					0.414821	hypothetical protein FLJ14668	84908	2p14
216060_s_at	DAAM1	0.494123		0.436524			dishevelled associated activator of morphogenesis 1	23002	14q23.1
216080_s_at	FADS3					2.43205	fatty acid desaturase 3	3995	11q12-q13.1
216199_s_at	MAP3K4	2.56097	2.14425				mitogen-activated protein kinase kinase kinase 4	4216	6q26
216326_s_at	HDAC3			0.140224			histone deacetylase 3	8841	5q31
216360_x_at	RRP12				0.44593		ribosomal RNA processing 12 homolog (S. cerevisiae)	23223	10q24.1
216484_x_at	HDGF					0.341256	Hepatoma-derived growth factor (high-mobility group protein 1-like)	3068	1q21-q23
216504_s_at	SLC39A8	2.22536					Solute carrier family 39 (zinc transporter), member 8	64116	4q22-q24
216508_x_at	HMG1L1 /// HMGB1 /// LOC645292 /// LOC731809					0.460006	high-mobility group box 1 /// high-mobility group (nonhistone chromosomal) protein 1-like 1 /// similar to High mobility group protein B1 (High mobility group protein 1) (HMG-1) (Amphoterin) (Heparin-binding protein p30)	10357 /// 3146 /// 645292 /// 731809	13q12 /// 15q23 /// 20q13.32
216598_s_at	CCL2				0.134357		chemokine (C-C motif) ligand 2	6347	17q11.2-q12
216620_s_at	ARHGEF10	0.390242					Rho guanine nucleotide exchange factor (GEF) 10	9639	8p23
216635_at	---					3.80855	MRNA; cDNA DKFZp566M0524 (from clone DKFZp566M0524)	0	---
216870_x_at	DLEU2	2.28086			2.31291		deleted in lymphocytic leukemia, 2	8847	13q14.3
216899_s_at	SKAP2				4.16663		src kinase associated phosphoprotein 2	8935	7p21-p15
216903_s_at	CBARA1				2.56048		calcium binding atopy-related autoantigen 1	10367	10q22.1
216908_x_at	LOC730092				0.430031	0.334741	RRN3 RNA polymerase I transcription factor homolog (S. cerevisiae) pseudogene	730092	16p12.1
216962_at	OR5T2 /// RPAIN					0.350973	RPA interacting protein /// olfactory receptor, family 5, subfamily T, member 2	219464 /// 84268	11q11 /// 17p13.2
217028_at	CXCR4					0.462017	chemokine (C-X-C motif) receptor 4	7852	2q21
217441_at	USP33			0.477388			ubiquitin specific peptidase 33	23032	1p31.1
217482_at	---					0.459395	CDNA FLJ11925 fis, clone HEMBB1000354	0	---
217502_at	IFIT2				0.493114		interferon-induced protein with tetratricopeptide repeats 2	3433	10q23-q25
217590_s_at	TRPA1				4.45197		transient receptor potential cation channel, subfamily A, member 1	8989	8q13
217602_at	PPIA				0.380681		peptidylprolyl isomerase A (cyclophilin A)	5478	7p13
217623_at	---		2.94666				Transcribed locus	0	---
217626_at	---				3.82754		---	---	---
217754_at	DDX56					0.466608	DEAD (Asp-Glu-Ala-Asp) box polypeptide 56	54606	7p13
217756_x_at	SERF2	0.444917					small EDRK-rich factor 2	10169	15q15.3
217767_at	LOC653879	2.38722				2.18844	similar to Complement C3 precursor	653879	---
217783_s_at	YPEL5				7.7961	5.38898	yippee-like 5 (Drosophila)	51646	2p23.1
217790_s_at	SSR3				2.35443		signal sequence receptor, gamma (translocon-associated protein gamma)	6747	3q25.31
217797_at	UFC1				0.412445	0.352329	ubiquitin-fold modifier conjugating enzyme 1	51506	1q23.3
217853_at	TNS3				0.389499		tensin 3	64759	7p12.3
217865_at	RNF130		2.08356				ring finger protein 130	55819	5q35.3
217866_at	FLJ12529				0.467524	0.47351	pre-mRNA cleavage factor I, 59 kDa subunit	79869	11q12.2
217886_at	EPS15	0.42245					epidermal growth factor receptor pathway substrate 15	2060	1p32
217889_s_at	CYBRD1					0.472935	cytochrome b reductase 1	79901	2q31.1
217892_s_at	LIMA1		0.440566	0.285159		2.00823	LIM domain and actin binding 1	51474	12q13
217904_s_at	BACE1		2.26856		2.48476	2.10201	beta-site APP-cleaving enzyme 1	23621	11q23.2-q23.3
217921_at	---					2.30021	CDNA FLJ40810 fis, clone TRACH2009743	0	---
217923_at	PEF1				0.369665	0.242484	penta-EF-hand domain containing 1	553115	1p34
217932_at	MRPS7					0.473261	mitochondrial ribosomal protein S7	51081	17q25
217937_s_at	HDAC7A					0.398705	histone deacetylase 7A	51564	12q13.1
217942_at	MRPS35			0.429705			mitochondrial ribosomal protein S35	60488	12p11
217945_at	BTBD1	0.424353					BTB (POZ) domain containing 1	53339	15q24
217949_s_at	VKORC1				2.04543	2.01676	vitamin K epoxide reductase complex, subunit 1	79001	16p11.2
217964_at	TTC19	2.23356					tetratricopeptide repeat domain 19	54902	17p12
217966_s_at	FAM129A				3.95567		family with sequence similarity 129, member A	116496	1q25
217967_s_at	FAM129A					2.66183	family with sequence similarity 129, member A	116496	1q25
217969_at	C11orf2				0.435749		chromosome 11 open reading frame2	738	11q13
217979_at	TSPAN13				6.63998	12.5096	Tetraspanin 13	27075	7p21.1
217983_s_at	RNASET2				2.15418	2.52866	ribonuclease T2	8635	6q27
217995_at	SQRDL					2.444	sulfide quinone reductase-like (yeast)	58472	15q15
218001_at	MRPS2				0.481176		mitochondrial ribosomal protein S2	51116	9q34
218005_at	ZNF22				0.322577		zinc finger protein 22 (KOX 15)	7570	10q11
218007_s_at	RPS27L		2.31757				ribosomal protein S27-like	51065	15q22.2
218011_at	UBL5				2.13966		ubiquitin-like 5	59286	19p13.3
218017_s_at	HGSNAT		2.811	2.43279			heparan-alpha-glucosaminide N-acetyltransferase	138050	8p11.1
218024_at	BRP44L	2.09066			2.18475	3.03105	brain protein 44-like	51660	6q27
218032_at	SNN					2.02447	stannin	8303	16p13
218055_s_at	WDR41	2.12753					WD repeat domain 41	55255	5q14.1
218066_at	SLC12A7					2.14432	solute carrier family 12 (potassium/chloride transporters), member 7	10723	5p15
218075_at	AAAS				0.435293		achalasia, adrenocortical insufficiency, alacrimia (Allgrove, triple-A)	8086	12q13
218085_at	CHMP5				2.25775		chromatin modifying protein 5	51510	9p13.3
218100_s_at	IFT57					2.25218	intraflagellar transport 57 homolog (Chlamydomonas)	55081	3q13.12
218105_s_at	MRPL4				0.444596		mitochondrial ribosomal protein L4	51073	---
218112_at	MRPS34					0.497202	mitochondrial ribosomal protein S34	65993	16p13.3
218115_at	ASF1B		2.00656				ASF1 anti-silencing function 1 homolog B (S. cerevisiae)	55723	19p13.12
218117_at	RBX1					0.390477	ring-box 1	9978	22q13.2
218135_at	ERGIC2	0.36268					ERGIC and golgi 2	51290	12p11.22
218153_at	CARS2	0.489226					cysteinyl-tRNA synthetase 2, mitochondrial (putative)	79587	13q34
218156_s_at	TSR1				0.443523		TSR1, 20S rRNA accumulation, homolog (S. cerevisiae)	55720	17p13.3
218159_at	C20orf116					0.396178	chromosome 20 open reading frame 116	65992	20p13
218161_s_at	CLN6				0.40681		ceroid-lipofuscinosis, neuronal 6, late infantile, variant	54982	15q23
218175_at	CCDC92					2.30619	coiled-coil domain containing 92	80212	12q24.31
218178_s_at	CHMP1B				3.57452		chromatin modifying protein 1B	57132	18p11.21
218180_s_at	EPS8L2					0.380201	EPS8-like 2	64787	11p15.5
218188_s_at	TIMM13				0.477346	0.37431	translocase of inner mitochondrial membrane 13 homolog (yeast)	26517	19p13.3
218204_s_at	FYCO1		2.32616	4.15694		2.00568	FYVE and coiled-coil domain containing 1	79443	3p21.31
218217_at	SCPEP1				2.63281	2.3747	serine carboxypeptidase 1	59342	17q22
218225_at	ECSIT				0.401642		ECSIT homolog (Drosophila)	51295	19p13.2
218230_at	ARFIP1	2.0584	2.11992				ADP-ribosylation factor interacting protein 1 (arfaptin 1)	27236	4q31.3
218231_at	NAGK				2.03435		N-acetylglucosamine kinase	55577	2p13.3
218242_s_at	SUV420H1	2.07305					suppressor of variegation 4-20 homolog 1 (Drosophila)	51111	11q13.2
218247_s_at	RKHD2		0.370153				ring finger and KH domain containing 2	51320	18q21.2
218260_at	C19orf58	0.461288					chromosome 19 open reading frame 58	79016	19p13.11
218273_s_at	PPM2C		0.332077				protein phosphatase 2C, magnesium-dependent, catalytic subunit	54704	8q22.1
218280_x_at	HIST2H2AA3 /// HIST2H2AA4				2.36736		histone cluster 2, H2aa3 /// histone cluster 2, H2aa4	723790 /// 8337	1q21.2
218282_at	EDEM2					2.15276	ER degradation enhancer, mannosidase alpha-like 2	55741	20q11.22
218297_at	C10orf97					2.44741	chromosome 10 open reading frame 97	80013	10p13
218302_at	PSENEN				2.36411		presenilin enhancer 2 homolog (C. elegans)	55851	19q13.12
218303_x_at	KRCC1				0.499413		lysine-rich coiled-coil 1	51315	2p11.2
222585_x_at	KRCC1			2.0572			lysine-rich coiled-coil 1	51315	2p11.2
218305_at	IPO4				0.33009		importin 4	79711	14q12
218309_at	CAMK2N1				6.86656	9.12373	calcium/calmodulin-dependent protein kinase II inhibitor 1	55450	1p36.12
218311_at	MAP4K3				0.469695		mitogen-activated protein kinase kinase kinase kinase 3	8491	2p22.1
218326_s_at	LGR4		0.478081				leucine-rich repeat-containing G protein-coupled receptor 4	55366	11p14-p13
218351_at	COMMD8			0.264			COMM domain containing 8	54951	4p12
218352_at	RCBTB1		2.03206	2.04323			regulator of chromosome condensation (RCC1) and BTB (POZ) domain containing protein 1	55213	13q14
218361_at	GOLPH3L	2.67705					golgi phosphoprotein 3-like	55204	1q21.2
218368_s_at	TNFRSF12A					0.476611	tumor necrosis factor receptor superfamily, member 12A	51330	16p13.3
218374_s_at	C12orf4				2.24798		chromosome 12 open reading frame 4	57102	12p13.3
218379_at	RBM7			0.486762			RNA binding motif protein 7	10179	11q23.1-q23.2
218385_at	MRPS18A					0.499473	mitochondrial ribosomal protein S18A	55168	6p21.3
218392_x_at	SFXN1	2.20256					sideroflexin 1	94081	---
218394_at	ROGDI					2.11421	rogdi homolog (Drosophila)	79641	16p13.3
218404_at	SNX10					3.94098	sorting nexin 10	29887	7p15.2
218429_s_at	FLJ11286					2.40703	hypothetical protein FLJ11286	55337	19p13.2
218430_s_at	RFXDC2				0.471554	0.478693	regulatory factor X domain containing 2	64864	15q21.3
218439_s_at	COMMD10				0.474867		COMM domain containing 10	51397	5q23.1
218451_at	CDCP1				2.08312		CUB domain containing protein 1	64866	3p21.31
218454_at	FLJ22662				0.382268	0.439334	hypothetical protein FLJ22662	79887	12p13.1
218468_s_at	GREM1					0.47744	gremlin 1, cysteine knot superfamily, homolog (Xenopus laevis)	26585	15q13-q15
218469_at	GREM1		3.31002				gremlin 1, cysteine knot superfamily, homolog (Xenopus laevis)	26585	15q13-q15
218477_at	TMEM14A					2.45622	transmembrane protein 14A	28978	6p12.1
218478_s_at	ZCCHC8					0.496486	zinc finger, CCHC domain containing 8	55596	12q24.31
218510_x_at	FAM134B				6.65956	5.00528	family with sequence similarity 134, member B	54463	5p15.1
218526_s_at	RANGNRF				0.470205		RAN guanine nucleotide release factor	29098	17p13
218536_at	MRS2L	0.425319	0.415197				MRS2-like, magnesium homeostasis factor (S. cerevisiae)	57380	6p22.3-p22.1
218537_at	HCFC1R1				2.30082		host cell factor C1 regulator 1 (XPO1 dependent)	54985	16p13.3
218538_s_at	MRS2L			0.399011			MRS2-like, magnesium homeostasis factor (S. cerevisiae)	57380	6p22.3-p22.1
218546_at	C1orf115					4.70836	chromosome 1 open reading frame 115	79762	1q41
218553_s_at	KCTD15				0.321685	0.271856	potassium channel tetramerisation domain containing 15	79047	19q13.11
218556_at	ORMDL2				3.41986		ORM1-like 2 (S. cerevisiae)	29095	12q13.2
218559_s_at	MAFB					2.52799	v-maf musculoaponeurotic fibrosarcoma oncogene homolog B (avian)	9935	20q11.2-q13.1
218574_s_at	LMCD1				2.65158	5.86677	LIM and cysteine-rich domains 1	29995	3p26-p24
218575_at	ANAPC1	2.21617					anaphase promoting complex subunit 1	64682	2q12.1
218585_s_at	DTL	2.89082	2.17018	2.38102			denticleless homolog (Drosophila)	51514	1q32.1-q32.2
218592_s_at	CECR5				0.327094		cat eye syndrome chromosome region, candidate 5	27440	---
218603_at	HECA				2.35857	2.18115	headcase homolog (Drosophila)	51696	6q23-q24
218613_at	PSD3					2.04736	pleckstrin and Sec7 domain containing 3	23362	8pter-p23.3
218628_at	CCDC53				2.62646		coiled-coil domain containing 53	51019	12q23.2
218633_x_at	ABHD10					2.17055	abhydrolase domain containing 10	55347	3q13.2
218643_s_at	CRIPT		0.468171				cysteine-rich PDZ-binding protein	9419	2p21
218648_at	CRTC3		2.5036				CREB regulated transcription coactivator 3	64784	15q26.1
218651_s_at	LARP6					2.95402	La ribonucleoprotein domain family, member 6	55323	15q23
218677_at	S100A14	2.72037					S100 calcium binding protein A14	57402	1q21.3
218681_s_at	SDF2L1				2.65845		stromal cell-derived factor 2-like 1	23753	22q11.21
218685_s_at	SMUG1				2.23556		single-strand-selective monofunctional uracil-DNA glycosylase 1	23583	12q13.11-q13.3
218686_s_at	RHBDF1				2.21157		rhomboid 5 homolog 1 (Drosophila)	64285	16p13.3
218692_at	FLJ20366			0.392577			hypothetical protein FLJ20366	55638	8q23.2
218699_at	RAB7L1	2.43101	2.35772				RAB7, member RAS oncogene family-like 1	8934	1q32
218700_s_at	RAB7L1				2.97856	4.09496	RAB7, member RAS oncogene family-like 1	8934	1q32
218701_at	LACTB2					2.15721	lactamase, beta 2	51110	8p22-q22.3
218717_s_at	LEPREL1	0.409199					leprecan-like 1	55214	3q28
218719_s_at	GINS3					0.441512	GINS complex subunit 3 (Psf3 homolog)	64785	16q21
218726_at	DKFZp762E1312					0.34936	hypothetical protein DKFZp762E1312	55355	2q37.1
218749_s_at	SLC24A6					2.32811	solute carrier family 24 (sodium/potassium/calcium exchanger), member 6	80024	12q24.13
218755_at	KIF20A				0.471033	0.344964	kinesin family member 20A	10112	5q31
218756_s_at	MGC4172				0.34471		short-chain dehydrogenase/reductase	79154	17q12
218764_at	PRKCH					3.64846	protein kinase C, eta	5583	14q22-q23
218770_s_at	TMEM39B				0.341258	0.358755	transmembrane protein 39B	55116	1p35.1
218772_x_at	TMEM38B					2.49274	transmembrane protein 38B	55151	9q31.2
218774_at	DCPS				0.337474	0.371091	decapping enzyme, scavenger	28960	11q24.2
218789_s_at	C11orf71					2.00125	chromosome 11 open reading frame 71	54494	11q14.2-q14.3
218793_s_at	SCML1		0.246577				sex comb on midleg-like 1 (Drosophila)	6322	Xp22.2-p22.1
218796_at	C20orf42				0.450058	0.440235	chromosome 20 open reading frame 42	55612	20p12.3
218798_at	FLJ12949				0.423831		hypothetical protein FLJ12949	65095	19p13.2
218816_at	LRRC1					3.31105	leucine rich repeat containing 1	55227	6p12.1
218820_at	C14orf132				4.28373	5.66993	chromosome 14 open reading frame 132	56967	14q32.2
218838_s_at	TTC31				0.470622		tetratricopeptide repeat domain 31	64427	2p13.1
218844_at	FLJ20920					3.18335	hypothetical protein FLJ20920	80221	17q21.33
218853_s_at	MOSPD1					2.32088	motile sperm domain containing 1	56180	Xq26.3
218857_s_at	ASRGL1					5.57723	asparaginase like 1	80150	11q12.3
218858_at	DEPDC6					2.34471	DEP domain containing 6	64798	8q24.12
218860_at	NOC4L				0.482634		nucleolar complex associated 4 homolog (S. cerevisiae)	79050	12q24.33
218862_at	ASB13				0.403348		ankyrin repeat and SOCS box-containing 13	79754	10p15.1
218865_at	MOSC1				0.390283		MOCO sulphurase C-terminal domain containing 1	64757	1q41
218872_at	TESC				2.70783	4.32795	tescalcin	54997	12q24.22
218891_at	C10orf76				0.482263		chromosome 10 open reading frame 76	79591	10q24.32
218898_at	FAM57A	0.45721				0.373382	family with sequence similarity 57, member A	79850	17p13.3
218901_at	PLSCR4					2.37774	phospholipid scramblase 4	57088	3q24
218908_at	ASPSCR1				0.322486		alveolar soft part sarcoma chromosome region, candidate 1	79058	17q25
218910_at	TMEM16K				2.58703		transmembrane protein 16K	55129	3p22.1-p21.33
218923_at	CTBS				3.81502	4.20302	chitobiase, di-N-acetyl-	1486	1p22
218929_at	CDKN2AIP				0.430097		CDKN2A interacting protein	55602	4q35.1
218942_at	PIP5K2C				2.11872		phosphatidylinositol-4-phosphate 5-kinase, type II, gamma	79837	12q13.3
218950_at	CENTD3				0.370157		centaurin, delta 3	64411	5q31.3
218953_s_at	PCYOX1L				8.38905	9.11314	prenylcysteine oxidase 1 like	78991	5q33.1
218955_at	BRF2					0.479703	BRF2, subunit of RNA polymerase III transcription initiation factor, BRF1-like	55290	8p12
218962_s_at	TMEM168				0.459209		transmembrane protein 168	64418	7q31.32
218974_at	SOBP					5.02313	sine oculis binding protein homolog (Drosophila)	55084	6q21
218976_at	DNAJC12					2.70496	DnaJ (Hsp40) homolog, subfamily C, member 12	56521	10q22.1
218981_at	ACN9					3.07528	ACN9 homolog (S. cerevisiae)	57001	7q21.3
218984_at	PUS7				0.236843	0.387835	pseudouridylate synthase 7 homolog (S. cerevisiae)	54517	7q22.2
218986_s_at	FLJ20035				0.240654	0.431528	hypothetical protein FLJ20035	55601	4q32.3
218992_at	C9orf46					3.82429	chromosome 9 open reading frame 46	55848	9p24.1
218995_s_at	EDN1	0.453659	0.453422	0.454475			endothelin 1	1906	6p24.1
218998_at	C9orf6		2.14874				chromosome 9 open reading frame 6	54942	9q31.3
219001_s_at	WDR32			2.5132			WD repeat domain 32	79269	9p13.2
219022_at	C12orf43					0.486156	chromosome 12 open reading frame 43	64897	12q
219023_at	C4orf16	2.14842	2.16641				chromosome 4 open reading frame 16	55435	4q25
219029_at	C5orf28			2.11345			chromosome 5 open reading frame 28	64417	5p12
219032_x_at	OPN3					2.69452	opsin 3 (encephalopsin, panopsin)	23596	1q43
219038_at	MORC4					2.12667	MORC family CW-type zinc finger 4	79710	Xq22.3
219043_s_at	LOC285359 /// LOC644850 /// PDCL3			0.470915	0.319178	0.333571	phosducin-like 3 /// phosducin-like 3 pseudogene /// similar to phosducin-like 3	285359 /// 644850 /// 79031	2q11.2 /// 3q12.3 /// 6q25.1
219045_at	RHOF				2.57328		ras homolog gene family, member F (in filopodia)	54509	12q24.31
219049_at	ChGn				2.07055		chondroitin beta1,4 N-acetylgalactosaminyltransferase	55790	8p21.3
219071_x_at	C8orf30A				0.473574		chromosome 8 open reading frame 30A	51236	8q24.3
219072_at	BCL7C				0.454366		B-cell CLL/lymphoma 7C	9274	16p11
219074_at	TMEM34		0.478234				transmembrane protein 34	55751	4q31.23
219079_at	CYB5R4	0.389749	0.398051				cytochrome b5 reductase 4	51167	6pter-q22.33
219093_at	PID1			0.389747			phosphotyrosine interaction domain containing 1	55022	2q36.3
219100_at	OBFC1				2.44236	2.13571	oligonucleotide/oligosaccharide-binding fold containing 1	79991	10q24.33
219111_s_at	DDX54				0.498675		DEAD (Asp-Glu-Ala-Asp) box polypeptide 54	79039	12q24.13
219147_s_at	C9orf95				4.16436	5.22553	chromosome 9 open reading frame 95	54981	9q21.13
219162_s_at	MRPL11					0.487374	mitochondrial ribosomal protein L11	65003	11q13.3
219165_at	PDLIM2				0.305191		PDZ and LIM domain 2 (mystique)	64236	8p21.2
219170_at	FSD1 /// LOC731565					2.96403	fibronectin type III and SPRY domain containing 1 /// similar to fibronectin type III and SPRY domain containing 1	731565 /// 79187	19p13.3
219188_s_at	LRP16				0.332246		LRP16 protein	28992	11q11
219205_at	SRR				2.0632	3.76085	serine racemase	63826	17p13
219209_at	IFIH1	2.48252					interferon induced with helicase C domain 1	64135	2q24
219212_at	HSPA14					0.459942	heat shock 70kDa protein 14	51182	10p13
219214_s_at	NT5C				0.405051	0.477938	5', 3'-nucleotidase, cytosolic	30833	17q25.1
219225_at	PGBD5					2.88754	piggyBac transposable element derived 5	79605	1q42.13
219234_x_at	SCRN3	2.04407					secernin 3	79634	2q31.1
219253_at	TMEM185B				0.325359		transmembrane protein 185B	79134	2q14.2
219257_s_at	SPHK1				0.403956	0.391433	sphingosine kinase 1	8877	17q25.2
219277_s_at	OGDHL					3.47514	oxoglutarate dehydrogenase-like	55753	10q11.23
219278_at	MAP3K6				0.255714	0.254685	mitogen-activated protein kinase kinase kinase 6	9064	1p36.11
219279_at	DOCK10	0.476146					dedicator of cytokinesis 10	55619	2q36.2
219281_at	MSRA				0.425129		methionine sulfoxide reductase A	4482	8p23.1
219292_at	THAP1	0.46681		0.421997			THAP domain containing, apoptosis associated protein 1	55145	8p11.21
219295_s_at	PCOLCE2			2.27359		0.339997	procollagen C-endopeptidase enhancer 2	26577	3q21-q24
219304_s_at	PDGFD					4.15749	platelet derived growth factor D	80310	11q22.3
219305_x_at	FBXO2					2.47921	F-box protein 2	26232	1p36.22
219312_s_at	ZBTB10					2.5732	zinc finger and BTB domain containing 10	65986	8q13-q21.1
219317_at	POLI					2.54302	polymerase (DNA directed) iota	11201	18q21.1
219330_at	VANGL1	3.80766	3.44063	3.95698			vang-like 1 (van gogh, Drosophila)	81839	1p11-p13.1
219338_s_at	LRRC49				3.83551	2.49305	leucine rich repeat containing 49	54839	15q23
219342_at	CASD1			0.468901			CAS1 domain containing 1	64921	7q21.3
219355_at	CXorf57					2.01848	chromosome X open reading frame 57	55086	Xq22.3
219366_at	AVEN				0.25165	0.130768	apoptosis, caspase activation inhibitor	57099	15q13.1
219377_at	FAM59A		2.13076				family with sequence similarity 59, member A	64762	18q12.1
219397_at	COQ10B	0.404502	0.447839				coenzyme Q10 homolog B (S. cerevisiae)	80219	2q33.1
219400_at	CNTNAP1				0.487212		contactin associated protein 1	8506	17q21
219403_s_at	HPSE		0.441189	0.430611		3.31831	heparanase	10855	4q21.3
219410_at	TMEM45A	3.1478	3.00241	3.41447	2.63798	2.57808	transmembrane protein 45A	55076	3q12.2
219412_at	RAB38	2.13948					RAB38, member RAS oncogene family	23682	11q14
219420_s_at	C1orf163				0.415128		chromosome 1 open reading frame 163	65260	1p32.3
219427_at	FAT4	0.418632			0.404313		FAT tumor suppressor homolog 4 (Drosophila)	79633	4q28.1
219441_s_at	LRRK1				0.461166	0.378158	leucine-rich repeat kinase 1	79705	15q26.3
219450_at	C4orf19					2.47144	chromosome 4 open reading frame 19	55286	4p14
219455_at	FLJ21062					3.0833	hypothetical protein FLJ21062	79846	7q21.13
219459_at	POLR3B					0.496832	polymerase (RNA) III (DNA directed) polypeptide B	55703	12q23.3
219478_at	WFDC1			2.18919			WAP four-disulfide core domain 1	58189	16q24.3
219481_at	TTC13	2.1419					tetratricopeptide repeat domain 13	79573	1q42.2
219487_at	BBS10				2.12416	2.26493	Bardet-Biedl syndrome 10	79738	12q21.2
219489_s_at	NXN					2.04573	nucleoredoxin	64359	17p13.3
219491_at	LRFN4					0.418833	leucine rich repeat and fibronectin type III domain containing 4	78999	11q13.1
219499_at	SEC61A2				2.85343		Sec61 alpha 2 subunit (S. cerevisiae)	55176	10p14
219522_at	FJX1				0.476563		four jointed box 1 (Drosophila)	24147	11p13
219525_at	SLC47A1	2.10652		2.0885			solute carrier family 47, member 1	55244	17p11.2
219532_at	ELOVL4				3.55766	3.87519	elongation of very long chain fatty acids (FEN1/Elo2, SUR4/Elo3, yeast)-like 4	6785	6q14
219543_at	PBLD					0.439904	phenazine biosynthesis-like protein domain containing	64081	10pter-q25.3
219544_at	C13orf34					0.448096	chromosome 13 open reading frame 34	79866	13q22.1
219551_at	EAF2				2.57952	3.14015	ELL associated factor 2	55840	3q13.33
219553_at	NME7				3.33916	2.62261	non-metastatic cells 7, protein expressed in (nucleoside-diphosphate kinase)	29922	1q24
219558_at	ATP13A3			0.441342			ATPase type 13A3	79572	3q29
219565_at	CYP20A1				0.462769	0.497469	cytochrome P450, family 20, subfamily A, polypeptide 1	57404	2q33.2
219582_at	OGFRL1			0.395353			opioid growth factor receptor-like 1	79627	6q13
219596_at	THAP10				3.01509	2.08525	THAP domain containing 10	56906	15q23
219623_at	ACTR5				0.390037		ARP5 actin-related protein 5 homolog (yeast)	79913	20q11.23
219628_at	ZMAT3	0.320249	0.414326				zinc finger, matrin type 3	64393	3q26.3-q27
219633_at	C20orf121	3.51214	2.83646				chromosome 20 open reading frame 121	79183	20q13.12
219634_at	CHST11	0.429489	0.428257	0.466314			carbohydrate (chondroitin 4) sulfotransferase 11	50515	12q
219637_at	ARMC9				2.04471		armadillo repeat containing 9	80210	2q37.1
219641_at	DET1	0.342414					de-etiolated homolog 1 (Arabidopsis)	55070	15q25.3
219644_at	CCDC41				0.364647		coiled-coil domain containing 41	51134	12q22
219649_at	ALG6					2.05985	asparagine-linked glycosylation 6 homolog (S. cerevisiae, alpha-1,3-glucosyltransferase)	29929	1p31.3
219654_at	PTPLA				0.491437		protein tyrosine phosphatase-like (proline instead of catalytic arginine), member A	9200	10p14-p13
219658_at	PTCD2				2.33414		pentatricopeptide repeat domain 2	79810	5q13.2
219671_at	HPCAL4					2.55206	hippocalcin like 4	51440	1p34.2
219673_at	C6orf61				0.36398	0.337185	chromosome 6 open reading frame 61	54844	6q22.31
219681_s_at	RAB11FIP1					2.02491	RAB11 family interacting protein 1 (class I)	80223	8p11.22
219691_at	SAMD9				2.02637		sterile alpha motif domain containing 9	54809	7q21.2
219694_at	FAM105A	2.39781	3.91927	2.00237			family with sequence similarity 105, member A	54491	5p15.2
219702_at	PLAC1				2.04605	3.91696	placenta-specific 1	10761	Xq26
219736_at	TRIM36	3.06335				2.28036	tripartite motif-containing 36	55521	5q22.3
219740_at	VASH2					3.0624	vasohibin 2	79805	1q32.3
219747_at	C4orf31					7.09745	chromosome 4 open reading frame 31	79625	4q27
219749_at	SH2D4A				0.443391	0.307326	SH2 domain containing 4A	63898	8p21.2
219757_s_at	C14orf101				2.55655	2.80268	chromosome 14 open reading frame 101	54916	14q23.1
219770_at	GTDC1		0.42877				glycosyltransferase-like domain containing 1	79712	2q22.2-q22.3
219785_s_at	FBXO31					2.44168	F-box protein 31	79791	16q24.2
219798_s_at	BCDIN3				0.33525	0.287982	bin3, bicoid-interacting 3, homolog (Drosophila)	56257	7q22.1
219806_s_at	C11orf75		2.3021				chromosome 11 open reading frame 75	56935	11q13.3-q23.3
219825_at	CYP26B1					2.67838	cytochrome P450, family 26, subfamily B, polypeptide 1	56603	2p13.3
219828_at	C9orf86				0.191127	0.252099	chromosome 9 open reading frame 86	55684	9q34.3
219832_s_at	HOXC13					2.25766	homeobox C13	3229	12q13.3
219833_s_at	EFHC1				2.94757	2.697	EF-hand domain (C-terminal) containing 1	114327	6p12.3
219863_at	HERC5	2.44254					hect domain and RLD 5	51191	4q22.1
219874_at	SLC12A8				3.2915		solute carrier family 12 (potassium/chloride transporters), member 8	84561	---
219882_at	TTLL7					3.60249	tubulin tyrosine ligase-like family, member 7	79739	1p31.1
219891_at	PGPEP1				2.07657		pyroglutamyl-peptidase I	54858	19p13.11
219901_at	FGD6				2.62602	2.19383	FYVE, RhoGEF and PH domain containing 6	55785	12q22
219952_s_at	MCOLN1				2.56884		mucolipin 1	57192	19p13.3-p13.2
219972_s_at	C14orf135	0.440764					chromosome 14 open reading frame 135	64430	14q23.1
220009_at	LONRF3					0.36402	LON peptidase N-terminal domain and ring finger 3	79836	Xq24
220011_at	C1orf135				0.437426		chromosome 1 open reading frame 135	79000	1p36.11
220014_at	PRR16	0.313652	0.353888	0.307477	0.419382	2.05727	proline rich 16	51334	5q23.1
220016_at	AHNAK					0.477446	AHNAK nucleoprotein	79026	11q12.2
220027_s_at	RASIP1				0.407991		Ras interacting protein 1	54922	19q13.33
220036_s_at	LMBR1L					2.63911	limb region 1 homolog (mouse)-like	55716	12q13.12
220104_at	ZC3HAV1	4.44217					zinc finger CCCH-type, antiviral 1	56829	7q34
220150_s_at	C6orf60					4.88599	chromosome 6 open reading frame 60	79632	6q22.31
220160_s_at	KPTN				0.360841	0.387323	kaptin (actin binding protein)	11133	19q13.32
220161_s_at	EPB41L4B					2.39472	erythrocyte membrane protein band 4.1 like 4B	54566	9q31-q32
220173_at	C14orf45				3.19759	2.80003	chromosome 14 open reading frame 45	80127	14q24.3
220180_at	CCDC68				3.95322	5.27482	coiled-coil domain containing 68	80323	18q21
220183_s_at	NUDT6				3.24712	5.46283	nudix (nucleoside diphosphate linked moiety X)-type motif 6	11162	4q26
220260_at	TBC1D19		0.496825		3.70724	2.60897	TBC1 domain family, member 19	55296	4p15.2
220265_at	GPR107					0.25309	G protein-coupled receptor 107	57720	9q34.11
220272_at	BNC2				0.432529		basonuclin 2	54796	9p22.3-p22.2
220334_at	RGS17				3.47991	8.39648	regulator of G-protein signalling 17	26575	6q25.3
220387_s_at	HHLA3			2.74376		3.10757	HERV-H LTR-associating 3	11147	1p31.1
220458_at	FLJ10246					0.361012	FLJ10246	55104	5p12
220459_at	MCM3APAS	0.406272					minichromosome maintenance complex component 3 associated protein antisense	114044	21q22.3
220460_at	SLCO1C1				0.20233	0.206083	solute carrier organic anion transporter family, member 1C1	53919	12p12.2
220467_at	FLJ21272					0.361834	hypothetical protein FLJ21272	80100	1q21.2
220468_at	ARL14				2.67566		ADP-ribosylation factor-like 14	80117	3q26.1
220477_s_at	C20orf30				2.47018		chromosome 20 open reading frame 30	29058	20p12.3
220495_s_at	C5orf14					0.314421	chromosome 5 open reading frame 14	79770	5q31.1
220520_s_at	NUP62CL				2.17381	2.51606	nucleoporin 62kDa C-terminal like	54830	Xq22.3
220522_at	CRB1		8.64264				crumbs homolog 1 (Drosophila)	23418	1q31-q32.1
220547_s_at	FAM35A				0.38498		family with sequence similarity 35, member A	54537	10q23.2
220553_s_at	PRPF39				0.432607		PRP39 pre-mRNA processing factor 39 homolog (S. cerevisiae)	55015	14q21.3
220587_s_at	GBL				0.249043	0.340869	G protein beta subunit-like	64223	16p13.3
220589_s_at	ITFG2					0.368204	integrin alpha FG-GAP repeat containing 2	55846	12p13.33
220602_s_at	FLJ22795 /// LOC388152 /// LOC388161 /// LOC727751					2.22618	hypothetical protein FLJ22795 /// hypothetical protein FLJ90297 /// LOC388161 /// similar to cis-Golgi matrix protein GM130	388152 /// 388161 /// 727751 /// 80154	15q25.2
220605_s_at	SIRT2					2.25837	sirtuin (silent mating type information regulation 2 homolog) 2 (S. cerevisiae)	22933	19q13
220615_s_at	MLSTD1				0.336663	0.415941	male sterility domain containing 1	55711	12p11.22
220631_at	OSGEPL1					2.1662	O-sialoglycoprotein endopeptidase-like 1	64172	2q32.2
220643_s_at	FAIM				0.324338	0.167619	Fas apoptotic inhibitory molecule	55179	3q22.3
220658_s_at	ARNTL2			0.407796			aryl hydrocarbon receptor nuclear translocator-like 2	56938	12p12.2-p11.2
220688_s_at	MRTO4					0.480491	mRNA turnover 4 homolog (S. cerevisiae)	51154	1p36.13
220690_s_at	DHRS7B				3.15539		dehydrogenase/reductase (SDR family) member 7B	25979	17p12
220770_s_at	LOC63920					2.30629	transposon-derived Buster3 transposase-like	63920	5q33.3
220789_s_at	TBRG4				0.494192		transforming growth factor beta regulator 4	9238	7p14-p13
220795_s_at	KIAA1446					0.275089	likely ortholog of rat brain-enriched guanylate kinase-associated protein	57596	14q32.2
220865_s_at	PDSS1				0.490566		prenyl (decaprenyl) diphosphate synthase, subunit 1	23590	10p12.1
220992_s_at	C1orf25				2.56804		chromosome 1 open reading frame 25	81627	1q25.2
221004_s_at	ITM2C					2.11713	integral membrane protein 2C	81618	2q37
221008_s_at	AGXT2L1	2.01381	2.24696				alanine-glyoxylate aminotransferase 2-like 1	64850	4q25
221027_s_at	PLA2G12A				2.39585	2.8272	phospholipase A2, group XIIA	81579	4q25
221036_s_at	APH1B				2.26363	2.1944	anterior pharynx defective 1 homolog B (C. elegans)	83464	15q22.2
221041_s_at	SLC17A5	2.37143			3.15915	2.86954	solute carrier family 17 (anion/sugar transporter), member 5	26503	6q14-q15
221044_s_at	TRIM34 /// TRIM6-TRIM34				2.47009	2.51874	tripartite motif-containing 34 /// tripartite motif-containing 6 and tripartite motif-containing 34	445372 /// 53840	11p15
221060_s_at	---				0.403359		---	---	---
221064_s_at	C16orf28					0.489269	chromosome 16 open reading frame 28	65259	16p13.3
221069_s_at	CCDC44					0.482854	coiled-coil domain containing 44	51204	17q23.3
221082_s_at	NDRG3	3.2783					NDRG family member 3	57446	20q11.21-q11.23
221088_s_at	PPP1R9A	2.2767					protein phosphatase 1, regulatory (inhibitor) subunit 9A	55607	7q21.3
221127_s_at	RIG				3.5449	4.58379	regulated in glioma	10530	11p15.1
221173_at	USH1C		3.12216				Usher syndrome 1C (autosomal recessive, severe)	10083	11p15.1-p14
221190_s_at	C18orf8				2.34061	2.2023	chromosome 18 open reading frame 8	29919	18q11.2
221194_s_at	LOC51136				2.34164		PTD016 protein	51136	17q23.1
221210_s_at	NPL					2.41963	N-acetylneuraminate pyruvate lyase (dihydrodipicolinate synthase)	80896	1q25
221214_s_at	NELF				0.328551		nasal embryonic LHRH factor	26012	9q34.3
221221_s_at	KLHL3					2.84791	kelch-like 3 (Drosophila)	26249	5q31
221222_s_at	C1orf56				2.64148		chromosome 1 open reading frame 56	54964	1q21.2
221265_s_at	C15orf44					0.499244	chromosome 15 open reading frame 44	81556	15q22.31
221270_s_at	QTRT1				0.452531		queuine tRNA-ribosyltransferase 1 (tRNA-guanine transglycosylase)	81890	19p13.3
221276_s_at	SYNC1					0.492183	syncoilin, intermediate filament 1	81493	1p34.3-p33
221308_at	FRS2	0.475763	0.431732				fibroblast growth factor receptor substrate 2	10818	12q15
221312_at	GLP2R	0.329505				0.225223	glucagon-like peptide 2 receptor	9340	17p13.3
221428_s_at	TBL1XR1	2.18483	2.20811	3.24679			transducin (beta)-like 1X-linked receptor 1	79718	3q26.32
221447_s_at	GLT8D2	2.51842					glycosyltransferase 8 domain containing 2	83468	12q
221478_at	BNIP3L	3.07072	2.95335				BCL2/adenovirus E1B 19kDa interacting protein 3-like	665	8p21
221479_s_at	BNIP3L				2.85143		BCL2/adenovirus E1B 19kDa interacting protein 3-like	665	8p21
221505_at	ANP32E	0.471583					acidic (leucine-rich) nuclear phosphoprotein 32 family, member E	81611	1q21.2
221511_x_at	CCPG1				3.28326		cell cycle progression 1	9236	15q21.1
221520_s_at	CDCA8					0.467851	cell division cycle associated 8	55143	1p34.3
221524_s_at	RRAGD				4.45536	9.83637	Ras-related GTP binding D	58528	6q15-q16
221530_s_at	BHLHB3					3.16606	basic helix-loop-helix domain containing, class B, 3	79365	12p11.23-p12.1
221541_at	CRISPLD2					5.27928	cysteine-rich secretory protein LCCL domain containing 2	83716	16q24.1
221542_s_at	ERLIN2	0.377515					ER lipid raft associated 2	11160	8p11.2
221543_s_at	ERLIN2		0.451323		2.19482	2.20769	ER lipid raft associated 2	11160	8p11.2
221549_at	GRWD1					0.484203	glutamate-rich WD repeat containing 1	83743	19q13.32
221556_at	CDC14B					3.44337	CDC14 cell division cycle 14 homolog B (S. cerevisiae)	8555	9q22.33
221563_at	DUSP10				2.50181		dual specificity phosphatase 10	11221	1q41
221567_at	NOL3				0.455701	0.407376	nucleolar protein 3 (apoptosis repressor with CARD domain)	8996	16q21-q23
221577_x_at	GDF15			0.468332			growth differentiation factor 15	9518	19p13.2-p13.1
221586_s_at	E2F5				0.467237		E2F transcription factor 5, p130-binding	1875	8q21.2
221591_s_at	FAM64A			0.479815			family with sequence similarity 64, member A	54478	17p13.2
221599_at	C11orf67				5.65957	4.2757	chromosome 11 open reading frame 67	28971	11q14.1
221606_s_at	NSBP1	2.49889					nucleosomal binding protein 1	79366	Xq13.3
221613_s_at	ZFAND6	0.415586					zinc finger, AN1-type domain 6	54469	15q25.1
221621_at	C17orf86				0.347895		chromosome 17 open reading frame 86	654434	17q25.2
221632_s_at	WDR4					0.455372	WD repeat domain 4	10785	21q22.3
221646_s_at	ZDHHC11				5.58917	18.4886	zinc finger, DHHC-type containing 11	79844	5p15.33
221648_s_at	---				0.0711818	0.0831322	---	---	---
221649_s_at	PPAN				0.492409	0.407402	peter pan homolog (Drosophila)	56342	19p13
221664_s_at	F11R	4.51441					F11 receptor	50848	1q21.2-q21.3
221675_s_at	CHPT1			0.367139			choline phosphotransferase 1	56994	12q
221676_s_at	CORO1C	0.459283					coronin, actin binding protein, 1C	23603	12q24.1
221758_at	ARMC6				0.449069		armadillo repeat containing 6	93436	19p13.11
221760_at	MAN1A1	2.45706			3.32727	7.41324	Mannosidase, alpha, class 1A, member 1	4121	6q22
221766_s_at	FAM46A	2.25447					family with sequence similarity 46, member A	55603	6q14
221778_at	JHDM1D					2.9077	jumonji C domain-containing histone demethylase 1 homolog D (S. cerevisiae)	80853	7q34
221786_at	C6orf120		0.420814	0.440452			chromosome 6 open reading frame 120	387263	6q27
221788_at	---				2.14429		CDNA FLJ11614 fis, clone HEMBA1004015	0	---
221816_s_at	PHF11				0.136087	0.161189	PHD finger protein 11	51131	13q14.3
221821_s_at	C12orf41					0.430397	chromosome 12 open reading frame 41	54934	12q13.11
221830_at	RAP2A					2.11699	RAP2A, member of RAS oncogene family	5911	13q34
221840_at	PTPRE					2.81761	protein tyrosine phosphatase, receptor type, E	5791	10q26
221845_s_at	CLPB				0.493311		ClpB caseinolytic peptidase B homolog (E. coli)	81570	11q13.4
221851_at	LOC90379					0.468226	hypothetical protein BC002926	90379	19p13.12
221856_s_at	FAM63A	2.50806					family with sequence similarity 63, member A	55793	1q21.2
221864_at	TMEM142C				3.22557		transmembrane protein 142C	93129	16p11.2
221865_at	C9orf91		2.33845				chromosome 9 open reading frame 91	203197	9q32
221901_at	KIAA1644		2.00592		0.271081	0.367068	KIAA1644 protein	85352	---
221902_at	GPR153					2.68886	G protein-coupled receptor 153	387509	1p36.31
221908_at	TMEM118					2.13535	Transmembrane protein 118	84900	12q24.22
221924_at	ZMIZ2				3.0867	3.98631	zinc finger, MIZ-type containing 2	83637	7p13
221931_s_at	SEH1L				0.469612		SEH1-like (S. cerevisiae)	81929	18p11.21
221935_s_at	C3orf64	0.47897					chromosome 3 open reading frame 64	285203	3p14.1
221946_at	C9orf116				2.90869	2.15346	chromosome 9 open reading frame 116	138162	9q34.3
221952_x_at	TRMT5				0.426727		TRM5 tRNA methyltransferase 5 homolog (S. cerevisiae)	57570	14q23.1
221957_at	PDK3					2.17487	pyruvate dehydrogenase kinase, isozyme 3	5165	Xp22.11
221965_at	MPHOSPH9		2.11541	2.01496			M-phase phosphoprotein 9	10198	12q24.31
221986_s_at	KLHL24				4.57016		kelch-like 24 (Drosophila)	54800	3q27.1
221989_at	RPL10					0.485589	ribosomal protein L10	6134	Xq28
222000_at	C1orf174	0.465516					chromosome 1 open reading frame 174	339448	1p36.32
222028_at	ZNF45	0.367163					zinc finger protein 45	7596	19q13.2
222039_at	LOC146909					0.487512	hypothetical protein LOC146909	146909	17q21.31
222043_at	CLU		2.185		5.4983	2.7949	clusterin	1191	8p21-p12
222044_at	---					0.490708	---	---	---
222108_at	AMIGO2	0.326814	0.479177				adhesion molecule with Ig-like domain 2	347902	12q13.11
222116_s_at	TBC1D16	0.398332					TBC1 domain family, member 16	125058	17q25.3
222138_s_at	WDR13				0.426353	0.453782	WD repeat domain 13	64743	Xp11.23
222139_at	KIAA1466				0.443815		KIAA1466 gene	57612	7q33
222156_x_at	CCPG1					2.21159	cell cycle progression 1	9236	15q21.1
222158_s_at	C1orf121	0.440906					chromosome 1 open reading frame 121	51029	1q44
222162_s_at	ADAMTS1		2.09266				ADAM metallopeptidase with thrombospondin type 1 motif, 1	9510	21q21.2
222192_s_at	C2orf43	0.450522					chromosome 2 open reading frame 43	60526	2p24.1
222195_s_at	C9orf156				0.405173	0.436126	chromosome 9 open reading frame 156	51531	9q22.33
222212_s_at	LASS2					0.481027	LAG1 homolog, ceramide synthase 2 (S. cerevisiae)	29956	1q21.2
222216_s_at	MRPL17	0.284951					mitochondrial ribosomal protein L17	63875	11p15.5-p15.4
222288_at	---				3.01754	3.15709	Transcribed locus, moderately similar to XP_517655.1 similar to KIAA0825 protein [Pan troglodytes]	0	---
222294_s_at	---		2.19089	2.47569			CDNA clone IMAGE:5745639	0	---
222376_at	---				2.66672	2.85721	---	---	---
222393_s_at	NAT13	2.0397					N-acetyltransferase 13	80218	3q13.2
222400_s_at	ADI1				0.376128	0.282619	acireductone dioxygenase 1	55256	2p25.3
222444_at	ARMCX3				2.17526		armadillo repeat containing, X-linked 3	51566	Xq21.33-q22.2
222448_s_at	CMPK	0.429255			0.444617		cytidylate kinase	51727	1p32
222453_at	CYBRD1	2.2926	2.20213	3.55506			cytochrome b reductase 1	79901	2q31.1
222454_s_at	PARVA				0.339864		parvin, alpha	55742	11p15.3
222455_s_at	PARVA					0.359446	parvin, alpha	55742	11p15.3
222461_s_at	HERC2				0.45294		hect domain and RLD 2	8924	15q13
222474_s_at	TOMM22					0.458237	translocase of outer mitochondrial membrane 22 homolog (yeast)	56993	22q12-q13
222478_at	VPS36	2.01484			0.222303	0.427708	vacuolar protein sorting 36 homolog (S. cerevisiae)	51028	13q14.3
222487_s_at	RPS27L			2.01688			ribosomal protein S27-like	51065	15q22.2
222512_at	NUB1					2.66855	negative regulator of ubiquitin-like proteins 1	51667	7q36
222513_s_at	SORBS1					2.16222	sorbin and SH3 domain containing 1	10580	10q23.3-q24.1
222514_at	RRAGC				2.21103		Ras-related GTP binding C	64121	1p34
222517_at	AP3M1					0.49351	adaptor-related protein complex 3, mu 1 subunit	26985	10q22.2
222519_s_at	IFT57				2.18764		intraflagellar transport 57 homolog (Chlamydomonas)	55081	3q13.12
222549_at	CLDN1		0.382092				Claudin 1	9076	3q28-q29
222552_at	GOLT1B			2.01389			golgi transport 1 homolog B (S. cerevisiae)	51026	12p12.1
222557_at	STMN3		2.31588		2.24031	2.88842	stathmin-like 3	50861	20q13.3
222561_at	LANCL2				0.481264	0.48272	LanC lantibiotic synthetase component C-like 2 (bacterial)	55915	7q31.1-q31.33
222572_at	PPM2C			0.490166			protein phosphatase 2C, magnesium-dependent, catalytic subunit	54704	8q22.1
222603_at	KIAA1815					2.31505	KIAA1815	79956	9p24
222620_s_at	DNAJC1				3.07159	2.68345	DnaJ (Hsp40) homolog, subfamily C, member 1	64215	10p12.31
222623_s_at	ZNF639				0.49359		zinc finger protein 639	51193	3q26.32
222632_s_at	LZTFL1	0.473432			2.67299		leucine zipper transcription factor-like 1	54585	3p21.3
222637_at	COMMD10					0.480169	COMM domain containing 10	51397	5q23.1
222640_at	DNMT3A				0.438856	0.409207	DNA (cytosine-5-)-methyltransferase 3 alpha	1788	2p23
222641_s_at	C17orf63			2.29303			chromosome 17 open reading frame 63	55731	17q11.2
222656_at	UBE2W		0.456914				ubiquitin-conjugating enzyme E2W (putative)	55284	8q21.11
222668_at	KCTD15		2.20782	3.20366			potassium channel tetramerisation domain containing 15	79047	19q13.11
222681_at	KTELC1	2.04585					KTEL (Lys-Tyr-Glu-Leu) containing 1	56983	3q13.33
222691_at	SLC35B3				2.39251		solute carrier family 35, member B3	51000	6p24.3
222696_at	AXIN2					2.57537	axin 2 (conductin, axil)	8313	17q23-q24
222701_s_at	CHCHD7					2.11259	coiled-coil-helix-coiled-coil-helix domain containing 7	79145	8q12.1
222717_at	SDPR	0.420939	0.406509	0.414646		2.18358	serum deprivation response (phosphatidylserine binding protein)	8436	2q32-q33
222725_s_at	PALMD					0.317949	palmdelphin	54873	1p22-p21
222726_s_at	EXOC5			0.446408			exocyst complex component 5	10640	14q23.1
222735_at	---		2.17845				---	---	---
222741_s_at	C6orf64				0.491241		chromosome 6 open reading frame 64	55776	6p21.2
222742_s_at	RABL5				2.101	2.39145	RAB, member RAS oncogene family-like 5	64792	7q22.1
222750_s_at	SRD5A2L				2.44253	2.05629	steroid 5 alpha-reductase 2-like	79644	4q12
222752_s_at	C1orf75					2.20404	chromosome 1 open reading frame 75	55248	1q32.3
222753_s_at	SPCS3				2.2395		signal peptidase complex subunit 3 homolog (S. cerevisiae)	60559	4q34.2
222781_s_at	C9orf40			0.492197			chromosome 9 open reading frame 40	55071	9q21.13
222785_x_at	C11orf1				2.0755		chromosome 11 open reading frame 1	64776	11q13-q22
222793_at	DDX58	2.99801					DEAD (Asp-Glu-Ala-Asp) box polypeptide 58	23586	9p12
222800_at	TRSPAP1					0.361449	tRNA selenocysteine associated protein 1	54952	1p35.3
222830_at	GRHL1					3.93291	grainyhead-like 1 (Drosophila)	29841	2p25.1
222853_at	FLRT3		0.438471	0.34613			fibronectin leucine rich transmembrane protein 3	23767	20p11
222857_s_at	KCNMB4				3.56599	2.6281	potassium large conductance calcium-activated channel, subfamily M, beta member 4	27345	12q
222870_s_at	B3GNT2					2.33286	UDP-GlcNAc:betaGal beta-1,3-N-acetylglucosaminyltransferase 2	10678	2p15
222884_at	ZNF346				0.324969		zinc finger protein 346	23567	5q35.2
222890_at	CCDC113					2.93572	coiled-coil domain containing 113	29070	16q21
222900_at	---				3.96246	8.33578	CDNA FLJ35910 fis, clone TESTI2009987	0	---
222912_at	ARRB1					2.15919	arrestin, beta 1	408	11q13
222916_s_at	HDLBP					0.31844	high density lipoprotein binding protein (vigilin)	3069	2q37.3
222930_s_at	AGMAT				0.199717	0.180332	agmatine ureohydrolase (agmatinase)	79814	1p36.21
222942_s_at	TIAM2				2.00665		T-cell lymphoma invasion and metastasis 2	26230	6q25.2
222958_s_at	DEPDC1		0.426536				DEP domain containing 1	55635	1p31.2
222978_at	SURF4		3.27037	2.96159			surfeit 4	6836	9q34.2
223000_s_at	F11R					5.14492	F11 receptor	50848	1q21.2-q21.3
223004_s_at	C3orf1	0.405196					chromosome 3 open reading frame 1	51300	3q13.33
223044_at	SLC40A1					4.09022	solute carrier family 40 (iron-regulated transporter), member 1	30061	2q32
223047_at	CMTM6	2.7239	2.57669				CKLF-like MARVEL transmembrane domain containing 6	54918	3p22.3
223075_s_at	C9orf58				4.6518	10.5103	chromosome 9 open reading frame 58	83543	9q34.13-q34.3
223089_at	VEZT	0.480681					vezatin, adherens junctions transmembrane protein	55591	12q22
223095_at	MARVELD1				0.465456	0.389424	MARVEL domain containing 1	83742	10q24.2
223120_at	FUCA2					0.4948	fucosidase, alpha-L- 2, plasma	2519	6q24
223125_s_at	C1orf21		2.1109				chromosome 1 open reading frame 21	81563	1q25
223136_at	AIG1					2.03735	androgen-induced 1	51390	6q24.2
223168_at	RHOU					3.74657	ras homolog gene family, member U	58480	1q42.11-q42.3
223174_at	BTBD10			0.386404			BTB (POZ) domain containing 10	84280	11p15.2
223178_s_at	NT5DC1					0.449598	5'-nucleotidase domain containing 1	221294	6q22.1
223188_at	C19orf61					0.34114	chromosome 19 open reading frame 61	56006	19q13.31
223194_s_at	C6orf85				3.79513	3.34938	chromosome 6 open reading frame 85	63027	6p25.2
223199_at	MKNK2					0.463483	MAP kinase interacting serine/threonine kinase 2	2872	19p13.3
223217_s_at	NFKBIZ				2.04092		nuclear factor of kappa light polypeptide gene enhancer in B-cells inhibitor, zeta	64332	3p12-q12
223227_at	BBS2					2.12437	Bardet-Biedl syndrome 2	583	16q21
223233_s_at	CGN					4.06656	cingulin	57530	1q21
223238_s_at	PBRM1				0.420794	0.485004	polybromo 1	55193	3p21
223241_at	SNX8		0.430204		0.421921		sorting nexin 8	29886	7p22.2
223253_at	EPDR1		0.49062	0.193339			ependymin related protein 1 (zebrafish)	54749	7p14.1
223264_at	MESDC1				0.438081		mesoderm development candidate 1	59274	15q13
223266_at	ALS2CR2	3.46729	2.54173	4.63144			amyotrophic lateral sclerosis 2 (juvenile) chromosome region, candidate 2	55437	2q33.1
223269_at	POLR3GL			0.461349	2.09607	3.14623	polymerase (RNA) III (DNA directed) polypeptide G (32kD)-like	84265	1q21.1
223279_s_at	UACA		0.457546				uveal autoantigen with coiled-coil domains and ankyrin repeats	55075	15q22-q24
223294_at	CXorf26				0.482199	0.363615	chromosome X open reading frame 26	51260	Xq13.3
223307_at	CDCA3					0.34273	cell division cycle associated 3	83461	12p13
223312_at	C2orf7				3.24046	2.37578	chromosome 2 open reading frame 7	84279	2p13.2
223315_at	NTN4		0.408107		2.62312		netrin 4	59277	12q22-q23
223316_at	CCDC3				2.04124	2.22157	coiled-coil domain containing 3	83643	10p13
223333_s_at	ANGPTL4					2.27314	angiopoietin-like 4	51129	19p13.3
223358_s_at	---				0.445474		CDNA FLJ33024 fis, clone THYMU1000532, moderately similar to HIGH-AFFINITY CAMP-SPECIFIC 3',5'-CYCLIC PHOSPHODIESTERASE (EC 3.1.4.17)	0	---
223366_at	---	0.232136			0.254326	0.473641	Homo sapiens, clone IMAGE:3618365, mRNA	0	---
223370_at	PLEKHA3	0.480875					pleckstrin homology domain containing, family A (phosphoinositide binding specific) member 3	65977	2q31.2
223387_at	ZFYVE1				2.84654	2.19715	zinc finger, FYVE domain containing 1	53349	14q22-q24
223396_at	TMEM60				2.46713		transmembrane protein 60	85025	7q11.23
223423_at	GPR160				4.98817	7.60712	G protein-coupled receptor 160	26996	3q26.2-q27
223425_at	RAVER1				0.455688		ribonucleoprotein, PTB-binding 1	125950	19p13.2
223434_at	GBP3					0.315648	guanylate binding protein 3	2635	1p22.2
223438_s_at	PPARA					2.4546	peroxisome proliferator-activated receptor alpha	5465	22q12-q13.1|22q13.31
223442_at	NICN1				2.87728	3.13257	nicolin 1	84276	3p21.31
223455_at	TCHP				0.401657	0.374383	trichoplein, keratin filament binding	84260	12q24.11
223460_at	CAMKK1				0.372581	0.367932	calcium/calmodulin-dependent protein kinase kinase 1, alpha	84254	17p13.2
223470_at	PIGM				2.11742		phosphatidylinositol glycan anchor biosynthesis, class M	93183	1q23.2
223471_at	RAB3IP					3.26766	RAB3A interacting protein (rabin3)	117177	12q14.3
223482_at	TMPIT					2.11707	transmembrane protein induced by tumor necrosis factor alpha	83862	7q11.23
223488_s_at	GNB4					0.331359	guanine nucleotide binding protein (G protein), beta polypeptide 4	59345	3q26.32-q26.33
223493_at	FBXO4				0.411718		F-box protein 4	26272	5p12
223506_at	ZC3H8				0.367291	0.495116	zinc finger CCCH-type containing 8	84524	2q13
223530_at	TDRKH				3.79466	8.43406	tudor and KH domain containing	11022	1q21
223535_at	NUDT12	0.430726					nudix (nucleoside diphosphate linked moiety X)-type motif 12	83594	5q21.2
223542_at	ANKRD32		2.12263				ankyrin repeat domain 32	84250	5q15
223551_at	PKIB				2.34356	6.3011	protein kinase (cAMP-dependent, catalytic) inhibitor beta	5570	6q22.31
223557_s_at	TMEFF2					22.036	transmembrane protein with EGF-like and two follistatin-like domains 2	23671	2q32.3
223580_at	SPSB2				2.71712	2.13887	splA/ryanodine receptor domain and SOCS box containing 2	84727	12p13.31
223582_at	GPR98				3.17631		G protein-coupled receptor 98	84059	5q13
223592_s_at	RNF135	2.42517	2.27069	2.24431			ring finger protein 135	84282	17q11.2
223595_at	TMEM133			0.446819			transmembrane protein 133	83935	11q22.1
[truncated: 1,200 more rows]
