# Supplementary material for: Differential effects of class I isoform histone deacetylase depletion and enzymatic inhibition by belinostat or valproic acid in HeLa cells
Source: Mol Cancer. 2008 Sep 12;7:70. doi: 10.1186/1476-4598-7-70 (PMC2553797; doi:10.1186/1476-4598-7-70)
Supplement: Additional file 3 — Additional file C: Supplemental Table B: Transcriptional overlap between conditions. The overlapping proportion of genes regulated by one or more HDACi treatments and by one or more class I HDAC depletion, by at least 2-fold. Thus, these genes respond identically to both types of HDAC inhibition. [file 1476-4598-7-70-S3.xls]

## Sheet: Ark1
Biological proces	Gene Title	Probe nr	Gene Symbol	HDAC1 KD	HDAC2 KD	HDAC3 KD	Belinostat	Valproic acid
Transcriptional	ankyrin repeat and SOCS box-containing 9	205673_s_at	ASB9			0.464335	0.344479
regulation	heat shock transcription factor 2 binding protein	207020_at	HSF2BP	0.474593				0.433737
	cAMP responsive element modulator	214508_x_at	CREM	2.35032	2.53538		7.23836	2.37107
	follistatin	226847_at	FST		5.48893		2.59336	2.36378
	elongation factor, RNA polymerase II, 2	226982_at	ELL2	2.13808			2.12762
	forkhead box Q1	227475_at	FOXQ1		3.11112		2.47252
	Trophoblast-derived noncoding RNA	214657_s_at	TncRNA		2.06286	2.46633	2.24821	2.89618
	mesenchyme homeobox 1	205619_s_at	MEOX1	2.97455				3.76171
	v-myb myeloblastosis viral oncogene homolog (avian)	204798_at	MYB	2.23236				2.65185
	nuclear receptor subfamily 4, group A, member 1	202340_x_at	NR4A1		2.03586		2.1268
	Homeobox A2	1557051_s_at	HOXA2	2.86				3.13
Cell cycle	cyclin A2	203418_at	CCNA2	0.443546				0.3476
	cyclin D1	208711_s_at	CCND1	0.324676	0.327651	0.527931	0.384695
	cyclin-dependent kinase inhibitor 2B (p15)	207530_s_at	CDKN2B	0.370761	0.45			0.374992
	glucagon-like peptide 2 receptor	221312_at	GLP2R	0.329505				0.225223
	regulator of chromosome condensation 1	215747_s_at	RCC1	0.42791			0.464796	0.429676
	HRAS-like suppressor 3	209581_at	HRASLS3	5.95602	4.6965	4.13601	2.31031	2.11408
	deleted in lymphocytic leukemia, 2	216870_x_at	DLEU2	2.28086			2.31291
Apoptosis	phosducin-like 3 (pseudogene, similar to)	219043_s_at	PDCL3			0.470915	0.319178	0.333571
Cell Signaling	signal-induced proliferation-associated 1 like 2	233587_s_at	SIPA1L2	0.492907			0.472051
	G protein-coupled receptor 137C	242592_at	GPR137C	2.3851			5.55821	7.69613
	glycoprotein hormones, alpha polypeptide	204637_at	CGA	5.30451	4.35648	2.65858	16.5291	6.2695
Protein	Rab geranylgeranyltransferase, alpha subunit	203573_s_at	RABGGTA			0.465148	0.493004
modification	serine protease inhibitor	233340_at	SPINK5L3	3.00084	2.95574	2.35797	2.69522
	carboxypeptidase M	206100_at	CPM	4.07927			3.08334	3.4669
	tripeptidyl peptidase I	200742_s_at	TPP1			2.28633	2.69988
	dual specificity phosphatase 2	204794_at	DUSP2		2.14424	2.00601		2.61484
Metabolism	aldehyde dehydrogenase 1 family, member A3	203180_at	ALDH1A3	0.493305	0.233545	0.311148	0.110391
	cytidylate kinase	222448_s_at	CMPK	0.429255			0.444617
	beta-1,3-N-acetylgalactosaminyltransferase 1	211812_s_at	B3GALNT1	0.438642	0.453801		0.495466
	beta-site APP-cleaving enzyme 1	217904_s_at	BACE1		2.26856		2.48476	2.10201
	hydroxyprostaglandin dehydrogenase 15-(NAD)	203914_x_at	HPGD	4.33579	2.74108		5.05575	6.06003
	pyruvate dehydrogenase kinase, isozyme 4	205960_at	PDK4	4.1318	7.3432	2.74313	3.31034	4.37594
	sialidase 1 (lysosomal sialidase)	208926_at	NEU1	2.44796		2.04278	3.42407	2.08316
	tripartite motif-containing 36	219736_at	TRIM36	3.06335				2.28036
	Mannosidase, alpha, class 1A, member 1	221760_at	MAN1A1	2.45706			3.32727	7.41324
	stearoyl-CoA desaturase 5	224901_at	SCD5	2.55323	4.09215			2.36753
	phosphatidylinositol glycan anchor biosynthesis, class N	232101_s_at	PIGN	2.41717	2.47553	2.03427	2.6006
	arginase, type II	203946_s_at	ARG2	2.96793			5.47157	7.25565
	prenyl (decaprenyl) diphosphate synthase, subunit 2	1555886_at	PDSS2	2.0463			2.15027
	argininosuccinate synthetase 1	207076_s_at	ASS1		2.9451			3.30377
	cytochrome P450, family 2, subfamily R, polypeptide 1	227109_at	CYP2R1			2.01722		2.73696
	kynureninase (L-kynurenine hydrolase)	210662_at	KYNU	2.50269	3.37358	2.37355	7.40347
	prostaglandin-endoperoxide synthase 2	204748_at	PTGS2	2.43087	3.41309		4.33568	3.71527
Cell adhesion	laminin, alpha 4	210089_s_at	LAMA4			0.430372		0.468727
	FAT tumor suppressor homolog 4 (Drosophila)	219427_at	FAT4	0.418632			0.404313
	neuronal cell adhesion molecule	204105_s_at	NRCAM		3.7463			5.3331
Intracellular	sorting nexin 8	223241_at	SNX8		0.430204		0.421921
trafficing	myosin VI	203216_s_at	MYO6	5.24378	2.80713			4.49516
	KDEL endoplasmic reticulum protein retention receptor 3	204017_at	KDELR3			2.47457		2.0815
	LPS-responsive vesicle trafficking	214109_at	LRBA	2.31318			2.31036	2.30458
	paraneoplastic antigen MA2	209598_at	PNMA2		2.96948			2.27899
	syntaxin 3	209238_at	STX3		2.55811		2.26813
	solute carrier family 17 , member 5	221041_s_at	SLC17A5	2.37143			3.15915	2.86954
Ion transport	ATPase, Class V, type 10D	213238_at	ATP10D	3.84939	3.46372	2.40424	2.04001	2.87565
	FYVE and coiled-coil domain containing 1	218204_s_at	FYCO1		2.32616	4.15694		2.00568
	transcobalamin I (vitamin B12 binding protein, R binder family)	205513_at	TCN1		3.01921		4.60406
Structural	centrosomal protein 135kDa	206003_at	CEP135		0.416127		0.47199
	junctophilin 1	229139_at	JPH1		2.08788			2.17683
Development	serpin peptidase inhibitor, clade I (neuroserpin), member 1	205352_at	SERPINI1	2.0198			4.62775	3.82558
	stathmin-like 3	222557_at	STMN3		2.31588		2.24031	2.88842
	UDP-GlcNAc:betaGal beta-1,3-N-acetylglucosaminyltransferase 5	225612_s_at	B3GNT5	2.16856			2.05036
	helicase with zinc finger (ovostatin 2)	228245_s_at	HELZ/OVOS2	2.06513				3.21888
Immune	interferon-induced protein with tetratricopeptide repeats 1	203153_at	IFIT1		0.3736		0.476608
response	guanylate binding protein 1, interferon-inducible, 67kDa	202269_x_at	GBP1	0.424984				0.486096
	similar to Complement C3 precursor	217767_at	-	2.38722				2.18844
Nucleic acid	R3H domain containing 2	203831_at	R3HDM2	0.498147			0.490888
binding	zinc finger protein 532	225021_at	ZNF532			0.467299		0.316221
	chromosome 16 open reading frame 75	226456_at	C16orf75	5.53443	5.35346	4.10933	2.3675
Miscellaneous	ankyrin-repeat and fibronectin type III domain containing 1	1553211_at	ANKFN1	3.70762	3.59283		3.63263	3.01831
	mal, T-cell differentiation protein-like	209373_at	MALL			2.77925	3.91527
	Sperm specific antigen 2	229744_at	SSFA2	2.71389	2.55076		5.60389
	FK506 binding protein 1B	206857_s_at	FKBP1B	3.24888			6.40866	15.3007
	clusterin	222043_at	CLU		2.185		5.4983	2.7949
	scavenger receptor class A, member 3	223843_at	SCARA3	2.13571	3.91432	3.9168	3.70849
	DNA-damage-inducible transcript 4-like	228057_at	DDIT4L	3.11161				4.2589
	zinc finger, DHHC-type containing 23	226912_at	ZDHHC23	3.83971				4.13961
	CD302 molecule	203799_at	CD302		2.4559			3.71181
	ATP binding domain 4	238662_at	ATPBD4	0.478034			0.443765
	zinc finger, MYND-type containing 8	209048_s_at	ZMYND8			0.446186		0.282051
Unknown	sushi domain containing 1	226264_at	SUSD1		0.499826		0.382904	0.317609
function	chromosome 20 open reading frame 142	226805_at	C20orf142	2.25552				2.61348
	HERV-H LTR-associating 3	220387_s_at	HHLA3			2.74376		3.10757
	SLAIN motif family, member 1	225619_at	SLAIN1	2.60631	3.66761	2.79143	2.26811	4.85356
	transmembrane protein 45A	219410_at	TMEM45A	3.1478	3.00241	3.41447	2.63798	2.57808
	transmembrane protein 107	224496_s_at	TMEM107		2.37257		2.53277	2.4493
	brain protein 44-like	218024_at	BRP44L	2.09066			2.18475	3.03105
	GLI pathogenesis-related 1 (glioma)	226136_at	GLIPR1			2.8036	2.47038	2.09626
	pleckstrin homology domain containing, family H member 1	225726_s_at	PLEKHH1	2.23061	2.35135	2.61132		2.31026
Not annotated	CDNA FLJ32379 fis, clone SKMUS1000030	1556545_at		3.57391			3.37942	2.69132
	CDNA FLJ37310 fis, clone BRAMY2016706	238623_at				0.321691		0.264311
	Homo sapiens, clone IMAGE:3618365, mRNA	223366_at		0.232136			0.254326	0.473641
	Homo sapiens, clone IMAGE:3883659, mRNA	1556769_a_at			2.01852		9.98791	8.73479
	CDNA clone IMAGE:5259272	228390_at			0.460553		0.445257
	CDNA clone IMAGE:5312516	228724_at				2.39177	2.02043
	Full-length cDNA clone CS0DF027YF17, Fetal brain Homo sapiens	242323_at		2.00788			2.3686	2.69752
	chromosome 20 open reading frame 177	225313_at	C20orf177		0.364328		0.455426	0.413383
	family with sequence similarity 8, member A1	203420_at		2.63903	2.76024	2.20618		2.2724
	family with sequence similarity 57, member A	218898_at		0.45721				0.373382
	family with sequence similarity 116, member A	226965_at				0.424391	0.452772
	hypothetical protein LOC56757	225509_at		2.15015	2.75515	2.86578	3.57545	4.27472
	hypothetical protein LOC283267	226793_at		2.28471			3.03014	2.33316
	KIAA1946	227370_at		2.23936			2.61741	5.28384
	Transcribed locus	235079_at		0.276491			0.316827
	Transcribed locus	235299_at		2.69793				2.10854
	Transcribed locus	236081_at		3.45697			3.75864	2.02632
	NA	243252_at		2.63336				2.43259
	NA	226348_at				0.384674	0.485846
