# Supplementary material for: Differential effects of class I isoform histone deacetylase depletion and enzymatic inhibition by belinostat or valproic acid in HeLa cells
Source: Mol Cancer. 2008 Sep 12;7:70. doi: 10.1186/1476-4598-7-70 (PMC2553797; doi:10.1186/1476-4598-7-70)
Supplement: Additional file 6 — Additional file F: Supplemental Table C: Combined analysis of the Senese and Dejligbjerg data. The Excel table allows direct comparison and sorting of the genes that were more than 1.5-fold differentially expressed following HDAC knockdown in the two studies. [file 1476-4598-7-70-S6.xls]

## Sheet: Dejligbjerg_Senese_1.5f
probe set	gene	Accession	EntrezGene	Description	D si-ctrl	M KD1	D KD1 f	lower bound of FC	upper bound of FC	difference of means	filtered	M si-ctrl	M KD2	D KD2 f	lower bound of FC	upper bound of FC	difference of means	filtered	M si-ctrl	M KD3	D KD3 f	lower bound of FC	upper bound of FC	difference of means	filtered	S ctrl	S KD1+2	S KD12f	lower bound of FC	upper bound of FC	difference of means	filtered	S ctrl	S KD1	S KD1 f	lower bound of FC	upper bound of FC	difference of means	filtered	S ctrl	S KD2	S KD2 f	lower bound of FC	upper bound of FC	difference of means	filtered	S ctrl	S KD3	S KD3 f
202628_s_at	SERPINE1: serpin peptidase inhibitor, clade E (nexin, plasminogen activator inhibitor type 1), member 1	NM_000602	5054	g10835158	126.63	14.79	-8.56	-6.05	-13.11	-111.84	*	126.63	23.65	-5.35	-3.55	-9.53	-102.97	*	126.63	26.76	-4.73	-2.95	-10.16	-99.87	*	659.99	862.27	1.31	1.22	1.4	202.28		659.99	997.47	1.51	1.41	1.62	337.48	*	659.99	774.66	1.17	1.07	1.28	114.67		659.99	561.36	-1.18
201209_at	HDAC1: histone deacetylase 1	NM_004964	3065	g13128859	611.69	79.65	-7.68	-6.42	-9.25	-532.04	*	611.69	558.93	-1.09	-0.95	-1.25	-52.76		611.69	487.73	-1.25	-1.09	-1.44	-123.96		646.96	189.2	-3.42	-2.84	-4.14	-457.76	*	646.96	92.12	-7.02	-5.46	-9.47	-554.83	*	646.96	569.34	-1.14	-0.93	-1.41	-77.62		646.96	447.52	-1.45
231903_x_at	ARHGAP23: Rho GTPase activating protein 23	AI253093	57636	Hs.31549.1	89.7	16.36	-5.48	0	-17.41	-73.33	*	89.7	14.94	-6	0	-19.53	-74.75	*	89.7	21.91	-4.09	0	-12.18	-67.79	*	8.94	14.52	1.62	0.92	2.86	5.58		8.94	14.59	1.63	0.91	2.88	5.65		8.94	15.86	1.77	0.94	3.19	6.92		8.94	23.14	2.59
205590_at	RASGRP1: RAS guanyl releasing protein 1 (calcium and DAG-regulated)	NM_005739	10125	g6382080	223.26	41.17	-5.42	-3.41	-9.15	-182.09	*	223.26	34.29	-6.51	-4.06	-11.19	-188.97	*	223.26	70.34	-3.17	-2.22	-4.2	-152.92	*	4.09	3.88	-1.05	-0.09	-6.38	-0.21		4.09	4.63	1.13	0.05	12.79	0.55		4.09	6.83	1.67	0.29	18.65	2.74		4.09	8.81	2.16
244401_at	C6orf152: chromosome 6 open reading frame 152	AI922939	167691	Hs.212554.0	22.84	4.58	-4.99	0	-100000000	-18.26		22.84	18.78	-1.22	0	-3.16	-4.07		22.84	20.23	-1.13	0	-3.3	-2.61		61.74	10.64	-5.8	-0.93	-100000000	-51.09	*	61.74	70.02	1.13	0.36	6.66	8.28		61.74	42.72	-1.45	-0.25	-3.59	-19.01		61.74	38.19	-1.62
201289_at	CYR61: cysteine-rich, angiogenic inducer, 61	NM_001554	3491	g4504612	438.14	92.02	-4.76	-2.89	-10.58	-346.12	*	438.14	198.11	-2.21	-1.54	-3.33	-240.03	*	438.14	280.95	-1.56	-0.83	-7.45	-157.19	*	1964.62	1738.16	-1.13	-1.02	-1.25	-226.46		1964.62	2067.66	1.05	0.94	1.18	103.04		1964.62	1742.95	-1.13	-0.99	-1.3	-221.66		1964.62	741.92	-2.65
201559_s_at	CLIC4: chloride intracellular channel 4	AF109196	25932	g4588523	273.13	58.01	-4.71	-3.5	-6.67	-215.13	*	273.13	247.56	-1.1	-0.78	-1.72	-25.57		273.13	259.07	-1.05	-0.86	-1.27	-14.06		210.71	274.42	1.3	1.14	1.5	63.7		210.71	418.65	1.99	1.72	2.3	207.93	*	210.71	303.05	1.44	1.16	1.76	92.33		210.71	375.22	1.78
212530_at	NEK7: NIMA (never in mitosis gene a)-related kinase 7	AL080111	140609	Hs.24119.0	2472.36	537.36	-4.6	-4.11	-5.18	-1935	*	2472.36	807.43	-3.06	-2.61	-3.68	-1664.93	*	2472.36	2153.66	-1.15	-0.95	-1.43	-318.71		439.09	482.88	1.1	0.91	1.33	43.79		439.09	595.2	1.36	1.09	1.66	156.11		439.09	428.92	-1.02	-0.83	-1.29	-10.17		439.09	833.84	1.9
209094_at	DDAH1: dimethylarginine dimethylaminohydrolase 1	AL078459	23576	Hs.303180.0	1362.75	308.19	-4.42	-3.74	-5.24	-1054.56	*	1362.75	264.89	-5.14	-4.31	-6.19	-1097.86	*	1362.75	782.39	-1.74	-1.53	-1.96	-580.35	*	523.8	298.42	-1.76	-1.41	-2.2	-225.39	*	523.8	549.93	1.05	0.81	1.33	26.13		523.8	392.72	-1.33	-0.98	-1.94	-131.09		523.8	299.03	-1.75
221252_s_at	GSG1: germ cell associated 1	NM_031289	83445	g13775203	7.04	1.64	-4.29	-1.53	-100000000	-5.4		7.04	4.77	-1.48	-0.68	-4.52	-2.27		7.04	3.56	-1.98	-0.75	-100000000	-3.48		88.85	24.36	-3.65	-2.58	-5.94	-64.49	*	88.85	52.57	-1.69	-1.39	-2.09	-36.28		88.85	22.07	-4.03	-3.12	-5.49	-66.78	*	88.85	11.14	-7.98
221881_s_at	CLIC4: chloride intracellular channel 4	AI638420	25932	Hs.25035.1	188.34	44.28	-4.25	-2.8	-8.16	-144.07	*	188.34	167.33	-1.13	-0.8	-1.77	-21.01		188.34	145.87	-1.29	-1.07	-1.54	-42.48		144.8	157.36	1.09	0.77	1.44	12.56		144.8	257.66	1.78	1.52	2.09	112.86	*	144.8	212.32	1.47	1.28	1.7	67.52		144.8	267.07	1.84
200827_at	PLOD1: procollagen-lysine 1, 2-oxoglutarate 5-dioxygenase 1	NM_000302	5351	g4557836	236.18	55.55	-4.25	-3.22	-6.07	-180.63	*	236.18	234.82	-1.01	-0.85	-1.21	-1.36		236.18	288	1.22	1.06	1.4	51.82		512.46	520.92	1.02	0.91	1.13	8.46		512.46	291.34	-1.76	-1.58	-1.97	-221.11	*	512.46	404.69	-1.27	-1.13	-1.43	-107.77		512.46	313.24	-1.64
235086_at	THBS1: Thrombospondin 1	AW956580	7057	Hs.42699.0	160.61	38.55	-4.17	-2.78	-7.02	-122.06	*	160.61	46.14	-3.48	-2.49	-5.01	-114.46	*	160.61	49.21	-3.26	-2.02	-6.85	-111.39	*	24.43	20.4	-1.2	-0.78	-1.89	-4.04		24.43	23.93	-1.02	-0.65	-1.69	-0.5		24.43	25.42	1.04	0.72	1.53	0.98		24.43	29	1.19
206924_at	IL11: interleukin 11	NM_000641	3589	g10834993	54.29	13.18	-4.12	-3.05	-5.62	-41.11		54.29	123.23	2.27	1.68	3.05	68.94	*	54.29	70.63	1.3	0.96	1.76	16.34		57.46	261.47	4.55	3.88	5.42	204.01	*	57.46	74.51	1.3	1.02	1.63	17.05		57.46	83.69	1.46	1.2	1.78	26.23		57.46	34.13	-1.68
201560_at	CLIC4: chloride intracellular channel 4	NM_013943	25932	g7330334	1219.01	296.25	-4.11	-3.51	-4.78	-922.76	*	1219.01	1407.7	1.15	0.92	1.43	188.69		1219.01	1140.34	-1.07	-0.93	-1.21	-78.67		908.75	653.93	-1.39	-1.11	-1.74	-254.81		908.75	662.96	-1.37	-1.05	-1.83	-245.78		908.75	700.82	-1.3	-1	-1.72	-207.92		908.75	399.91	-2.27
212223_at	IDS: iduronate 2-sulfatase (Hunter syndrome)	AI926544	3423	Hs.303154.1	242.95	60.34	-4.03	-2.6	-7.24	-182.61	*	242.95	78.7	-3.09	-2.17	-4.53	-164.25	*	242.95	107.62	-2.26	-1.42	-4.38	-135.33	*	334.18	242.5	-1.38	-1.14	-1.69	-91.67		334.18	351.25	1.05	0.75	1.38	17.07		334.18	256.92	-1.3	-1.02	-1.72	-77.25		334.18	233.38	-1.43
222581_at	XPR1: xenotropic and polytropic retrovirus receptor	AF089744	9213	g4154282	227.39	57.32	-3.97	-3.14	-5.21	-170.07	*	227.39	234.2	1.03	0.9	1.19	6.81		227.39	169.03	-1.35	-1.16	-1.55	-58.36		105.26	142.81	1.36	1.05	1.8	37.55		105.26	149.84	1.42	1.02	1.97	44.57		105.26	150.8	1.43	1.01	2	45.53		105.26	133.92	1.27
213083_at	SLC35D2: solute carrier family 35, member D2	AJ005866	11046	Hs.90078.0	327.44	84.76	-3.86	-2.95	-5.11	-242.68	*	327.44	215.55	-1.52	-1.16	-2.02	-111.89	*	327.44	225.94	-1.45	-1.19	-1.71	-101.5		279.08	283.81	1.02	0.91	1.14	4.72		279.08	276.78	-1.01	-0.91	-1.13	-2.31		279.08	226.84	-1.23	-1.09	-1.4	-52.24		279.08	354.56	1.27
212221_x_at	IDS: iduronate 2-sulfatase (Hunter syndrome)	AV703259	3423	Hs.303154.1	235.2	61.11	-3.85	-3.02	-5.13	-174.09	*	235.2	79.39	-2.96	-2.42	-3.72	-155.81	*	235.2	113.49	-2.07	-1.57	-2.96	-121.71	*	132.38	145.75	1.1	0.85	1.4	13.37		132.38	186.13	1.41	1.16	1.72	53.75		132.38	137.74	1.04	0.81	1.32	5.36		132.38	118.84	-1.11
201109_s_at	THBS1: thrombospondin 1	AV726673	7057	Hs.87409.0	508.24	132.43	-3.84	-2.78	-5.9	-375.82	*	508.24	164.35	-3.09	-2.57	-3.73	-343.9	*	508.24	248.26	-2.05	-1.47	-3.2	-259.98	*	130.12	188.04	1.45	1.1	1.91	57.91		130.12	287.42	2.21	1.61	3	157.3	*	130.12	190.72	1.47	0.84	2.21	60.59		130.12	205.9	1.58
203159_at	GLS: glutaminase	NM_014905	2744	g7662327	221.78	57.83	-3.83	-3.2	-4.64	-163.94	*	221.78	105.28	-2.11	-1.8	-2.46	-116.5	*	221.78	124.42	-1.78	-1.52	-2.09	-97.36	*	61.51	78.22	1.27	0.86	1.77	16.71		61.51	88.48	1.44	1.1	1.88	26.97		61.51	61.7	1	0.68	1.4	0.2		61.51	123.21	2
206342_x_at	IDS: iduronate 2-sulfatase (Hunter syndrome)	NM_006123	3423	g5360207	208.73	55.57	-3.76	-2.93	-4.8	-153.16	*	208.73	136.67	-1.53	-1.17	-2	-72.06	*	208.73	118.32	-1.76	-1.36	-2.3	-90.41	*	180.77	125.84	-1.44	-1.15	-1.85	-54.93		180.77	202.6	1.12	0.93	1.34	21.83		180.77	144.75	-1.25	-1.01	-1.58	-36.01		180.77	271.09	1.5
203158_s_at	GLS: glutaminase	AF097493	2744	g6002672	125.56	33.63	-3.73	-2.93	-4.83	-91.93	*	125.56	52.05	-2.41	-1.99	-2.89	-73.52	*	125.56	54.77	-2.29	-1.69	-3.33	-70.8	*	43.72	54.18	1.24	0.86	1.75	10.47		43.72	66.53	1.52	1.18	2.02	22.82		43.72	54.72	1.25	0.88	1.75	11.01		43.72	232	5.31
202149_at	NEDD9: neural precursor cell expressed, developmentally down-regulated 9	AL136139	4739	Hs.80261.0	182.99	49.21	-3.72	-2.58	-5.77	-133.78	*	182.99	108.61	-1.68	-1.28	-2.18	-74.38	*	182.99	146.67	-1.25	-0.94	-1.64	-36.32		59.17	52.49	-1.13	-0.77	-1.6	-6.68		59.17	23.98	-2.47	-1.6	-4	-35.19		59.17	35.63	-1.66	-1.03	-3	-23.54		59.17	55.73	-1.06
201889_at	FAM3C: family with sequence similarity 3, member C	NM_014888	10447	g7661713	359.01	96.73	-3.71	-3.08	-4.54	-262.28	*	359.01	136.63	-2.63	-2.25	-3.06	-222.38	*	359.01	173.85	-2.06	-1.63	-2.72	-185.15	*	240.82	383.08	1.59	1.39	1.81	142.26	*	240.82	295.5	1.23	1.03	1.43	54.67		240.82	383.17	1.59	1.16	2.03	142.35	*	240.82	48.39	-4.98
211518_s_at	BMP4: bone morphogenetic protein 4	D30751	652	g576934	11.51	3.16	-3.64	-0.76	-100000000	-8.34		11.51	3.98	-2.89	-0.67	-100000000	-7.53		11.51	3.88	-2.96	-0.6	-100000000	-7.62		217.61	135.55	-1.61	-1.39	-1.87	-82.06	*	217.61	81.73	-2.66	-2.14	-3.45	-135.88	*	217.61	158.79	-1.37	-1.17	-1.63	-58.82		217.61	180.21	-1.21
203157_s_at	GLS: glutaminase	AB020645	2744	g4240164	101.38	28.24	-3.59	-2.73	-5.04	-73.14	*	101.38	46.74	-2.17	-1.68	-2.94	-54.64	*	101.38	55.16	-1.84	-1.5	-2.29	-46.22		34.67	48.74	1.41	0.92	2.53	14.07		34.67	54.74	1.58	0.99	2.89	20.07		34.67	39.22	1.13	0.67	2.11	4.55		34.67	55.02	1.59
230121_at	C1orf133: chromosome 1 open reading frame 133	BF508679	574036	Hs.21068.1	41.37	11.75	-3.52	-2.2	-7.81	-29.62		41.37	14.04	-2.95	-2.19	-4.2	-27.33		41.37	14.2	-2.91	-2.28	-3.79	-27.17		427.87	163.66	-2.61	-2.38	-2.86	-264.21	*	427.87	202.77	-2.11	-1.94	-2.29	-225.1	*	427.87	237.1	-1.8	-1.66	-1.95	-190.77	*	427.87	160.01	-2.67
201464_x_at	JUN: jun oncogene	BG491844	3725	Hs.78465.0	372.27	107.32	-3.47	-2.69	-4.42	-264.95	*	372.27	149.14	-2.5	-1.9	-3.29	-223.13	*	372.27	162.46	-2.29	-1.73	-3.08	-209.81	*	740.53	531.96	-1.39	-1.24	-1.57	-208.58		740.53	688.95	-1.07	-0.95	-1.22	-51.58		740.53	580.44	-1.28	-1.09	-1.52	-160.09		740.53	847.25	1.14
225602_at	C9orf19: chromosome 9 open reading frame 19	H92988	152007	Hs.75544.1	187.17	54.64	-3.43	-2.03	-5.81	-132.54	*	187.17	118.73	-1.58	-0.95	-2.55	-68.44	*	187.17	156.59	-1.2	-0.67	-2.42	-30.58		47.69	34.55	-1.38	-0.88	-2.1	-13.14		47.69	32.61	-1.46	-0.87	-2.71	-15.07		47.69	29.91	-1.59	-0.93	-3.12	-17.78		47.69	69.68	1.46
202627_s_at	SERPINE1: serpin peptidase inhibitor, clade E (nexin, plasminogen activator inhibitor type 1), member 1	AL574210	5054	Hs.82085.0	167.75	48.96	-3.43	-2.29	-5.36	-118.78	*	167.75	60.05	-2.79	-1.89	-4.22	-107.69	*	167.75	45.97	-3.65	-2.25	-7.08	-121.77	*	818.65	1062.72	1.3	1.13	1.52	244.07		818.65	1038.74	1.27	1.08	1.51	220.09		818.65	893.31	1.09	0.89	1.33	74.66		818.65	856.18	1.05
209101_at	CTGF: connective tissue growth factor	M92934	1490	g180923	525.73	156.08	-3.37	-2.37	-4.85	-369.65	*	525.73	348.46	-1.51	-1.05	-2.23	-177.26	*	525.73	548.84	1.04	0.53	1.68	23.11		3081.44	2695.79	-1.14	-1.06	-1.23	-385.65		3081.44	2798.9	-1.1	-1.04	-1.17	-282.54		3081.44	2112.92	-1.46	-1.33	-1.61	-968.52		3081.44	1256.96	-2.45
223730_at	GPC6: glypican 6	AF111178	10082	g4877642	30.41	9.09	-3.35	-1.38	-26.53	-21.32		30.41	4.99	-6.09	-2.37	-100000000	-25.42		30.41	35.75	1.18	0.77	2.23	5.34		59.35	93.84	1.58	0.84	11.5	34.49		59.35	71.75	1.21	0	9.75	12.4		59.35	133.44	2.25	0	18.01	74.09	*	59.35	75.74	1.28
201466_s_at	JUN: jun oncogene	NM_002228	3725	g7710122	114.08	34.29	-3.33	-2.4	-4.68	-79.78	*	114.08	44.23	-2.58	-1.9	-3.48	-69.85	*	114.08	46.17	-2.47	-1.85	-3.24	-67.9	*	122.99	89.28	-1.38	-1.16	-1.66	-33.71		122.99	98.17	-1.25	-1.01	-1.62	-24.82		122.99	63.01	-1.95	-1.66	-2.33	-59.98	*	122.99	113.15	-1.09
225080_at	MYO1C: myosin IC	BG251821	4641	Hs.297939.4	82.04	24.86	-3.3	-2.33	-5.17	-57.17	*	82.04	86.61	1.06	0.86	1.31	4.57		82.04	90.13	1.1	0.85	1.41	8.09		273.01	267.64	-1.02	-0.92	-1.13	-5.37		273.01	254.7	-1.07	-0.94	-1.22	-18.31		273.01	256.57	-1.06	-0.95	-1.18	-16.44		273.01	131.18	-2.08
223366_at	Homo sapiens, clone IMAGE:3618365, mRNA	BC004287	0	g13279127	72.32	22.17	-3.26	-2.5	-4.52	-50.16	*	72.32	44.38	-1.63	-1.34	-2	-27.94		72.32	43.89	-1.65	-1.41	-1.91	-28.44		14.34	14.38	1	0.35	3.09	0.04		14.34	14.35	1	0.42	3.01	0.01		14.34	11.85	-1.21	-0.38	-6.05	-2.49		14.34	13.76	-1.04
228853_at	LOC730432: similar to serine/threonine/tyrosine interacting protein	AI652546	730432	Hs.118012.0	236.25	72.85	-3.24	-2.79	-3.82	-163.4	*	236.25	120.07	-1.97	-1.7	-2.31	-116.19	*	236.25	98.52	-2.4	-2.15	-2.68	-137.74	*	91.78	72.11	-1.27	-0.92	-1.78	-19.67		91.78	79.28	-1.16	-0.81	-1.74	-12.49		91.78	80.98	-1.13	-0.78	-1.74	-10.79		91.78	139.78	1.52
201110_s_at	THBS1: thrombospondin 1	NM_003246	7057	g4507484	1175.61	362.5	-3.24	-2.56	-4.37	-813.11	*	1175.61	457.31	-2.57	-2.23	-3.01	-718.31	*	1175.61	692.66	-1.7	-1.21	-2.81	-482.95	*	565.69	570.47	1.01	0.81	1.24	4.77		565.69	733.18	1.3	1.03	1.61	167.49		565.69	570.41	1.01	0.72	1.34	4.72		565.69	592.05	1.05
227399_at	VGLL3: vestigial like 3 (Drosophila)	AI754423	389136	Hs.30343.0	150.59	46.77	-3.22	-2.32	-4.52	-103.83	*	150.59	73.02	-2.06	-1.52	-2.78	-77.57	*	150.59	71.36	-2.11	-1.28	-4.67	-79.23	*	161.32	112.36	-1.44	-1	-1.96	-48.95		161.32	150.75	-1.07	-0.72	-1.56	-10.57		161.32	101.77	-1.59	-0.99	-2.81	-59.54	*	161.32	28.01	-5.76
1553678_a_at	ITGB1: integrin, beta 1 (fibronectin receptor, beta polypeptide, antigen CD29 includes MDF2, MSK12)	NM_133376	3688	Hs2.287797.6	948.28	299.59	-3.17	-2.59	-3.92	-648.69	*	948.28	1264.67	1.33	1.14	1.57	316.39		948.28	1478.78	1.56	1.31	1.86	530.5	*	1287.42	1871.1	1.45	1.35	1.56	583.68		1287.42	1841.09	1.43	1.34	1.53	553.67		1287.42	1576.6	1.22	1.06	1.39	289.18		1287.42	1819.85	1.41
1553530_a_at	ITGB1: integrin, beta 1 (fibronectin receptor, beta polypeptide, antigen CD29 includes MDF2, MSK12)	NM_033669	3688	Hs2.287797.5	777.98	245.83	-3.16	-2.67	-3.84	-532.15	*	777.98	1022.94	1.31	1.14	1.51	244.96		777.98	1146.23	1.47	1.27	1.69	368.25		870.16	1329.94	1.53	1.37	1.71	459.78	*	870.16	1471.34	1.69	1.48	1.93	601.17	*	870.16	1071.93	1.23	1.04	1.44	201.77		870.16	1413.65	1.62
226617_at	ARL5A: ADP-ribosylation factor-like 5A	AW291264	26225	Hs.42500.2	238.81	75.69	-3.16	-2.71	-3.72	-163.13	*	238.81	268.84	1.13	0.95	1.31	30.03		238.81	169.01	-1.41	-1.24	-1.61	-69.8		107.09	119.33	1.11	0.94	1.33	12.24		107.09	140.37	1.31	1.08	1.59	33.28		107.09	110.03	1.03	0.8	1.29	2.94		107.09	96.1	-1.11
203324_s_at	CAV2: caveolin 2	NM_001233	858	g4557412	1155.53	367.73	-3.14	-2.61	-3.92	-787.8	*	1155.53	431.62	-2.68	-2.45	-2.92	-723.91	*	1155.53	450.09	-2.57	-1.93	-3.78	-705.44	*	112.48	145.32	1.29	0.95	1.78	32.85		112.48	201.12	1.79	1.28	2.5	88.64	*	112.48	121.24	1.08	0.68	1.6	8.76		112.48	113.58	1.01
226422_at	ERGIC2: ERGIC and golgi 2	AI760464	51290	Hs.26813.1	872.68	280.38	-3.11	-2.57	-3.82	-592.3	*	872.68	636.17	-1.37	-1.2	-1.55	-236.51		872.68	792.21	-1.1	-0.96	-1.25	-80.47		366.89	260.17	-1.41	-1.1	-1.78	-106.72		366.89	361.85	-1.01	-0.8	-1.25	-5.03		366.89	314.61	-1.17	-0.93	-1.42	-52.27		366.89	333.13	-1.1
230930_at	LOC338620: hypothetical protein LOC338620	AI435839	338620	Hs.87549.0	77.63	25.02	-3.1	-2.3	-4.59	-52.61	*	77.63	76.68	-1.01	-0.76	-1.48	-0.95		77.63	71.73	-1.08	-0.86	-1.41	-5.89		16.22	19.71	1.21	0.71	1.99	3.49		16.22	14.32	-1.13	-0.7	-1.9	-1.9		16.22	13.65	-1.19	-0.6	-4.75	-2.57		16.22	15.31	-1.06
201989_s_at	CREBL2: cAMP responsive element binding protein-like 2	AL529409	1389	Hs.13313.0	290.22	94.79	-3.06	-2.41	-4.15	-195.43	*	290.22	239.04	-1.21	-1.07	-1.39	-51.18		290.22	136.97	-2.12	-1.78	-2.58	-153.26	*	64.64	72.59	1.12	0.71	1.68	7.94		64.64	70.86	1.1	0.78	1.55	6.22		64.64	111.05	1.72	1.27	2.39	46.4		64.64	65.24	1.01
209099_x_at	JAG1: jagged 1 (Alagille syndrome)	U73936	182	g1695273	223.86	73.73	-3.04	-2.31	-4.23	-150.13	*	223.86	197.3	-1.13	-0.93	-1.4	-26.56		223.86	167.36	-1.34	-1.04	-1.79	-56.5		282.18	284.93	1.01	0.91	1.12	2.75		282.18	293.02	1.04	0.88	1.2	10.85		282.18	153.21	-1.84	-1.57	-2.2	-128.97	*	282.18	413.35	1.46
1563569_at	CDNA: FLJ20981 fis, clone ADSU01990	AK024634	0	Hs2.375708.1	9.99	3.29	-3.03	-0.52	-100000000	-6.7		9.99	7.82	-1.28	-0.25	-4.75	-2.18		9.99	15.51	1.55	0.45	7.9	5.52		17.08	23.47	1.37	0.4	2.69	6.39		17.08	29.58	1.73	0.82	3.07	12.5		17.08	45.38	2.66	1.82	4.15	28.3		17.08	78.75	4.61
222216_s_at	MRPL17: mitochondrial ribosomal protein L17	AK026857	63875	Hs.10026.1	923.93	304.51	-3.03	-2.74	-3.35	-619.42	*	923.93	767.32	-1.2	-1.08	-1.35	-156.61		923.93	757.23	-1.22	-1.09	-1.37	-166.7		410.33	393.12	-1.04	-0.94	-1.17	-17.21		410.33	479.77	1.17	1.05	1.3	69.44		410.33	372.75	-1.1	-0.93	-1.33	-37.58		410.33	262.03	-1.57
211719_x_at	FN1: fibronectin 1	BC005858	2335	g13543399	1562.02	518.5	-3.01	-2.06	-4.57	-1043.52	*	1562.02	626.34	-2.49	-1.64	-4.17	-935.68	*	1562.02	1257.13	-1.24	-0.87	-1.8	-304.9		1169.03	1713.83	1.47	1.28	1.68	544.8		1169.03	980.22	-1.19	-0.99	-1.46	-188.81		1169.03	1467.05	1.25	1.02	1.52	298.03		1169.03	2114.47	1.81
203889_at	SCG5: secretogranin V (7B2 protein)	NM_003020	6447	g4506916	17.16	5.71	-3	-1.18	-7.98	-11.45		17.16	14.82	-1.16	-0.47	-2.63	-2.34		17.16	12.52	-1.37	-0.56	-2.83	-4.64		79.62	691.56	8.69	6.76	11.45	611.95	*	79.62	871.84	10.95	8.45	14.5	792.23	*	79.62	299.48	3.76	2.87	5.01	219.86	*	79.62	224.93	2.83
201288_at	ARHGDIB: Rho GDP dissociation inhibitor (GDI) beta	NM_001175	397	g10835001	72.41	24.14	-3	-1.63	-6.09	-48.27		72.41	16.2	-4.47	-2.68	-6.71	-56.21	*	72.41	19.6	-3.69	-2.15	-6.01	-52.81	*	66.99	33.94	-1.97	-1.29	-3.41	-33.05		66.99	66.28	-1.01	-0.68	-1.64	-0.71		66.99	61.8	-1.08	-0.75	-1.63	-5.19		66.99	12.05	-5.56
212464_s_at	FN1: fibronectin 1	X02761	2335	Hs.287820.1	1337.85	450.32	-2.97	-2	-4.46	-887.53	*	1337.85	575.25	-2.33	-1.53	-3.65	-762.6	*	1337.85	1153.5	-1.16	-0.78	-1.74	-184.35		1080.49	1676.89	1.55	1.37	1.76	596.4	*	1080.49	892.51	-1.21	-1.01	-1.48	-187.98		1080.49	1394.37	1.29	1.06	1.54	313.89		1080.49	1953.38	1.81
203870_at	USP46: ubiquitin specific peptidase 46	BE856374	64854	Hs.109268.0	89.62	30.19	-2.97	-2.2	-3.98	-59.43	*	89.62	52.82	-1.7	-1.26	-2.27	-36.8		89.62	49.13	-1.82	-1.34	-2.48	-40.49		92.62	82.56	-1.12	-0.82	-1.48	-10.06		92.62	90.75	-1.02	-0.75	-1.35	-1.87		92.62	98.8	1.07	0.82	1.44	6.18		92.62	75.34	-1.23
216268_s_at	JAG1: jagged 1 (Alagille syndrome)	U77914	182	Hs.91143.3	213.17	72.82	-2.93	-2.27	-3.96	-140.35	*	213.17	179.65	-1.19	-0.99	-1.43	-33.51		213.17	163.81	-1.3	-0.95	-1.97	-49.35		254.51	247.36	-1.03	-0.9	-1.18	-7.15		254.51	257.86	1.01	0.9	1.15	3.35		254.51	150.35	-1.69	-1.42	-2.04	-104.17	*	254.51	387.87	1.52
212846_at	RRP1B: ribosomal RNA processing 1 homolog B (S. cerevisiae)	AA811192	23076	Hs.152629.0	1031.41	352.98	-2.92	-2.61	-3.27	-678.42	*	1031.41	769.26	-1.34	-1.22	-1.47	-262.14		1031.41	980.34	-1.05	-0.95	-1.16	-51.06		252.7	348.89	1.38	0.89	2.1	96.2		252.7	360.22	1.43	0.95	2.14	107.52		252.7	352.5	1.39	0.89	2.13	99.81		252.7	310.01	1.23
204363_at	F3: coagulation factor III (thromboplastin, tissue factor)	NM_001993	2152	g10518499	819.89	285.47	-2.87	-2.44	-3.43	-534.42	*	819.89	476.07	-1.72	-1.45	-2.07	-343.83	*	819.89	582.98	-1.41	-1.06	-2.06	-236.91		56.81	40.56	-1.4	-1.03	-1.88	-16.25		56.81	40.39	-1.41	-0.99	-2.06	-16.43		56.81	27.81	-2.04	-1.43	-3.04	-29		56.81	24.36	-2.33
212565_at	STK38L: serine/threonine kinase 38 like	BE302191	23012	Hs.184523.0	139.99	48.88	-2.86	-2.22	-3.59	-91.1	*	139.99	107.09	-1.31	-0.93	-1.91	-32.89		139.99	62	-2.26	-1.72	-2.93	-77.99	*	14.4	13.94	-1.03	-0.3	-2.76	-0.45		14.4	9.98	-1.44	-0.42	-4.04	-4.42		14.4	12.06	-1.19	-0.36	-2.54	-2.34		14.4	8.79	-1.64
225604_s_at	C9orf19: chromosome 9 open reading frame 19	AA284532	152007	Hs.75544.1	86.34	30.31	-2.85	-1.9	-4.41	-56.03	*	86.34	55.22	-1.56	-1.08	-2.26	-31.11		86.34	72.01	-1.2	-0.81	-1.83	-14.33		68.39	42.44	-1.61	-1.29	-2.06	-25.95		68.39	46.74	-1.46	-1.24	-1.72	-21.65		68.39	55.34	-1.24	-0.95	-1.69	-13.05		68.39	105.41	1.54
222717_at	SDPR: serum deprivation response (phosphatidylserine binding protein)	BF982174	8436	Hs.26530.0	39.6	13.9	-2.85	-1.78	-4.57	-25.7		39.6	10.1	-3.92	-2.28	-7.79	-29.5		39.6	11.58	-3.42	-2.01	-6.57	-28.01		70.86	10.7	-6.62	-4.17	-12.61	-60.17	*	70.86	29.67	-2.39	-1.47	-4.84	-41.19		70.86	22.85	-3.1	-2.07	-5.06	-48.01		70.86	60.69	-1.17
209817_at	PPP3CB: protein phosphatase 3 (formerly 2B), catalytic subunit, beta isoform	M29550	5532	g180706	196.83	69.15	-2.85	-2.11	-4.1	-127.68	*	196.83	133.29	-1.48	-1.23	-1.75	-63.54		196.83	118.57	-1.66	-1.38	-1.98	-78.26	*	59.77	83.24	1.39	0.87	2.41	23.47		59.77	79.35	1.33	0.88	2.25	19.58		59.77	85.78	1.44	0.73	2.65	26.01		59.77	47.52	-1.26
203869_at	USP46: ubiquitin specific peptidase 46	AK024318	64854	Hs.109268.0	90.99	32.09	-2.84	-2.12	-3.94	-58.9	*	90.99	48.11	-1.89	-1.41	-2.65	-42.88		90.99	60.85	-1.5	-1.16	-1.95	-30.15		135.16	139.03	1.03	0.88	1.21	3.87		135.16	206.47	1.53	1.25	1.85	71.31	*	135.16	165.27	1.22	0.99	1.49	30.11		135.16	287.47	2.13
206499_s_at	RCC1 /// SNHG3-RCC1: regulator of chromosome condensation 1	NM_001269	1104 /// 751867	g4502800	221.03	78.47	-2.82	-1.95	-4.2	-142.56	*	221.03	262.52	1.19	0.88	1.63	41.49		221.03	248.77	1.13	0.81	1.57	27.73		491.52	407.33	-1.21	-1.04	-1.39	-84.19		491.52	539.4	1.1	0.98	1.24	47.88		491.52	524.65	1.07	0.88	1.28	33.13		491.52	390.47	-1.26
224937_at	PTGFRN: prostaglandin F2 receptor negative regulator	BF311866	5738	Hs.300591.0	211.09	74.96	-2.82	-2.03	-4.09	-136.13	*	211.09	180.11	-1.17	-0.86	-1.63	-30.98		211.09	195.51	-1.08	-0.82	-1.42	-15.58		146.04	101.65	-1.44	-1.07	-1.99	-44.39		146.04	148.62	1.02	0.74	1.37	2.58		146.04	108.01	-1.35	-0.97	-2.02	-38.04		146.04	21.35	-6.84
225255_at	Hs.93814.1	AA810707		Hs.93814.1	110.38	39.32	-2.81	-2.33	-3.46	-71.06	*	110.38	108.92	-1.01	-0.89	-1.15	-1.47		110.38	98.45	-1.12	-0.95	-1.34	-11.93		20.94	46.85	2.24	1.04	4.14	25.91		20.94	42.13	2.01	1.3	3.36	21.19		20.94	43.12	2.06	1.32	3.45	22.18		20.94	33.02	1.58
215747_s_at	RCC1 /// SNHG3-RCC1: regulator of chromosome condensation 1	X06130	1104 /// 751867	Hs.84746.2	143.65	51.14	-2.81	-1.99	-4	-92.51	*	143.65	146.93	1.02	0.79	1.37	3.28		143.65	148.65	1.03	0.75	1.43	5		245.94	288.09	1.17	1.02	1.36	42.15		245.94	408.51	1.66	1.39	1.98	162.56	*	245.94	331.33	1.35	1.16	1.57	85.39		245.94	298.2	1.21
211945_s_at	ITGB1: integrin, beta 1 (fibronectin receptor, beta polypeptide, antigen CD29 includes MDF2, MSK12)	BG500301	3688	Hs.287797.0	3081.46	1095.66	-2.81	-2.35	-3.43	-1985.8	*	3081.46	3739.23	1.21	1.07	1.38	657.77		3081.46	3623.84	1.18	1.03	1.34	542.38		2503.24	2888.22	1.15	0.96	1.39	384.99		2503.24	2725.83	1.09	0.88	1.34	222.59		2503.24	2483.41	-1.01	-0.82	-1.24	-19.83		2503.24	2628.06	1.05
216442_x_at	FN1: fibronectin 1	AK026737	2335	Hs.287820.2	1596.15	569.37	-2.8	-1.9	-4.13	-1026.78	*	1596.15	697	-2.29	-1.49	-3.73	-899.15	*	1596.15	1315.54	-1.21	-0.82	-1.79	-280.61		1135.93	1726.22	1.52	1.31	1.76	590.29	*	1135.93	1011.42	-1.12	-0.94	-1.35	-124.52		1135.93	1490.99	1.31	1.12	1.53	355.06		1135.93	2061.23	1.81
210764_s_at	CYR61: cysteine-rich, angiogenic inducer, 61	AF003114	3491	g6649848	310.38	110.83	-2.8	-2.1	-4.09	-199.54	*	310.38	158.05	-1.96	-1.46	-2.92	-152.33	*	310.38	223.11	-1.39	-0.86	-3.51	-87.27		1715.09	1490.93	-1.15	-1.08	-1.22	-224.15		1715.09	1816.8	1.06	0.98	1.14	101.71		1715.09	1479.28	-1.16	-1.08	-1.25	-235.81		1715.09	621.76	-2.76
210495_x_at	FN1: fibronectin 1	AF130095	2335	g11493493	1568.51	561.56	-2.79	-1.95	-4.04	-1006.95	*	1568.51	702.14	-2.23	-1.49	-3.57	-866.37	*	1568.51	1289.21	-1.22	-0.85	-1.78	-279.3		1146.75	1784.16	1.56	1.35	1.8	637.42	*	1146.75	1002.34	-1.14	-0.95	-1.38	-144.41		1146.75	1516.4	1.32	1.08	1.6	369.66		1146.75	2022.41	1.76
221543_s_at	ERLIN2: ER lipid raft associated 2	AL442077	11160	g10241715	131.08	46.95	-2.79	-2.09	-4.07	-84.14	*	131.08	75.08	-1.75	-1.48	-2.08	-56	*	131.08	48.32	-2.71	-2.25	-3.32	-82.76	*	78.13	61.35	-1.27	-0.96	-1.7	-16.77		78.13	93.25	1.19	0.92	1.57	15.12		78.13	67.16	-1.16	-0.87	-1.56	-10.97		78.13	111.04	1.42
205547_s_at	TAGLN: transgelin	NM_003186	6876	g12621918	336.66	121.63	-2.77	-2.15	-3.58	-215.03	*	336.66	194.82	-1.73	-1.42	-2.05	-141.84	*	336.66	354.66	1.05	0.65	1.51	17.99		592.73	32.53	-18.22	-13.05	-28.75	-560.2	*	592.73	75.32	-7.87	-6.47	-9.66	-517.4	*	592.73	30.13	-19.67	-12.93	-38.66	-562.6	*	592.73	20.16	-29.4
207530_s_at	CDKN2B: cyclin-dependent kinase inhibitor 2B (p15, inhibits CDK4)	NM_004936	1030	g11386206	143.22	51.99	-2.76	-2.38	-3.23	-91.24	*	143.22	59.78	-2.4	-1.81	-3.47	-83.45	*	143.22	103.04	-1.39	-1.26	-1.53	-40.18		5.23	5.01	-1.04	0	-100000000	-0.22		5.23	4.42	-1.18	0	-100000000	-0.81		5.23	3.73	-1.4	0	-100000000	-1.5		5.23	5.35	1.02
209929_s_at	IKBKG: inhibitor of kappa light polypeptide gene enhancer in B-cells, kinase gamma	AF091453	8517	g5031140	190.31	68.9	-2.76	-2.35	-3.23	-121.42	*	190.31	209.81	1.1	0.88	1.35	19.49		190.31	187.75	-1.01	-0.84	-1.23	-2.56		147.93	122.59	-1.21	-0.88	-1.67	-25.34		147.93	114.91	-1.29	-0.96	-1.71	-33.02		147.93	128.81	-1.15	-0.83	-1.61	-19.12		147.93	148.68	1.01
212561_at	RAB6IP1: RAB6 interacting protein 1	AA349595	23258	Hs.26797.0	580.3	211.15	-2.75	-2.16	-3.37	-369.15	*	580.3	697.56	1.2	0.94	1.57	117.26		580.3	561.03	-1.03	-0.8	-1.32	-19.27		495.87	478.29	-1.04	-0.86	-1.24	-17.58		495.87	453.59	-1.09	-0.91	-1.29	-42.28		495.87	423.35	-1.17	-0.93	-1.48	-72.52		495.87	477.75	-1.04
226419_s_at	FLJ44342: hypothetical LOC645460	AA046439	645460	Hs.238956.1	289.44	105.67	-2.74	-2.08	-3.59	-183.77	*	289.44	173.04	-1.67	-1.33	-2.05	-116.4	*	289.44	157.53	-1.84	-1.48	-2.21	-131.91	*	82.71	64.15	-1.29	-0.93	-1.86	-18.56		82.71	80.38	-1.03	-0.78	-1.36	-2.33		82.71	93.39	1.13	0.79	1.56	10.67		82.71	113.43	1.37
225056_at	SIPA1L2: signal-induced proliferation-associated 1 like 2	AB037810	57568	Hs.18760.0	97	35.52	-2.73	-2.07	-3.91	-61.48	*	97	82.3	-1.18	-1.02	-1.37	-14.7		97	44.65	-2.17	-1.58	-3.41	-52.35	*	4.13	6.01	1.45	0.31	100000000	1.88		4.13	8.89	2.15	0.86	100000000	4.76		4.13	7.44	1.8	0.52	100000000	3.31		4.13	8.75	2.12
212634_at	KIAA0776: KIAA0776	AW298092	23376	Hs.5460.0	124.69	45.97	-2.71	-2.13	-3.58	-78.72	*	124.69	105.4	-1.18	-1.01	-1.38	-19.29		124.69	105.27	-1.18	-1	-1.4	-19.42		19.27	18.83	-1.02	-0.49	-1.93	-0.44		19.27	22.85	1.19	0.64	2.49	3.58		19.27	21.31	1.11	0.62	2.29	2.03		19.27	25.42	1.32
201108_s_at	THBS1: thrombospondin 1	BF055462	7057	Hs.87409.0	285.13	105.78	-2.7	-2.13	-3.43	-179.35	*	285.13	108.62	-2.62	-2.05	-3.39	-176.51	*	285.13	180.65	-1.58	-1.13	-2.4	-104.48	*	159.97	247.29	1.55	1.24	1.97	87.33	*	159.97	302.25	1.89	1.55	2.36	142.29	*	159.97	245.12	1.53	1.24	1.93	85.15	*	159.97	311.35	1.95
213281_at	JUN: Jun oncogene	BE327172	3725	Hs.78465.1	116.61	43.22	-2.7	-1.87	-4.12	-73.39	*	116.61	54.36	-2.15	-1.49	-3.25	-62.25	*	116.61	46.7	-2.5	-1.54	-5.22	-69.9	*	70.55	38.95	-1.81	-1.06	-2.94	-31.6		70.55	56.1	-1.26	-0.73	-2.14	-14.45		70.55	54.5	-1.29	-0.79	-1.89	-16.06		70.55	86.2	1.22
222802_at	EDN1: endothelin 1	J05008	1906	Hs.2271.0	35.08	13.01	-2.7	-1.55	-5.49	-22.06		35.08	13.78	-2.55	-1.56	-4.23	-21.3		35.08	16.39	-2.14	-1.28	-3.8	-18.69		167.88	158.46	-1.06	-0.88	-1.29	-9.43		167.88	143.56	-1.17	-0.97	-1.42	-24.32		167.88	149.59	-1.12	-0.92	-1.39	-18.29		167.88	99.26	-1.69
201310_s_at	C5orf13: chromosome 5 open reading frame 13	NM_004772	9315	g4758865	564.94	209.69	-2.69	-2.17	-3.33	-355.25	*	564.94	296.99	-1.9	-1.56	-2.28	-267.96	*	564.94	329.46	-1.71	-1.34	-2.22	-235.48	*	326.42	218.93	-1.49	-1.24	-1.81	-107.5		326.42	131.68	-2.48	-1.88	-3.5	-194.74	*	326.42	287.5	-1.14	-0.9	-1.49	-38.92		326.42	692.11	2.12
201990_s_at	CREBL2: cAMP responsive element binding protein-like 2	NM_001310	1389	g4503034	98.66	36.73	-2.69	-2.1	-3.67	-61.92	*	98.66	84.14	-1.17	-1.02	-1.37	-14.51		98.66	50.48	-1.95	-1.47	-2.88	-48.18		27.2	32.15	1.18	0.74	1.85	4.95		27.2	25.92	-1.05	-0.68	-1.65	-1.27		27.2	31.2	1.15	0.71	1.8	4		27.2	19.21	-1.42
202439_s_at	IDS: iduronate 2-sulfatase (Hunter syndrome)	NM_000202	3423	g5360215	128.86	48.06	-2.68	-2	-3.65	-80.81	*	128.86	80.27	-1.61	-1.22	-2.12	-48.6		128.86	57.79	-2.23	-1.59	-3.32	-71.08	*	430.47	365.19	-1.18	-1.09	-1.28	-65.28		430.47	471.15	1.09	0.99	1.2	40.68		430.47	352.91	-1.22	-1.09	-1.38	-77.57		430.47	609.5	1.42
204420_at	FOSL1: FOS-like antigen 1	BG251266	8061	Hs.283565.0	26.2	9.81	-2.67	-1.36	-6.94	-16.39		26.2	19.08	-1.37	-0.76	-2.56	-7.13		26.2	18.73	-1.4	-0.67	-5.34	-7.47		202.36	554.42	2.74	2.18	3.65	352.06	*	202.36	574.29	2.84	2.26	3.78	371.93	*	202.36	449.78	2.22	1.74	2.99	247.42	*	202.36	456.8	2.26
203188_at	B3GNT1: UDP-GlcNAc:betaGal beta-1,3-N-acetylglucosaminyltransferase 1	NM_006876	11041	g5802983	241.85	90.56	-2.67	-2.29	-3.12	-151.29	*	241.85	319.17	1.32	1.17	1.5	77.32		241.85	378.62	1.57	1.35	1.81	136.78	*	124.78	106.48	-1.17	-0.87	-1.56	-18.29		124.78	36.52	-3.42	-2.15	-6.69	-88.25	*	124.78	153.6	1.23	0.93	1.65	28.83		124.78	227.44	1.82
203002_at	AMOTL2: angiomotin like 2	NM_016201	51421	g7705577	351.53	132.14	-2.66	-1.57	-6.93	-219.39	*	351.53	181.25	-1.94	-1.43	-2.7	-170.28	*	351.53	316.99	-1.11	-0.68	-2.49	-34.54		607.37	592.29	-1.03	-0.9	-1.17	-15.09		607.37	655.89	1.08	0.91	1.27	48.51		607.37	466.53	-1.3	-1.09	-1.57	-140.84		607.37	316.5	-1.92
212681_at	EPB41L3: erythrocyte membrane protein band 4.1-like 3	AI770004	23136	Hs.103839.1	5.35	2.01	-2.66	-0.95	-26.93	-3.34		5.35	3.06	-1.75	-0.62	-19.84	-2.29		5.35	5.38	1.01	0.4	2.51	0.03		341.81	155.96	-2.19	-1.95	-2.45	-185.85	*	341.81	208.88	-1.64	-1.46	-1.82	-132.93	*	341.81	185.48	-1.84	-1.55	-2.22	-156.33	*	341.81	68.63	-4.98
214701_s_at	FN1: fibronectin 1	AJ276395	2335	Hs.321592.0	116.48	43.93	-2.65	-1.88	-3.96	-72.54	*	116.48	42.64	-2.73	-1.84	-4.59	-73.84	*	116.48	86.39	-1.35	-0.8	-3.43	-30.08		23.29	41.77	1.79	1.1	3.77	18.48		23.29	46.4	1.99	1.2	4.22	23.11		23.29	34.44	1.48	0.74	3.28	11.15		23.29	121.6	5.22
218407_x_at	NENF: neuron derived neurotrophic factor	NM_013349	29937	g7019544	212.26	80.26	-2.64	-2.11	-3.36	-132	*	212.26	228.5	1.08	0.84	1.35	16.24		212.26	214.96	1.01	0.76	1.31	2.7		241.15	207.18	-1.16	-0.96	-1.39	-33.97		241.15	204.79	-1.18	-0.89	-1.61	-36.36		241.15	191.03	-1.26	-0.99	-1.63	-50.12		241.15	230.76	-1.05
226045_at	FRS2: fibroblast growth factor receptor substrate 2	AW264515	10818	Hs.283705.0	91.81	34.78	-2.64	-2.2	-3.22	-57.03	*	91.81	31.1	-2.95	-2.48	-3.57	-60.71	*	91.81	51.22	-1.79	-1.52	-2.14	-40.59		14.23	14.06	-1.01	-0.61	-1.75	-0.16		14.23	10.89	-1.31	-0.64	-6.31	-3.33		14.23	13.27	-1.07	-0.64	-1.92	-0.96		14.23	9.88	-1.44
206343_s_at	NRG1: neuregulin 1	NM_013959	3084	g7669517	20.65	7.84	-2.64	-1.54	-5.48	-12.81		20.65	19.73	-1.05	-0.65	-1.8	-0.92		20.65	17.04	-1.21	-0.78	-1.91	-3.61		143.24	418.32	2.92	2.44	3.61	275.07	*	143.24	183.9	1.28	1.03	1.63	40.66		143.24	185.74	1.3	0.98	1.71	42.5		143.24	75.39	-1.9
242414_at	QPRT: quinolinate phosphoribosyltransferase (nicotinate-nucleotide pyrophosphorylase (carboxylating))	AW960707	23475	Hs.148324.0	20.28	7.67	-2.64	-1.45	-5.13	-12.61		20.28	13.38	-1.52	-0.87	-2.51	-6.9		20.28	18.72	-1.08	-0.59	-2.11	-1.56		131.04	59.39	-2.21	-1.77	-2.79	-71.65	*	131.04	65.13	-2.01	-1.51	-2.87	-65.92	*	131.04	58.29	-2.25	-1.77	-2.95	-72.75	*	131.04	51.97	-2.52
236313_at	CDKN2B: cyclin-dependent kinase inhibitor 2B (p15, inhibits CDK4)	AW444761	1030	Hs.44565.0	955.11	364.05	-2.62	-2.43	-2.84	-591.06	*	955.11	481.51	-1.98	-1.73	-2.32	-473.6	*	955.11	726.58	-1.31	-1.19	-1.46	-228.53		3	4.83	1.61	0	100000000	1.83		3	4.25	1.41	0	100000000	1.25		3	4.94	1.64	0.07	100000000	1.93		3	5.93	1.97
215195_at	PRKCA: protein kinase C, alpha	AF035594	5578	Hs.279856.0	108.06	41.39	-2.61	-1.97	-3.55	-66.67	*	108.06	76.87	-1.41	-1.08	-1.84	-31.19		108.06	77.26	-1.4	-1	-2.1	-30.79		49.8	32.94	-1.51	-0.88	-2.5	-16.87		49.8	24.82	-2.01	-1.15	-3.5	-24.99		49.8	61.74	1.24	0.8	2.07	11.93		49.8	49.3	-1.01
218150_at	ARL5A: ADP-ribosylation factor-like 5A	NM_012097	26225	g6912243	1006.37	386.15	-2.61	-2.23	-3.09	-620.22	*	1006.37	994.94	-1.01	-0.82	-1.29	-11.43		1006.37	791.25	-1.27	-1.07	-1.55	-215.12		784.45	815.68	1.04	0.88	1.23	31.23		784.45	799.28	1.02	0.85	1.23	14.82		784.45	770.77	-1.02	-0.84	-1.25	-13.68		784.45	713.64	-1.1
212888_at	DICER1: Dicer1, Dcr-1 homolog (Drosophila)	BG109746	23405	Hs.325625.0	415.28	158.91	-2.61	-2.19	-3.08	-256.37	*	415.28	187.12	-2.22	-1.85	-2.62	-228.16	*	415.28	261.85	-1.59	-1.32	-1.87	-153.43	*	61.27	32.82	-1.87	-1.24	-3.11	-28.45		61.27	49.23	-1.24	-0.85	-1.97	-12.04		61.27	41.15	-1.49	-1	-2.43	-20.12		61.27	32.66	-1.88
213093_at	PRKCA: protein kinase C, alpha	AI471375	5578	Hs.80206.1	683.08	262.15	-2.61	-2.27	-2.98	-420.93	*	683.08	511.21	-1.34	-1.07	-1.71	-171.87		683.08	554.92	-1.23	-1.07	-1.4	-128.16		138.67	86.06	-1.61	-1.13	-2.3	-52.62	*	138.67	32.96	-4.21	-2.72	-7.23	-105.71	*	138.67	139.19	1	0.71	1.43	0.51		138.67	52.69	-2.63
201988_s_at	CREBL2: cAMP responsive element binding protein-like 2	BF438056	1389	Hs.13313.0	123.25	47.33	-2.6	-2.07	-3.29	-75.92	*	123.25	95.58	-1.29	-0.99	-1.71	-27.66		123.25	76.53	-1.61	-1.24	-2.13	-46.72		39.75	65.4	1.65	1.07	2.7	25.65		39.75	56	1.41	0.91	2.33	16.25		39.75	91.69	2.31	1.49	3.8	51.94	*	39.75	54.39	1.37
203323_at	CAV2: caveolin 2	BF197655	858	Hs.139851.0	739.65	284.8	-2.6	-2.29	-2.92	-454.86	*	739.65	199.46	-3.71	-3.27	-4.18	-540.2	*	739.65	288.95	-2.56	-2.27	-2.87	-450.7	*	14.23	18.4	1.29	0.41	3.03	4.17		14.23	23.01	1.62	0.83	3.48	8.78		14.23	16.46	1.16	0.32	2.76	2.23		14.23	14.2	-1
213278_at	MTMR9: myotubularin related protein 9	AW014788	66036	Hs.48802.0	152.5	58.61	-2.6	-2.17	-3.14	-93.89	*	152.5	76.55	-1.99	-1.7	-2.33	-75.94	*	152.5	95.93	-1.59	-1.38	-1.82	-56.56	*	27.94	37.36	1.34	0.62	3.19	9.41		27.94	53.24	1.91	0.15	5.27	25.3		27.94	29.42	1.05	0.38	2.61	1.48		27.94	18.95	-1.47
203699_s_at	DIO2: deiodinase, iodothyronine, type II	U53506	1734	g1518541	138.64	53.62	-2.59	-1.83	-3.97	-85.02	*	138.64	94.13	-1.47	-1.07	-2.15	-44.52		138.64	79.18	-1.75	-1.35	-2.3	-59.47	*	7.61	8.06	1.06	0.28	3.91	0.45		7.61	7.56	-1.01	-0.26	-61.27	-0.05		7.61	8.35	1.1	0.12	4.22	0.74		7.61	11.33	1.49
224823_at	MYLK: myosin, light chain kinase	AA526844	4638	Hs.288965.0	21.31	8.23	-2.59	-1.44	-8.57	-13.08		21.31	20.43	-1.04	-0.73	-1.55	-0.88		21.31	12.47	-1.71	-1.11	-3.04	-8.84		213.58	85.28	-2.5	-2.11	-3.05	-128.29	*	213.58	76.98	-2.77	-2.19	-3.74	-136.6	*	213.58	155.59	-1.37	-1.1	-1.79	-57.98		213.58	165.18	-1.29
225725_at	CDNA clone IMAGE:5261213	AL533234	0	Hs.26418.0	98.48	38.07	-2.59	-1.85	-3.72	-60.41	*	98.48	60.08	-1.64	-1.23	-2.14	-38.4		98.48	108.65	1.1	0.74	1.57	10.18		86.3	80.34	-1.07	-0.87	-1.34	-5.96		86.3	100.45	1.16	0.91	1.46	14.15		86.3	89.87	1.04	0.84	1.28	3.57		86.3	60.82	-1.42
209304_x_at	GADD45B: growth arrest and DNA-damage-inducible, beta	AF087853	4616	g12061050	50.1	19.39	-2.58	-1.67	-4.62	-30.71		50.1	22.26	-2.25	-1.33	-5.51	-27.84		50.1	27.4	-1.83	-1.21	-3.06	-22.7		171.89	88.92	-1.93	-1.58	-2.44	-82.97	*	171.89	59.38	-2.89	-2.5	-3.39	-112.51	*	171.89	115.74	-1.49	-1.31	-1.69	-56.15		171.89	57.35	-3
209283_at	CRYAB: crystallin, alpha B	AF007162	1410	g3192942	107.68	42.1	-2.56	-1.59	-4.56	-65.58	*	107.68	98.27	-1.1	-0.76	-1.49	-9.42		107.68	126.12	1.17	0.77	1.77	18.43		644.29	158.17	-4.07	-3.33	-5.19	-486.12	*	644.29	183.59	-3.51	-3.02	-4.14	-460.7	*	644.29	198.26	-3.25	-2.63	-4.2	-446.04	*	644.29	964.73	1.5
224811_at	CDNA FLJ30652 fis, clone DFNES2000011	BF112093	0	Hs.5724.1	262.46	102.6	-2.56	-2.14	-3.11	-159.86	*	262.46	141.22	-1.86	-1.61	-2.14	-121.23	*	262.46	193.55	-1.36	-1.12	-1.67	-68.9		75.57	59.37	-1.27	-0.91	-1.84	-16.2		75.57	55.23	-1.37	-0.92	-2.28	-20.34		75.57	52.17	-1.45	-1.04	-2.05	-23.4		75.57	40.5	-1.87
208711_s_at	CCND1: cyclin D1	BC000076	595	g12652656	308.02	120.91	-2.55	-1.87	-3.51	-187.11	*	308.02	124.68	-2.47	-1.85	-3.26	-183.33	*	308.02	175.97	-1.75	-1.37	-2.15	-132.05	*	236.95	267.84	1.13	0.97	1.3	30.89		236.95	187.91	-1.26	-1.12	-1.43	-49.04		236.95	203.93	-1.16	-1.01	-1.35	-33.02		236.95	305.29	1.29
202499_s_at	SLC2A3: solute carrier family 2 (facilitated glucose transporter), member 3	NM_006931	6515	g5902089	45.52	17.99	-2.53	-1.75	-3.96	-27.53		45.52	26.27	-1.73	-1.15	-2.98	-19.25		45.52	19.69	-2.31	-1.6	-3.62	-25.83		102.2	127.12	1.24	1.05	1.47	24.92		102.2	123.39	1.21	1.02	1.42	21.19		102.2	77.4	-1.32	-1.03	-1.76	-24.8		102.2	195.79	1.92
208712_at	CCND1: cyclin D1	M73554	595	g179364	248.56	98.65	-2.52	-1.67	-4.78	-149.92	*	248.56	90.02	-2.76	-2.06	-3.97	-158.55	*	248.56	192.78	-1.29	-0.85	-2.52	-55.79		510.37	553.08	1.08	0.98	1.19	42.71		510.37	382.56	-1.33	-1.16	-1.56	-127.81		510.37	483.95	-1.05	-0.93	-1.22	-26.42		510.37	472.95	-1.08
203885_at	RAB21: RAB21, member RAS oncogene family	NM_014999	23011	g7661921	154.08	61.44	-2.51	-1.78	-3.78	-92.64	*	154.08	129.34	-1.19	-0.92	-1.53	-24.74		154.08	178.12	1.16	0.87	1.52	24.04		71.03	56.82	-1.25	-0.9	-1.78	-14.21		71.03	90.42	1.27	1	1.66	19.4		71.03	54.95	-1.29	-0.91	-1.94	-16.08		71.03	73.02	1.03
222899_at	ITGA11: integrin, alpha 11	AF109681	22801	g6013140	264.1	105.38	-2.51	-1.25	-7.16	-158.72	*	264.1	188.03	-1.4	-0.76	-2.88	-76.07		264.1	305.89	1.16	0.6	2.12	41.79		8.19	5.84	-1.4	0	-100000000	-2.35		8.19	9.27	1.13	0	100000000	1.08		8.19	2.91	-2.82	0	-100000000	-5.29		8.19	4.8	-1.71
213338_at	TMEM158: transmembrane protein 158	BF062629	25907	Hs.35861.0	563.66	225.8	-2.5	-1.88	-3.36	-337.86	*	563.66	294.93	-1.91	-1.45	-2.55	-268.73	*	563.66	270.51	-2.08	-1.55	-2.86	-293.15	*	149.04	707.52	4.75	3.52	6.62	558.48	*	149.04	549.64	3.69	2.69	5.19	400.6	*	149.04	203.91	1.37	1.01	1.91	54.88		149.04	422.64	2.84
212473_s_at	MICAL2: microtubule associated monoxygenase, calponin and LIM domain containing 2	BE965029	9645	Hs.198793.0	96.25	38.56	-2.5	-1.66	-4.04	-57.7	*	96.25	37.95	-2.54	-1.79	-3.58	-58.3	*	96.25	46.04	-2.09	-1.35	-3.67	-50.22	*	544.49	468.55	-1.16	-0.99	-1.37	-75.94		544.49	509.59	-1.07	-0.9	-1.26	-34.9		544.49	458.01	-1.19	-0.94	-1.56	-86.48		544.49	802.81	1.47
212633_at	KIAA0776: KIAA0776	AL132776	23376	Hs.5460.0	260.91	105.13	-2.48	-2.1	-3.01	-155.78	*	260.91	212.82	-1.23	-1.08	-1.41	-48.09		260.91	250.53	-1.04	-0.9	-1.23	-10.38		101.94	64.51	-1.58	-1.22	-2.09	-37.43		101.94	62.4	-1.63	-1.26	-2.17	-39.54		101.94	75.61	-1.35	-1.09	-1.65	-26.33		101.94	72.41	-1.41
223491_at	COMMD2: COMM domain containing 2	BC001228	51122	g12654770	400.7	162.23	-2.47	-1.98	-3.21	-238.47	*	400.7	303.66	-1.32	-1.13	-1.55	-97.04		400.7	311.79	-1.29	-1.12	-1.47	-88.91		120.69	103.3	-1.17	-0.77	-1.78	-17.39		120.69	98.53	-1.22	-0.82	-1.85	-22.16		120.69	101.32	-1.19	-0.79	-1.84	-19.37		120.69	133.8	1.11
219641_at	DET1: de-etiolated homolog 1 (Arabidopsis)	NM_017996	55070	g8922230	90.06	36.52	-2.47	-1.84	-3.49	-53.54	*	90.06	106.28	1.18	0.9	1.51	16.22		90.06	98.02	1.09	0.9	1.32	7.96		50.34	36.54	-1.38	-1.01	-2.02	-13.8		50.34	38.1	-1.32	-0.91	-2.22	-12.24		50.34	53.72	1.07	0.82	1.36	3.38		50.34	53.26	1.06
227278_at	Hs.42911.1	AI056692		Hs.42911.1	388.01	158.44	-2.45	-1.73	-3.64	-229.57	*	388.01	359.59	-1.08	-0.84	-1.35	-28.42		388.01	497.76	1.28	1	1.68	109.75		476.74	629.57	1.32	1.16	1.49	152.83		476.74	671.75	1.41	1.22	1.6	195.02		476.74	421.19	-1.13	-1	-1.29	-55.55		476.74	546.56	1.15
206558_at	SIM2: single-minded homolog 2 (Drosophila)	NM_005069	6493	g7108363	93.63	38.19	-2.45	-1.87	-3.18	-55.44	*	93.63	66.67	-1.4	-1.05	-1.91	-26.96		93.63	55.76	-1.68	-1.28	-2.17	-37.87		9.58	11.27	1.18	0.34	6.01	1.69		9.58	9.9	1.03	0.24	5.34	0.32		9.58	10.84	1.13	0.29	5.82	1.26		9.58	9.82	1.03
201309_x_at	C5orf13: chromosome 5 open reading frame 13	U36189	9315	g1244509	232.91	95.61	-2.44	-1.96	-3.03	-137.3	*	232.91	111.03	-2.1	-1.7	-2.59	-121.88	*	232.91	129.25	-1.8	-1.34	-2.58	-103.66	*	59.23	42.6	-1.39	-0.84	-2.38	-16.63		59.23	36.57	-1.62	-0.94	-3.08	-22.66		59.23	70.11	1.18	0.77	1.89	10.88		59.23	264.39	4.46
222627_at	VPS54: vacuolar protein sorting 54 homolog (S. cerevisiae)	AK002205	51542	Hs.48499.0	130.51	53.39	-2.44	-2.11	-2.86	-77.11	*	130.51	113.8	-1.15	-1.01	-1.3	-16.71		130.51	138.98	1.06	0.93	1.21	8.48		62.86	67.68	1.08	0.79	1.51	4.82		62.86	69.21	1.1	0.8	1.55	6.36		62.86	62.67	-1	-0.72	-1.34	-0.19		62.86	54.79	-1.15
211423_s_at	SC5DL: sterol-C5-desaturase (ERG3 delta-5-desaturase homolog, S. cerevisiae)-like	D85181	6309	g1906795	1213.89	496.78	-2.44	-1.87	-3.44	-717.12	*	1213.89	1105.53	-1.1	-0.88	-1.42	-108.36		1213.89	1026.24	-1.18	-1.01	-1.4	-187.65		316.48	102.32	-3.09	-2.53	-3.82	-214.16	*	316.48	197.43	-1.6	-1.32	-1.97	-119.06	*	316.48	148.68	-2.13	-1.72	-2.69	-167.81	*	316.48	173.7	-1.82
205072_s_at	XRCC4: X-ray repair complementing defective repair in Chinese hamster cells 4	NM_022406	7518	g12408646	185.63	76.36	-2.43	-2.09	-2.86	-109.27	*	185.63	172.01	-1.08	-0.94	-1.26	-13.61		185.63	206.12	1.11	0.98	1.25	20.5		177.8	95.81	-1.86	-1.68	-2.05	-81.99	*	177.8	134.18	-1.33	-1.18	-1.5	-43.62		177.8	133.46	-1.33	-1.11	-1.65	-44.34		177.8	79	-2.25
201058_s_at	MYL9: myosin, light chain 9, regulatory	NM_006097	10398	g5174602	269.49	111.07	-2.43	-1.94	-3.09	-158.42	*	269.49	154.72	-1.74	-1.43	-2.13	-114.77	*	269.49	264.96	-1.02	-0.84	-1.24	-4.53		580.33	204.16	-2.84	-2.46	-3.29	-376.16	*	580.33	156.27	-3.71	-3.23	-4.26	-424.06	*	580.33	149.82	-3.87	-3.25	-4.68	-430.5	*	580.33	76.81	-7.56
208737_at	ATP6V1G1: ATPase, H+ transporting, lysosomal 13kDa, V1 subunit G1	BC003564	9550	g13097719	1628.43	673.65	-2.42	-1.98	-3.08	-954.78	*	1628.43	676.88	-2.41	-2.22	-2.61	-951.55	*	1628.43	1235.93	-1.32	-1.18	-1.47	-392.5		397.37	371.04	-1.07	-0.84	-1.36	-26.33		397.37	495.16	1.25	0.95	1.62	97.79		397.37	354.19	-1.12	-0.84	-1.53	-43.17		397.37	563.82	1.42
209656_s_at	TMEM47: transmembrane protein 47	AL136550	83604	g13276606	270.72	113.16	-2.39	-1.97	-2.99	-157.56	*	270.72	199.76	-1.36	-1.2	-1.53	-70.96		270.72	197.19	-1.37	-1.22	-1.55	-73.54		35.52	35.63	1	0.6	1.63	0.11		35.52	23.59	-1.51	-0.83	-3.76	-11.93		35.52	29.26	-1.21	-0.74	-2.09	-6.26		35.52	27.08	-1.31
213535_s_at	UBE2I: ubiquitin-conjugating enzyme E2I (UBC9 homolog, yeast)	AA910614	7329	Hs.84285.2	896.35	377.09	-2.38	-1.97	-2.88	-519.27	*	896.35	757.46	-1.18	-1.01	-1.38	-138.89		896.35	750.38	-1.19	-0.99	-1.46	-145.97		918.13	1032.36	1.12	1.04	1.21	114.23		918.13	1045.75	1.14	1.01	1.27	127.63		918.13	1144.31	1.25	1.07	1.43	226.19		918.13	332.06	-2.76
209904_at	TNNC1: troponin C type 1 (slow)	AF020769	7134	g2460248	54.74	23.06	-2.37	-1.42	-4.21	-31.69		54.74	17.58	-3.11	-1.96	-4.82	-37.16		54.74	38.09	-1.44	-0.96	-1.97	-16.66		281.82	35.67	-7.9	-4.56	-28.94	-246.15	*	281.82	20.66	-13.64	-8.83	-29.72	-261.16	*	281.82	44.96	-6.27	-4.76	-9.14	-236.86	*	281.82	19.1	-14.75
212440_at	RY1: putative nucleic acid binding protein RY-1	X76302	11017	Hs.54649.0	474.22	200.97	-2.36	-1.85	-3.01	-273.25	*	474.22	344.77	-1.38	-1.08	-1.76	-129.45		474.22	230.86	-2.05	-1.66	-2.5	-243.36	*	324.66	424.57	1.31	1.18	1.45	99.91		324.66	456.39	1.41	1.27	1.55	131.73		324.66	430.13	1.32	1.17	1.49	105.47		324.66	576.47	1.78
210986_s_at	TPM1: tropomyosin 1 (alpha)	Z24727	7168	g854188	2998.96	1268.33	-2.36	-2	-2.83	-1730.63	*	2998.96	2267.48	-1.32	-1.12	-1.58	-731.48		2998.96	2788.41	-1.08	-0.87	-1.39	-210.55		1827.02	361.89	-5.05	-3.92	-6.65	-1465.12	*	1827.02	422.93	-4.32	-3.38	-5.62	-1404.08	*	1827.02	694.94	-2.63	-1.99	-3.63	-1132.07	*	1827.02	517.56	-3.53
229553_at	PGM2L1: phosphoglucomutase 2-like 1	AA736452	283209	Hs.13337.0	460.99	196.43	-2.35	-1.91	-2.85	-264.56	*	460.99	275.45	-1.67	-1.25	-2.34	-185.54	*	460.99	199.05	-2.32	-1.78	-3.07	-261.94	*	155.32	159.68	1.03	0.83	1.25	4.36		155.32	120.6	-1.29	-1.05	-1.61	-34.72		155.32	97.76	-1.59	-1.32	-1.93	-57.57	*	155.32	373.13	2.4
231240_at	DIO2: deiodinase, iodothyronine, type II	AI038059	1734	Hs.154424.4	475.13	201.84	-2.35	-1.68	-3.1	-273.29	*	475.13	297.83	-1.6	-1.08	-2.31	-177.3	*	475.13	267.28	-1.78	-1.19	-2.66	-207.86	*	18.83	17.32	-1.09	-0.26	-11.89	-1.51		18.83	17.6	-1.07	-0.25	-7.89	-1.23		18.83	19.39	1.03	0.19	4.29	0.55		18.83	27.33	1.45
214247_s_at	DKK3: dickkopf homolog 3 (Xenopus laevis)	AU148057	27122	Hs.278503.1	55.11	23.41	-2.35	-1.51	-4.17	-31.7		55.11	65.83	1.19	0.74	1.8	10.72		55.11	50.12	-1.1	-0.78	-1.54	-4.98		1363.21	856.78	-1.59	-1.49	-1.7	-506.43	*	1363.21	519.25	-2.63	-2.36	-2.95	-843.96	*	1363.21	681.31	-2	-1.69	-2.43	-681.9	*	1363.21	736.57	-1.85
223535_at	NUDT12: nudix (nucleoside diphosphate linked moiety X)-type motif 12	AL136592	83594	g13276686	206.92	88.59	-2.34	-2.08	-2.63	-118.33	*	206.92	221.04	1.07	0.97	1.18	14.12		206.92	210.27	1.02	0.93	1.12	3.35		15.62	19.25	1.23	0.63	2.44	3.62		15.62	13.57	-1.15	-0.6	-2.02	-2.06		15.62	17.91	1.15	0.38	2.47	2.29		15.62	11.27	-1.39
1557094_at	LOC653110 /// LOC728449: hypothetical LOC653110 /// hypothetical protein LOC728449	BC029890	653110 /// 728449	Hs2.142019.1	111.56	47.69	-2.34	-1.65	-3.23	-63.88	*	111.56	82.34	-1.35	-0.97	-1.81	-29.23		111.56	101.98	-1.09	-0.78	-1.49	-9.58		151.52	171.05	1.13	0.84	1.43	19.53		151.52	144.82	-1.05	-0.92	-1.2	-6.7		151.52	238.24	1.57	1.38	1.79	86.72	*	151.52	68.94	-2.2
237159_x_at	AP1S3: adaptor-related protein complex 1, sigma 3 subunit	AI474433	130340	Hs.179556.0	109	46.7	-2.33	-1.85	-3.06	-62.3	*	109	118.45	1.09	0.96	1.24	9.45		109	89.01	-1.22	-1	-1.52	-19.99		8.25	9.89	1.2	0.3	5.52	1.64		8.25	14.98	1.82	0.46	8.36	6.73		8.25	7.73	-1.07	-0.23	-4.34	-0.52		8.25	7.92	-1.04
224720_at	MIB1: mindbomb homolog 1 (Drosophila)	AW243097	57534	Hs.34892.0	192.88	82.73	-2.33	-2.01	-2.77	-110.14	*	192.88	119.57	-1.61	-1.46	-1.79	-73.3	*	192.88	170.96	-1.13	-1.04	-1.23	-21.92		65.48	74.1	1.13	0.63	1.86	8.62		65.48	44.13	-1.48	-0.88	-2.91	-21.35		65.48	60.39	-1.08	-0.68	-1.81	-5.09		65.48	51.18	-1.28
222108_at	AMIGO2: adhesion molecule with Ig-like domain 2	AC004010	347902	Hs.121520.0	1633.8	700.44	-2.33	-1.93	-2.93	-933.36	*	1633.8	856.34	-1.91	-1.52	-2.56	-777.46	*	1633.8	1035.99	-1.58	-1.41	-1.78	-597.81	*	1480.47	1062.67	-1.39	-1.24	-1.55	-417.8		1480.47	1084.94	-1.36	-1.18	-1.58	-395.54		1480.47	1886.68	1.27	1.09	1.48	406.2		1480.47	1132.04	-1.31
202133_at	WWTR1: WW domain containing transcription regulator 1	BF674349	25937	Hs.24341.0	901.66	390.03	-2.31	-1.86	-2.85	-511.64	*	901.66	825.18	-1.09	-0.82	-1.52	-76.48		901.66	767.28	-1.18	-0.97	-1.4	-134.38		61.83	115.11	1.86	1.07	3.37	53.27	*	61.83	103.94	1.68	1.01	3.01	42.1		61.83	76.38	1.24	0.61	2.34	14.55		61.83	92.9	1.5
235125_x_at	FAM73A: family with sequence similarity 73, member A	AI078279	374986	Hs.48527.0	138.72	59.97	-2.31	-1.7	-3.32	-78.75	*	138.72	105.67	-1.31	-1.05	-1.61	-33.04		138.72	136.43	-1.02	-0.8	-1.3	-2.28		60.45	71.69	1.19	0.77	1.78	11.24		60.45	85.91	1.42	0.97	2.08	25.46		60.45	65.68	1.09	0.79	1.55	5.23		60.45	74.22	1.23
221895_at	MOSPD2: motile sperm domain containing 2	AW469184	158747	Hs.65406.0	113.7	49.23	-2.31	-1.89	-2.86	-64.47	*	113.7	57.55	-1.98	-1.67	-2.34	-56.14	*	113.7	74.94	-1.52	-1.2	-1.98	-38.76		38.68	38.85	1	0.58	1.8	0.17		38.68	30.47	-1.27	-0.69	-2.38	-8.21		38.68	25.74	-1.5	-0.75	-4.03	-12.94		38.68	29.01	-1.33
205071_x_at	XRCC4: X-ray repair complementing defective repair in Chinese hamster cells 4	AB017445	7518	g12081904	95.69	41.47	-2.31	-1.81	-3.09	-54.22	*	95.69	95.83	1	0.86	1.16	0.14		95.69	89.04	-1.07	-0.89	-1.31	-6.64		53.16	30.39	-1.75	-1.19	-2.7	-22.77		53.16	38.66	-1.38	-0.95	-2.06	-14.5		53.16	51.51	-1.03	-0.69	-1.7	-1.65		53.16	23.25	-2.29
229128_s_at	ANP32E: Acidic (leucine-rich) nuclear phosphoprotein 32 family, member E	AI697657	81611	Hs.71331.1	1033.12	449.19	-2.3	-1.88	-2.93	-583.92	*	1033.12	1102.44	1.07	0.68	1.46	69.33		1033.12	741.69	-1.39	-1.08	-1.95	-291.43		114.84	187.15	1.63	1.18	2.25	72.31	*	114.84	248.81	2.17	1.66	2.9	133.97	*	114.84	179.35	1.56	1.16	2.12	64.5	*	114.84	103.14	-1.11
203585_at	ZNF185: zinc finger protein 185 (LIM domain)	NM_007150	7739	g6005971	93.56	40.65	-2.3	-1.74	-3.16	-52.91	*	93.56	71.78	-1.3	-1.07	-1.56	-21.78		93.56	114.78	1.23	0.78	1.73	21.22		370.77	582.65	1.57	1.33	1.87	211.88	*	370.77	532.29	1.44	1.21	1.72	161.52		370.77	349.65	-1.06	-0.86	-1.31	-21.12		370.77	150.04	-2.47
219770_at	GTDC1: glycosyltransferase-like domain containing 1	NM_024659	79712	g13375910	94.77	41.32	-2.29	-1.77	-3.05	-53.46	*	94.77	48.6	-1.95	-1.42	-2.89	-46.17		94.77	34.99	-2.71	-2	-3.9	-59.78	*	79.46	55.35	-1.44	-1.11	-1.88	-24.11		79.46	76.65	-1.04	-0.8	-1.36	-2.81		79.46	63.53	-1.25	-1	-1.57	-15.93		79.46	97.69	1.23
202208_s_at	ARL4C: ADP-ribosylation factor-like 4C	BC001051	10123	g12654450	17.77	7.81	-2.28	-0.89	-100000000	-9.97		17.77	8.21	-2.16	-0.83	-100000000	-9.56		17.77	8.16	-2.18	-0.7	-100000000	-9.62		412.82	390.39	-1.06	-0.96	-1.17	-22.43		412.82	347.62	-1.19	-1.11	-1.28	-65.2		412.82	401.82	-1.03	-0.88	-1.23	-11		412.82	953.91	2.31
223004_s_at	C3orf1: chromosome 3 open reading frame 1	AF210057	51300	g12003267	400.48	176.01	-2.28	-1.92	-2.75	-224.47	*	400.48	409.48	1.02	0.92	1.14	9		400.48	430.69	1.08	0.97	1.19	30.21		456.68	378.54	-1.21	-1.1	-1.33	-78.14		456.68	424.59	-1.08	-0.95	-1.22	-32.08		456.68	384.33	-1.19	-0.99	-1.48	-72.35		456.68	619.22	1.36
218135_at	ERGIC2: ERGIC and golgi 2	NM_016570	51290	g7706104	631.29	276.64	-2.28	-2.02	-2.6	-354.65	*	631.29	450.88	-1.4	-1.28	-1.53	-180.42		631.29	615.36	-1.03	-0.95	-1.1	-15.93		284.06	231.35	-1.23	-1.03	-1.46	-52.7		284.06	348.02	1.23	1.04	1.45	63.97		284.06	260.67	-1.09	-0.9	-1.33	-23.39		284.06	357.7	1.26
218445_at	H2AFY2: H2A histone family, member Y2	NM_018649	55506	g8923919	8.74	3.83	-2.28	-0.49	-14.28	-4.92		8.74	4.36	-2.01	-0.43	-14.2	-4.38		8.74	5.62	-1.56	-0.3	-100000000	-3.12		120.98	83.69	-1.45	-0.97	-2.58	-37.29		120.98	66.11	-1.83	-1.36	-2.6	-54.87	*	120.98	123.49	1.02	0.72	1.36	2.51		120.98	108.5	-1.12
218536_at	MRS2L: MRS2-like, magnesium homeostasis factor (S. cerevisiae)	AF052167	57380	Hs.30057.0	196.22	86	-2.28	-1.81	-3	-110.22	*	196.22	82.69	-2.37	-2.02	-2.8	-113.53	*	196.22	110.09	-1.78	-1.34	-2.57	-86.13	*	35.83	26.21	-1.37	-0.77	-2.93	-9.62		35.83	44.65	1.25	0.8	2	8.82		35.83	27.9	-1.28	-0.75	-2.41	-7.93		35.83	30.9	-1.16
225955_at	LOC653506 /// METRNL: meteorin, glial cell differentiation regulator-like /// similar to meteorin, glial cell differentiation regulator-like	BG231494	284207 /// 653506	Hs.300870.3	213.15	94.08	-2.27	-1.74	-2.95	-119.06	*	213.15	179.63	-1.19	-0.92	-1.52	-33.52		213.15	175.41	-1.22	-0.91	-1.65	-37.74		164.06	300.55	1.83	1.34	2.42	136.49	*	164.06	103.08	-1.59	-1.26	-2	-60.97	*	164.06	151.49	-1.08	-0.85	-1.39	-12.56		164.06	108.96	-1.51
202270_at	GBP1: guanylate binding protein 1, interferon-inducible, 67kDa	NM_002053	2633	g4503938	242.7	106.78	-2.27	-1.89	-2.7	-135.92	*	242.7	140.78	-1.72	-1.26	-2.56	-101.92	*	242.7	198.3	-1.22	-0.99	-1.51	-44.4		17.64	12.75	-1.38	-0.48	-4.78	-4.89		17.64	15.04	-1.17	-0.42	-3.11	-2.6		17.64	12.64	-1.4	-0.44	-29.39	-5		17.64	9.03	-1.95
210987_x_at	TPM1: tropomyosin 1 (alpha)	M19267	7168	g339943	1583.73	697.36	-2.27	-2.07	-2.5	-886.37	*	1583.73	1165.51	-1.36	-1.25	-1.48	-418.22		1583.73	1541.98	-1.03	-0.81	-1.39	-41.75		2074.18	587.74	-3.53	-2.97	-4.31	-1486.44	*	2074.18	665.27	-3.12	-2.69	-3.68	-1408.9	*	2074.18	965.16	-2.15	-1.87	-2.51	-1109.01	*	2074.18	750.07	-2.77
201760_s_at	WSB2: WD repeat and SOCS box-containing 2	NM_018639	55884	g8923880	505.64	223.27	-2.26	-1.89	-2.76	-282.37	*	505.64	481.48	-1.05	-0.9	-1.22	-24.16		505.64	489.81	-1.03	-0.89	-1.19	-15.83		522.64	620.23	1.19	1.03	1.38	97.59		522.64	990.02	1.89	1.65	2.19	467.38	*	522.64	661.7	1.27	1.04	1.54	139.06		522.64	1080.25	2.07
212572_at	STK38L: serine/threonine kinase 38 like	AW779556	23012	Hs.184523.0	581.29	257.17	-2.26	-1.97	-2.6	-324.13	*	581.29	447.85	-1.3	-1.04	-1.67	-133.44		581.29	325.49	-1.79	-1.58	-2.02	-255.81	*	48.11	46.49	-1.03	-0.57	-1.91	-1.63		48.11	36.69	-1.31	-0.69	-2.93	-11.42		48.11	47.24	-1.02	-0.54	-2.11	-0.87		48.11	48.27	1
209949_at	NCF2: neutrophil cytosolic factor 2 (65kDa, chronic granulomatous disease, autosomal 2)	BC001606	4688	g12804408	72.18	31.98	-2.26	-1.43	-3.63	-40.2		72.18	27.42	-2.63	-1.71	-3.97	-44.76		72.18	40.42	-1.79	-1.12	-2.92	-31.76		111.49	51.59	-2.16	-1.62	-2.96	-59.9	*	111.49	142.02	1.27	1.02	1.61	30.53		111.49	72.84	-1.53	-1.05	-2.51	-38.65		111.49	74.31	-1.5
1554572_a_at	SUV39H2: suppressor of variegation 3-9 homolog 2 (Drosophila)	BC029360	79723	Hs2.85567.2	311.91	137.87	-2.26	-1.94	-2.67	-174.04	*	311.91	357.98	1.15	1	1.31	46.07		311.91	273.01	-1.14	-1.01	-1.3	-38.9		293.18	227.32	-1.29	-1	-1.71	-65.86		293.18	250.74	-1.17	-0.96	-1.41	-42.44		293.18	263.44	-1.11	-0.85	-1.51	-29.75		293.18	192.06	-1.53
213766_x_at	GNA11: Guanine nucleotide binding protein (G protein), alpha 11 (Gq class)	N36926	2767	Hs.296361.2	136.62	60.38	-2.26	-1.83	-2.86	-76.24	*	136.62	142.84	1.05	0.75	1.37	6.22		136.62	110	-1.24	-1	-1.59	-26.62		293.64	388.81	1.32	1.13	1.53	95.17		293.64	336.15	1.14	1.05	1.25	42.51		293.64	292.05	-1.01	-0.88	-1.16	-1.6		293.64	185.14	-1.59
227396_at	Homo sapiens, clone IMAGE:4454331, mRNA	AI631833	0	Hs.306163.0	326.1	144.58	-2.26	-1.66	-3.13	-181.52	*	326.1	319.79	-1.02	-0.73	-1.5	-6.3		326.1	261.43	-1.25	-0.98	-1.54	-64.67		46.48	43.96	-1.06	-0.61	-1.89	-2.53		46.48	31.19	-1.49	-0.89	-2.45	-15.29		46.48	24.35	-1.91	-0.99	-5.23	-22.14		46.48	27.8	-1.67
231577_s_at	GBP1: guanylate binding protein 1, interferon-inducible, 67kDa	AW014593	2633	Hs.62661.1	447.91	198.04	-2.26	-1.77	-2.88	-249.87	*	447.91	254.72	-1.76	-1.38	-2.22	-193.19	*	447.91	329.29	-1.36	-1.12	-1.61	-118.62		14.72	5.87	-2.51	-0.31	-100000000	-8.85		14.72	15.37	1.04	0.45	7.19	0.65		14.72	9.7	-1.52	-0.21	-100000000	-5.02		14.72	5.34	-2.76
213668_s_at	SOX4: SRY (sex determining region Y)-box 4	AI989477	6659	Hs.83484.1	41.26	18.39	-2.24	-1.35	-4.27	-22.88		41.26	29.91	-1.38	-0.84	-2.52	-11.35		41.26	25.35	-1.63	-1.06	-2.51	-15.92		50.08	45.96	-1.09	-0.63	-1.75	-4.12		50.08	20.37	-2.46	-1.34	-4.71	-29.71		50.08	21.4	-2.34	-1.32	-4.09	-28.68		50.08	159.62	3.19
213549_at	Transcribed locus	AI890972	0	Hs.194110.1	96.87	43.18	-2.24	-1.75	-3.04	-53.68	*	96.87	83.42	-1.16	-0.96	-1.43	-13.45		96.87	85.42	-1.13	-0.96	-1.35	-11.45		40.56	45.78	1.13	0.78	1.59	5.22		40.56	56.02	1.38	1.04	1.86	15.47		40.56	35.7	-1.14	-0.65	-3.25	-4.86		40.56	70.68	1.74
219271_at	GALNT14: UDP-N-acetyl-alpha-D-galactosamine:polypeptide N-acetylgalactosaminyltransferase 14 (GalNAc-T14)	NM_024572	79623	g13375743	25.07	11.2	-2.24	-0.87	-11.8	-13.87		25.07	20.81	-1.2	-0.53	-2.55	-4.26		25.07	14.61	-1.72	-0.64	-18.12	-10.46		71.26	178.92	2.51	2.06	3.2	107.66	*	71.26	146.09	2.05	1.64	2.65	74.83	*	71.26	158.99	2.23	1.41	3.26	87.73	*	71.26	87.55	1.23
202269_x_at	GBP1: guanylate binding protein 1, interferon-inducible, 67kDa	BC002666	2633	g12803662	387.11	172.89	-2.24	-1.75	-2.86	-214.22	*	387.11	216.35	-1.79	-1.39	-2.29	-170.76	*	387.11	266.64	-1.45	-1.19	-1.72	-120.46		12.35	14.17	1.15	0.05	4.08	1.82		12.35	13.57	1.1	0.23	3.71	1.22		12.35	9.45	-1.31	-0.26	-100000000	-2.9		12.35	14.49	1.17
213734_at	Hs.136644.1	BG260658		Hs.136644.1	519.52	232.85	-2.23	-1.85	-2.77	-286.67	*	519.52	502.85	-1.03	-0.88	-1.23	-16.67		519.52	456.97	-1.14	-1.04	-1.24	-62.55		157.77	164.44	1.04	0.74	1.4	6.67		157.77	255.2	1.62	1.26	2.06	97.44	*	157.77	143.8	-1.1	-0.85	-1.43	-13.97		157.77	285.88	1.81
219397_at	COQ10B: coenzyme Q10 homolog B (S. cerevisiae)	NM_025147	80219	g13376736	552.55	248.24	-2.23	-1.94	-2.55	-304.31	*	552.55	270.87	-2.04	-1.8	-2.3	-281.69	*	552.55	369.45	-1.5	-1.3	-1.71	-183.1		129.99	157.76	1.21	0.97	1.53	27.77		129.99	166.22	1.28	0.92	1.71	36.23		129.99	142.39	1.1	0.77	1.49	12.4		129.99	97.21	-1.34
206116_s_at	TPM1: tropomyosin 1 (alpha)	NM_000366	7168	g4507646	1130.65	506.28	-2.23	-2.07	-2.41	-624.37	*	1130.65	694.5	-1.63	-1.41	-1.92	-436.15	*	1130.65	1047.86	-1.08	-0.88	-1.39	-82.79		1057.23	210.63	-5.02	-4.33	-5.89	-846.6	*	1057.23	311.61	-3.39	-2.97	-3.9	-745.62	*	1057.23	418.96	-2.52	-2.21	-2.9	-638.27	*	1057.23	359.96	-2.94
205805_s_at	ROR1: receptor tyrosine kinase-like orphan receptor 1	NM_005012	4919	g4826867	38.2	17.3	-2.21	-1.25	-4.32	-20.9		38.2	25.12	-1.52	-0.9	-2.58	-13.08		38.2	39.14	1.02	0.64	1.7	0.94		46.75	37.03	-1.26	-0.81	-2.5	-9.72		46.75	30.7	-1.52	-1.14	-2.1	-16.05		46.75	42.65	-1.1	-0.75	-1.86	-4.1		46.75	111.54	2.39
64883_at	MOSPD2: motile sperm domain containing 2	AI744083	158747	4874199_RC	125.99	57.13	-2.21	-1.88	-2.65	-68.86	*	125.99	71.08	-1.77	-1.64	-1.92	-54.91	*	125.99	84.53	-1.49	-1.38	-1.62	-41.46		17.37	16.32	-1.06	-0.51	-2.51	-1.05		17.37	14.46	-1.2	-0.61	-2.28	-2.91		17.37	16.2	-1.07	-0.49	-3.61	-1.17		17.37	15.59	-1.11
201518_at	CBX1: chromobox homolog 1 (HP1 beta homolog Drosophila )	NM_006807	10951	g5803075	936.79	424.52	-2.21	-2	-2.44	-512.27	*	936.79	986.31	1.05	0.94	1.18	49.52		936.79	803.43	-1.17	-1.07	-1.27	-133.36		1239.47	954.34	-1.3	-1.19	-1.41	-285.14		1239.47	900.26	-1.38	-1.19	-1.62	-339.21		1239.47	996.37	-1.24	-1.1	-1.42	-243.1		1239.47	851.29	-1.46
202822_at	LPP: LIM domain containing preferred translocation partner in lipoma	BF221852	4026	Hs.180398.0	250.39	113.07	-2.21	-1.76	-2.8	-137.32	*	250.39	157.16	-1.59	-1.31	-1.9	-93.24	*	250.39	190.37	-1.32	-1.06	-1.62	-60.02		109.94	86.72	-1.27	-0.79	-2.13	-23.22		109.94	62.93	-1.75	-1.08	-2.95	-47.02		109.94	66.69	-1.65	-0.97	-3.25	-43.25		109.94	70.65	-1.56
217887_s_at	EPS15: epidermal growth factor receptor pathway substrate 15	NM_001981	2060	g4503592	415.15	187.97	-2.21	-1.82	-2.72	-227.19	*	415.15	296.36	-1.4	-1.21	-1.6	-118.79		415.15	381.44	-1.09	-0.9	-1.32	-33.71		470.05	390.87	-1.2	-1	-1.46	-79.18		470.05	391.58	-1.2	-0.99	-1.46	-78.47		470.05	374.91	-1.25	-0.98	-1.67	-95.14		470.05	253.55	-1.85
209357_at	CITED2: Cbp/p300-interacting transactivator, with Glu/Asp-rich carboxy-terminal domain, 2	AF109161	10370	g4193945	266.08	121	-2.2	-1.78	-2.71	-145.08	*	266.08	271.01	1.02	0.87	1.21	4.93		266.08	198.53	-1.34	-1.06	-1.71	-67.55		263.92	157.52	-1.68	-1.46	-1.93	-106.41	*	263.92	266.45	1.01	0.8	1.24	2.53		263.92	132.23	-2	-1.49	-2.95	-131.7	*	263.92	270.87	1.03
221613_s_at	ZFAND6: zinc finger, AN1-type domain 6	AL136598	54469	g13276696	943.52	429.33	-2.2	-1.95	-2.46	-514.2	*	943.52	892.44	-1.06	-0.94	-1.18	-51.08		943.52	786.66	-1.2	-1.07	-1.33	-156.86		754.43	671.95	-1.12	-0.98	-1.28	-82.48		754.43	574.18	-1.31	-1.16	-1.48	-180.26		754.43	664.67	-1.14	-0.98	-1.32	-89.77		754.43	357.95	-2.11
224862_at	GNAQ: Guanine nucleotide binding protein (G protein), q polypeptide	BF969428	2776	Hs.5437.3	159.49	72.55	-2.2	-1.8	-2.69	-86.94	*	159.49	75.17	-2.12	-1.76	-2.55	-84.32	*	159.49	132.39	-1.2	-1.02	-1.4	-27.09		4.88	3.58	-1.36	0	-100000000	-1.3		4.88	4.59	-1.07	0	-100000000	-0.3		4.88	2.19	-2.23	0	-100000000	-2.7		4.88	1.98	-2.47
215181_at	CDH22: cadherin-like 22	AF035300	64405	Hs.264157.0	9.69	4.43	-2.19	-0.52	-47.84	-5.26		9.69	5.14	-1.88	-0.45	-36.42	-4.55		9.69	13.02	1.34	0.6	5.14	3.33		43.44	56.55	1.3	0.98	1.81	13.11		43.44	65.99	1.52	1.05	2.2	22.55		43.44	64.59	1.49	1.07	2.12	21.15		43.44	97.54	2.25
219855_at	NUDT11: nudix (nucleoside diphosphate linked moiety X)-type motif 11	NM_018159	55190	g8922558	4.91	2.24	-2.19	-0.36	-100000000	-2.67		4.91	4.5	-1.09	-0.2	-29.2	-0.4		4.91	1.34	-3.67	-0.51	-100000000	-3.57		229.38	203.92	-1.12	-0.94	-1.37	-25.45		229.38	166.49	-1.38	-1.23	-1.54	-62.88		229.38	326.28	1.42	0.51	2.35	96.91		229.38	125.73	-1.82
241371_at	Transcribed locus	AW451259	0	Hs.57851.0	141.1	64.73	-2.18	-1.83	-2.59	-76.37	*	141.1	80.43	-1.75	-1.47	-2.08	-60.67	*	141.1	95.66	-1.48	-1.23	-1.76	-45.44		13.57	19.07	1.4	0.4	14.27	5.49		13.57	18.49	1.36	0.35	13.88	4.92		13.57	17.41	1.28	0.47	12.92	3.83		13.57	16.02	1.18
241726_at	HLCS: Holocarboxylase synthetase (biotin-(proprionyl-Coenzyme A-carboxylase (ATP-hydrolysing)) ligase)	AI682088	3141	Hs.223368.0	165.72	76.03	-2.18	-1.81	-2.64	-89.69	*	165.72	117.02	-1.42	-1.13	-1.82	-48.69		165.72	104.72	-1.58	-1.23	-2.13	-61	*	6.97	4.87	-1.43	0	-100000000	-2.1		6.97	6.59	-1.06	0	-15.21	-0.38		6.97	8.96	1.29	0.26	100000000	1.99		6.97	7.5	1.08
1569144_a_at	LOC653325 /// MGC59937: Similar to RIKEN cDNA 2310002J15 gene /// hypothetical LOC653325	BC018787	375791 /// 653325	Hs2.218048.1	282.88	129.79	-2.18	-1.97	-2.41	-153.09	*	282.88	131.07	-2.16	-1.86	-2.53	-151.81	*	282.88	182	-1.55	-1.36	-1.79	-100.88	*	20.26	24.44	1.21	0.49	3.3	4.18		20.26	20.28	1	0.42	2.72	0.01		20.26	14.45	-1.4	-0.45	-106.56	-5.81		20.26	20.82	1.03
1556037_s_at	HHIP: hedgehog interacting protein	AK098525	64399	Hs2.378938.1	37.23	17.18	-2.17	-1.3	-4.31	-20.04		37.23	23.32	-1.6	-1	-2.79	-13.9		37.23	21.58	-1.73	-0.91	-6.34	-15.65		46.28	125.22	2.71	2.14	3.57	78.94	*	46.28	75.38	1.63	1.22	2.21	29.1		46.28	58.55	1.27	0.96	1.71	12.27		46.28	170.02	3.67
211502_s_at	PFTK1: PFTAIRE protein kinase 1	AF119833	5218	g12002200	55.47	25.62	-2.17	-1.34	-3.41	-29.85		55.47	34.16	-1.62	-1.04	-2.39	-21.31		55.47	36.86	-1.5	-0.95	-2.29	-18.61		129	80.3	-1.61	-1.31	-2.04	-48.7		129	77.56	-1.66	-1.36	-2.09	-51.44	*	129	101.53	-1.27	-1.01	-1.67	-27.47		129	211.41	1.64
227546_x_at	AURKAIP1 /// LOC727877: aurora kinase A interacting protein 1 /// similar to Cyclin-L2 (Paneth cell-enhanced expression protein)	AI738987	54998 /// 727877	Hs.76239.3	619.15	285	-2.17	-1.81	-2.61	-334.15	*	619.15	639.15	1.03	0.8	1.3	20		619.15	649.57	1.05	0.92	1.22	30.42		590.52	528.09	-1.12	-0.98	-1.28	-62.42		590.52	590.08	-1	-0.89	-1.12	-0.44		590.52	515.23	-1.15	-0.92	-1.48	-75.29		590.52	723.96	1.23
217890_s_at	PARVA: parvin, alpha	NM_018222	55742	g8922672	317.73	146.47	-2.17	-1.85	-2.6	-171.26	*	317.73	332.91	1.05	0.96	1.15	15.18		317.73	386.34	1.22	1.13	1.32	68.61		166.6	154.67	-1.08	-0.85	-1.44	-11.93		166.6	195.19	1.17	1.02	1.35	28.59		166.6	182.3	1.09	0.89	1.33	15.7		166.6	105.56	-1.58
213229_at	DICER1: Dicer1, Dcr-1 homolog (Drosophila)	BF590131	23405	Hs.87889.1	578.4	266.24	-2.17	-1.73	-2.77	-312.16	*	578.4	321.29	-1.8	-1.46	-2.23	-257.11	*	578.4	370.81	-1.56	-1.24	-1.99	-207.59	*	94.85	59.56	-1.59	-1.27	-2.05	-35.29		94.85	80.24	-1.18	-0.96	-1.49	-14.61		94.85	59.25	-1.6	-1.14	-2.54	-35.6		94.85	53.39	-1.78
201340_s_at	ENC1: ectodermal-neural cortex (with BTB-like domain)	AF010314	8507	g2415303	64.08	29.66	-2.16	-1.64	-2.81	-34.42		64.08	36.59	-1.75	-1.2	-2.77	-27.49		64.08	24.64	-2.6	-1.71	-4.59	-39.44		139.26	168.45	1.21	0.97	1.57	29.19		139.26	143.41	1.03	0.83	1.33	4.14		139.26	160.5	1.15	0.92	1.5	21.23		139.26	388.08	2.79
220698_at	MGC4294: hypothetical protein MGC4294	NM_024314	79160	g13236554	8.65	4.03	-2.15	-0.74	-100000000	-4.62		8.65	3.22	-2.68	-0.78	-100000000	-5.43		8.65	4.29	-2.02	-0.67	-100000000	-4.36		72.65	230.02	3.17	2.81	3.58	157.37	*	72.65	72.51	-1	-0.78	-1.37	-0.14		72.65	158.16	2.18	1.85	2.55	85.51	*	72.65	128.75	1.77
208924_at	RNF11: ring finger protein 11	AB024703	26994	g5931544	818.57	380.07	-2.15	-1.8	-2.62	-438.49	*	818.57	791.31	-1.03	-0.92	-1.16	-27.26		818.57	879.63	1.07	0.95	1.21	61.06		731.9	704.35	-1.04	-0.92	-1.18	-27.55		731.9	900.57	1.23	1.05	1.43	168.67		731.9	656.88	-1.11	-0.89	-1.45	-75.02		731.9	981.69	1.34
224341_x_at	TLR4: toll-like receptor 4	U93091	7099	g2429102	108.98	50.61	-2.15	-1.68	-2.77	-58.38	*	108.98	28.33	-3.85	-2.94	-5.11	-80.65	*	108.98	58.79	-1.85	-1.32	-2.83	-50.19	*	135.47	87.75	-1.54	-1.33	-1.8	-47.73		135.47	140.83	1.04	0.9	1.2	5.35		135.47	78.5	-1.73	-1.4	-2.22	-56.97	*	135.47	161.8	1.19
203821_at	HBEGF: heparin-binding EGF-like growth factor	NM_001945	1839	g4503412	194.29	90.43	-2.15	-1.69	-2.7	-103.86	*	194.29	163.05	-1.19	-0.95	-1.47	-31.24		194.29	119.66	-1.62	-1.26	-2.09	-74.63	*	179.35	375.24	2.09	1.71	2.58	195.89	*	179.35	176.01	-1.02	-0.8	-1.3	-3.34		179.35	184.16	1.03	0.73	1.37	4.81		179.35	94.67	-1.89
226034_at	Homo sapiens, clone IMAGE:3881549, mRNA	BE222344	0	Hs.166975.4	189.92	88.81	-2.14	-1.81	-2.55	-101.11	*	189.92	179.64	-1.06	-0.9	-1.24	-10.28		189.92	126.17	-1.51	-1.25	-1.83	-63.74	*	1.35	6.44	4.79	0.2	100000000	5.1		1.35	4.71	3.5	0	100000000	3.36		1.35	6.25	4.65	0.82	100000000	4.91		1.35	4.08	3.03
227107_at	Transcribed locus	AI807404	0	Hs.24789.0	344.03	160.92	-2.14	-1.83	-2.49	-183.11	*	344.03	273.99	-1.26	-0.98	-1.68	-70.04		344.03	158.18	-2.17	-1.76	-2.73	-185.85	*	111.43	171.26	1.54	0.98	2.45	59.83	*	111.43	204.84	1.84	1.2	2.9	93.4	*	111.43	141.07	1.27	0.83	1.99	29.63		111.43	209.25	1.88
238034_at	CANX: calnexin	AI890021	821	Hs.43679.0	150.74	70.58	-2.14	-1.59	-2.94	-80.16	*	150.74	179.14	1.19	0.99	1.47	28.39		150.74	105.79	-1.42	-1.07	-1.94	-44.95		28.21	33.78	1.2	0.73	2.2	5.57		28.21	34.36	1.22	0.68	2.31	6.15		28.21	25.14	-1.12	-0.59	-2.06	-3.07		28.21	51.2	1.81
225485_at	TSGA14: testis specific, 14	AJ278890	95681	Hs.27027.0	238.14	111.49	-2.14	-1.91	-2.39	-126.64	*	238.14	187.94	-1.27	-1.06	-1.55	-50.2		238.14	138.93	-1.71	-1.5	-1.98	-99.2	*	13.58	34.08	2.51	1.64	4.74	20.5		13.58	11.36	-1.2	-0.54	-3.67	-2.22		13.58	18.98	1.4	0.74	2.81	5.4		13.58	7.45	-1.82
205117_at	FGF1: fibroblast growth factor 1 (acidic)	X59065	2246	Hs.75297.0	10.01	4.69	-2.14	-0.81	-100000000	-5.33		10.01	10.4	1.04	0.47	2.14	0.38		10.01	5.97	-1.68	-0.79	-4.27	-4.04		99.95	40.94	-2.44	-1.62	-4.76	-59.01	*	99.95	69.99	-1.43	-1.2	-1.71	-29.95		99.95	42.49	-2.35	-1.54	-4.76	-57.45	*	99.95	20.37	-4.91
208092_s_at	FAM49A: family with sequence similarity 49, member A	NM_030797	81553	g13540579	9.67	4.54	-2.13	-0.9	-5.56	-5.12		9.67	5.15	-1.88	-0.71	-20.14	-4.51		9.67	4.25	-2.27	-0.87	-15.35	-5.41		48.88	99.22	2.03	1.31	3.33	50.34	*	48.88	85.92	1.76	1.25	2.76	37.04		48.88	69.98	1.43	0.96	2.31	21.1		48.88	51	1.04
207551_s_at	MSL3L1: male-specific lethal 3-like 1 (Drosophila)	NM_006800	10943	g5803103	95.02	44.55	-2.13	-1.59	-2.87	-50.46	*	95.02	108.89	1.15	0.9	1.49	13.87		95.02	72.12	-1.32	-0.97	-1.79	-22.9		89.09	58.53	-1.52	-1.17	-2.08	-30.55		89.09	64.76	-1.38	-1.03	-1.99	-24.33		89.09	92.24	1.04	0.77	1.34	3.15		89.09	92.81	1.04
203951_at	CNN1: calponin 1, basic, smooth muscle	NM_001299	1264	g4502920	7.56	3.55	-2.13	-0.61	-272.36	-4.01		7.56	5.2	-1.45	-0.41	-100000000	-2.35		7.56	9.16	1.21	0.28	3.95	1.6		126.55	55.48	-2.28	-1.79	-3	-71.07	*	126.55	17.7	-7.15	-4.63	-14.62	-108.85	*	126.55	55.07	-2.3	-1.53	-4.35	-71.48	*	126.55	100.58	-1.26
225102_at	MGLL: monoglyceride lipase	BG168471	11343	Hs.3964.0	471.01	220.75	-2.13	-1.68	-2.69	-250.26	*	471.01	243.01	-1.94	-1.57	-2.35	-228	*	471.01	355.78	-1.32	-1.1	-1.55	-115.23		71.16	69.43	-1.02	-0.59	-1.77	-1.72		71.16	74.74	1.05	0.66	1.76	3.58		71.16	53.06	-1.34	-0.76	-2.48	-18.1		71.16	44.34	-1.6
218898_at	FAM57A: family with sequence similarity 57, member A	NM_024792	79850	g13376161	249.1	117.18	-2.13	-1.95	-2.33	-131.92	*	249.1	332.16	1.33	1.13	1.54	83.06		249.1	269.49	1.08	0.96	1.21	20.39		93.42	72.32	-1.29	-0.79	-2.09	-21.1		93.42	91.52	-1.02	-0.64	-1.57	-1.9		93.42	92.26	-1.01	-0.61	-1.69	-1.16		93.42	43.75	-2.14
218000_s_at	PHLDA1: pleckstrin homology-like domain, family A, member 1	NM_007350	22822	g6679302	16.08	7.6	-2.12	-1.08	-8.71	-8.48		16.08	12.51	-1.29	-0.74	-2.82	-3.57		16.08	11.45	-1.4	-0.76	-3.9	-4.63		18.21	63.63	3.5	2.13	7.21	45.43		18.21	53.23	2.92	1.85	5.96	35.02		18.21	31.32	1.72	0.86	3.74	13.11		18.21	124.21	6.82
222448_s_at	CMPK: cytidylate kinase	AF112216	51727	g6563219	943.99	444.89	-2.12	-1.76	-2.61	-499.1	*	943.99	1051.68	1.11	0.93	1.32	107.69		943.99	992.98	1.05	0.79	1.33	48.99		778.93	773.08	-1.01	-0.93	-1.09	-5.85		778.93	817.19	1.05	0.91	1.2	38.27		778.93	713.77	-1.09	-0.96	-1.25	-65.16		778.93	854.9	1.1
203700_s_at	DIO2: deiodinase, iodothyronine, type II	NM_013989	1734	g7549802	388.1	183.16	-2.12	-1.62	-2.84	-204.94	*	388.1	269.84	-1.44	-1.07	-2.03	-118.26		388.1	244.06	-1.59	-1.08	-2.75	-144.04	*	25.01	22	-1.14	-0.68	-1.99	-3.01		25.01	20.59	-1.21	-0.67	-2.86	-4.42		25.01	24.73	-1.01	-0.55	-2.61	-0.28		25.01	20.12	-1.24
219972_s_at	C14orf135: chromosome 14 open reading frame 135	NM_022495	64430	g11968054	100.36	47.25	-2.12	-1.43	-3.41	-53.11	*	100.36	92.68	-1.08	-0.81	-1.4	-7.68		100.36	96.53	-1.04	-0.78	-1.33	-3.84		313.21	179.16	-1.75	-1.46	-2.17	-134.05	*	313.21	233.46	-1.34	-1.2	-1.52	-79.75		313.21	239.59	-1.31	-1.12	-1.56	-73.62		313.21	237.26	-1.32
1554001_at	TRIM37: tripartite motif-containing 37	BC036012	4591	Hs2.8164.2	61.63	29.03	-2.12	-1.5	-3.34	-32.6		61.63	37.64	-1.64	-1.25	-2.2	-23.99		61.63	33.81	-1.82	-1.38	-2.5	-27.82		132.06	72.83	-1.81	-1.48	-2.26	-59.22	*	132.06	94.9	-1.39	-1.1	-1.84	-37.16		132.06	99.2	-1.33	-1.14	-1.55	-32.86		132.06	63.68	-2.07
225399_at	C1orf19: chromosome 1 open reading frame 19	AF288394	116461	Hs.32058.1	238.91	112.92	-2.12	-1.76	-2.63	-125.98	*	238.91	204.07	-1.17	-1.01	-1.37	-34.84		238.91	205.55	-1.16	-1.07	-1.26	-33.35		325.69	211.44	-1.54	-1.2	-2.09	-114.25	*	325.69	246.79	-1.32	-1.16	-1.5	-78.9		325.69	206.8	-1.57	-1.19	-2.27	-118.89	*	325.69	105.2	-3.1
205798_at	IL7R: interleukin 7 receptor	NM_002185	3575	g4504678	338.72	160.38	-2.11	-1.65	-2.79	-178.34	*	338.72	101.13	-3.35	-2.71	-4.17	-237.59	*	338.72	132.38	-2.56	-1.91	-3.65	-206.34	*	121.86	235.98	1.94	1.57	2.41	114.13	*	121.86	325.93	2.67	2.22	3.28	204.07	*	121.86	255.24	2.09	1.74	2.57	133.38	*	121.86	514.22	4.22
225329_at	LOC348262: hypothetical protein LOC348262	BF338291	348262	Hs.285165.0	40.05	18.96	-2.11	-0.68	-5.79	-21.09		40.05	27.18	-1.47	-0.51	-2.69	-12.87		40.05	17.62	-2.27	-0.68	-16.17	-22.43		266.07	108.72	-2.45	-2	-3.09	-157.35	*	266.07	207.06	-1.28	-1.13	-1.45	-59.01		266.07	171.83	-1.55	-1.38	-1.73	-94.24	*	266.07	272.13	1.02
202804_at	ABCC1: ATP-binding cassette, sub-family C (CFTR/MRP), member 1	AI539710	4363	Hs.89433.4	749.65	355.36	-2.11	-1.88	-2.35	-394.29	*	749.65	521.43	-1.44	-1.2	-1.75	-228.22		749.65	576.35	-1.3	-1.09	-1.57	-173.3		108.93	96.74	-1.13	-0.72	-1.82	-12.19		108.93	83.68	-1.3	-0.82	-2.23	-25.24		108.93	85.04	-1.28	-0.82	-2.1	-23.89		108.93	89.27	-1.22
212364_at	MYO1B: myosin IB	BF432550	4430	Hs.121576.0	393.2	186.56	-2.11	-1.81	-2.46	-206.64	*	393.2	268.08	-1.47	-1.25	-1.73	-125.13		393.2	254.84	-1.54	-1.32	-1.81	-138.36	*	302.64	341.63	1.13	0.94	1.35	38.99		302.64	337.99	1.12	0.92	1.34	35.35		302.64	272.38	-1.11	-0.88	-1.44	-30.26		302.64	213.82	-1.42
204422_s_at	FGF2: fibroblast growth factor 2 (basic)	NM_002006	2247	g4503698	179.54	85.1	-2.11	-1.5	-3.32	-94.44	*	179.54	122.43	-1.47	-1.18	-1.83	-57.11		179.54	193.47	1.08	0.55	1.66	13.94		23.35	18.31	-1.28	-0.82	-2.11	-5.04		23.35	21.96	-1.06	-0.69	-1.71	-1.39		23.35	9.43	-2.47	-1.48	-5	-13.92		23.35	12.84	-1.82
228184_at	DISP1: dispatched homolog 1 (Drosophila)	AK023679	84976	Hs.68055.0	115.15	54.89	-2.1	-1.82	-2.44	-60.27	*	115.15	103.21	-1.12	-0.96	-1.31	-11.94		115.15	107.44	-1.07	-0.92	-1.26	-7.71		15.54	15.24	-1.02	-0.61	-1.8	-0.29		15.54	15.34	-1.01	-0.61	-1.69	-0.2		15.54	7.72	-2.01	-1.13	-4.36	-7.81		15.54	9.43	-1.65
201276_at	RAB5B: RAB5B, member RAS oncogene family	AF267863	5869	g12006052	443.73	212.28	-2.09	-1.93	-2.26	-231.46	*	443.73	312.62	-1.42	-1.2	-1.72	-131.11		443.73	395.27	-1.12	-1.03	-1.22	-48.47		319.73	189.34	-1.69	-1.3	-2.24	-130.38	*	319.73	236.95	-1.35	-0.99	-1.94	-82.78		319.73	210.21	-1.52	-1.19	-1.94	-109.51	*	319.73	204.37	-1.56
225484_at	TSGA14: testis specific, 14	AW157525	95681	Hs.27027.0	110.21	52.8	-2.09	-1.45	-3.09	-57.4	*	110.21	81.3	-1.36	-1	-1.81	-28.91		110.21	70.03	-1.57	-1.2	-1.98	-40.18		39.25	76.61	1.95	1.44	2.75	37.36		39.25	47.81	1.22	0.69	1.92	8.56		39.25	51.65	1.32	0.93	1.9	12.39		39.25	18.2	-2.16
202311_s_at	COL1A1: collagen, type I, alpha 1	AI743621	1277	Hs.172928.0	14.3	6.84	-2.09	-1.1	-4.35	-7.46		14.3	16.44	1.15	0.62	2.12	2.14		14.3	15.75	1.1	0.65	1.98	1.45		160.07	63.43	-2.52	-2.15	-2.98	-96.64	*	160.07	31.77	-5.04	-3.69	-7.72	-128.3	*	160.07	62.97	-2.54	-2.09	-3.17	-97.09	*	160.07	50.65	-3.16
205100_at	GFPT2: glutamine-fructose-6-phosphate transaminase 2	NM_005110	9945	g4826741	79.69	38.37	-2.08	-1.49	-3.02	-41.32		79.69	51.1	-1.56	-1.18	-2.05	-28.59		79.69	47.75	-1.67	-1.08	-3.06	-31.94		47.98	118.31	2.47	1.86	3.56	70.34	*	47.98	79.6	1.66	1.24	2.41	31.63		47.98	115.87	2.42	1.79	3.52	67.89	*	47.98	505.15	10.53
217756_x_at	SERF2: small EDRK-rich factor 2	NM_005770	10169	g5032084	1977.46	951.55	-2.08	-1.8	-2.41	-1025.91	*	1977.46	2208.5	1.12	0.96	1.29	231.03		1977.46	2178.34	1.1	0.93	1.29	200.87		1524.66	1312.2	-1.16	-1.04	-1.3	-212.46		1524.66	1346.58	-1.13	-1.01	-1.28	-178.08		1524.66	1271.91	-1.2	-1.05	-1.38	-252.75		1524.66	1617	1.06
225265_at	RBMS1: RNA binding motif, single stranded interacting protein 1	AI580100	5937	Hs.239870.1	287.84	138.72	-2.08	-1.8	-2.4	-149.13	*	287.84	211.01	-1.36	-1.13	-1.68	-76.83		287.84	220.52	-1.31	-1.02	-1.78	-67.33		254.71	180.51	-1.41	-1.18	-1.7	-74.2		254.71	197.92	-1.29	-1.11	-1.5	-56.79		254.71	197.26	-1.29	-1.09	-1.55	-57.45		254.71	230.9	-1.1
204604_at	PFTK1: PFTAIRE protein kinase 1	NM_012395	5218	g6912583	150.11	72.09	-2.08	-1.44	-3.08	-78.02	*	150.11	121.39	-1.24	-0.87	-1.78	-28.72		150.11	113.53	-1.32	-0.93	-1.87	-36.58		323.27	206.37	-1.57	-1.29	-1.95	-116.9	*	323.27	202.6	-1.6	-1.32	-1.97	-120.67	*	323.27	261.23	-1.24	-1.02	-1.54	-62.04		323.27	252.12	-1.28
217945_at	BTBD1: BTB (POZ) domain containing 1	NM_025238	53339	g13376847	1016.77	488.06	-2.08	-1.79	-2.47	-528.72	*	1016.77	769.31	-1.32	-1.15	-1.54	-247.47		1016.77	892.23	-1.14	-1	-1.31	-124.54		609.83	473.71	-1.29	-1.16	-1.43	-136.12		609.83	492.8	-1.24	-1.1	-1.4	-117.03		609.83	405.56	-1.5	-1.33	-1.72	-204.27	*	609.83	351.68	-1.73
39548_at	NPAS2: neuronal PAS domain protein 2	U77970	4862	4919381	56.42	27.22	-2.07	-1.54	-3.1	-29.21		56.42	57.17	1.01	0.84	1.2	0.75		56.42	51.36	-1.1	-0.84	-1.55	-5.06		26.03	62.02	2.38	2.04	2.82	35.98		26.03	72.29	2.78	2.3	3.36	46.25		26.03	40.66	1.56	1.29	1.9	14.63		26.03	95.3	3.66
204014_at	DUSP4: dual specificity phosphatase 4	NM_001394	1846	g12707552	153.39	74.28	-2.07	-1.68	-2.62	-79.11	*	153.39	137.22	-1.12	-0.98	-1.28	-16.17		153.39	103.36	-1.48	-1.1	-2.21	-50.03		2.39	5.57	2.33	0.17	11.37	3.19		2.39	8.68	3.64	1.47	16.51	6.29		2.39	9.97	4.18	1.39	19.27	7.58		2.39	6.4	2.68
216620_s_at	ARHGEF10: Rho guanine nucleotide exchange factor (GEF) 10	AF009205	9639	Hs.20695.1	499.63	240.96	-2.07	-1.79	-2.42	-258.67	*	499.63	397.79	-1.26	-1.06	-1.51	-101.84		499.63	421.2	-1.19	-1.08	-1.3	-78.43		71.6	61.23	-1.17	-0.78	-1.74	-10.37		71.6	42.43	-1.69	-1.03	-3.25	-29.18		71.6	54.01	-1.33	-0.84	-2.23	-17.6		71.6	50.37	-1.42
221211_s_at	C21orf7: chromosome 21 open reading frame 7	NM_020152	56911	g9910145	10.12	4.92	-2.06	-1.04	-9.2	-5.2		10.12	11.23	1.11	0.68	1.75	1.11		10.12	8.71	-1.16	-0.68	-2.38	-1.42		51.56	191.24	3.71	2.85	5.19	139.68	*	51.56	110.35	2.14	1.48	3.16	58.8	*	51.56	57.47	1.11	0.77	1.65	5.91		51.56	147.2	2.86
209288_s_at	CDC42EP3: CDC42 effector protein (Rho GTPase binding) 3	AL136842	10602	g6807668	493.7	239.54	-2.06	-1.72	-2.55	-254.16	*	493.7	283.88	-1.74	-1.51	-2.02	-209.82	*	493.7	292.79	-1.69	-1.36	-2.19	-200.91	*	230.11	82.25	-2.8	-1.92	-4.41	-147.85	*	230.11	127.28	-1.81	-1.29	-2.63	-102.83	*	230.11	155.97	-1.48	-1.08	-2.04	-74.13		230.11	206.12	-1.12
201626_at	INSIG1: insulin induced gene 1	BG292233	3638	Hs.56205.0	1120.18	544.11	-2.06	-1.47	-2.79	-576.06	*	1120.18	718.78	-1.56	-1.14	-2.02	-401.39	*	1120.18	683.58	-1.64	-1.22	-2.06	-436.59	*	126.36	20.58	-6.14	-3.18	-28.59	-105.78	*	126.36	51.8	-2.44	-1.64	-3.7	-74.57	*	126.36	63.64	-1.99	-1.36	-2.89	-62.72	*	126.36	88.23	-1.43
227889_at	AYTL1: acyltransferase like 1	AI765437	54947	Hs.13359.0	132.9	64.78	-2.05	-1.7	-2.51	-68.13	*	132.9	74.21	-1.79	-1.53	-2.11	-58.7	*	132.9	68.2	-1.95	-1.64	-2.33	-64.7	*	13.89	13.86	-1	-0.22	-3.95	-0.03		13.89	12.9	-1.08	-0.25	-2.96	-0.99		13.89	8.65	-1.61	-0.34	-100000000	-5.24		13.89	14.06	1.01
203395_s_at	HES1: hairy and enhancer of split 1, (Drosophila)	NM_005524	3280	g8400709	152.1	74.17	-2.05	-1.64	-2.52	-77.93	*	152.1	106.49	-1.43	-1.14	-1.75	-45.61		152.1	95.2	-1.6	-1.28	-1.95	-56.9	*	317.4	208.45	-1.52	-1.28	-1.83	-108.95	*	317.4	208.06	-1.53	-1.29	-1.81	-109.34	*	317.4	268.06	-1.18	-0.93	-1.58	-49.34		317.4	250.71	-1.27
223690_at	LTBP2: latent transforming growth factor beta binding protein 2	AF113211	4053	g11640569	32.04	15.62	-2.05	-1.47	-3.06	-16.42		32.04	17.94	-1.79	-1.3	-2.58	-14.1		32.04	30.75	-1.04	-0.71	-1.77	-1.29		86.75	132.27	1.52	1.22	1.95	45.52		86.75	86.45	-1	-0.79	-1.25	-0.3		86.75	145.82	1.68	1.36	2.13	59.07	*	86.75	58.65	-1.48
1553764_a_at	JUB: jub, ajuba homolog (Xenopus laevis)	NM_032876	84962	Hs2.64552.1	873.08	425.76	-2.05	-1.69	-2.53	-447.32	*	873.08	332.38	-2.63	-2.14	-3.3	-540.7	*	873.08	566.34	-1.54	-1.11	-2.45	-306.74	*	918.34	611.65	-1.5	-1.37	-1.65	-306.7	*	918.34	583.06	-1.58	-1.43	-1.74	-335.28	*	918.34	694.65	-1.32	-1.21	-1.45	-223.7		918.34	393.6	-2.33
213059_at	CREB3L1: cAMP responsive element binding protein 3-like 1	AF055009	90993	Hs.13456.1	23.09	11.29	-2.04	-1.2	-3.42	-11.79		23.09	13.58	-1.7	-0.93	-3.52	-9.5		23.09	23.95	1.04	0.71	1.68	0.86		34.87	25.63	-1.36	-0.33	-3.41	-9.24		34.87	51.05	1.46	0.83	5.75	16.18		34.87	55.43	1.59	0.84	6.3	20.56		34.87	85.44	2.45
210183_x_at	g6563229	AF112222		g6563229	1983.89	970.49	-2.04	-1.73	-2.44	-1013.4	*	1983.89	2193.76	1.11	0.94	1.29	209.88		1983.89	2145.4	1.08	0.88	1.3	161.51		1475.01	1282.45	-1.15	-1.02	-1.3	-192.56		1475.01	1367.54	-1.08	-0.96	-1.22	-107.47		1475.01	1253.98	-1.18	-1	-1.41	-221.02		1475.01	1605.74	1.09
206061_s_at	DICER1: Dicer1, Dcr-1 homolog (Drosophila)	NM_030621	23405	g13449288	238.92	116.96	-2.04	-1.47	-2.64	-121.96	*	238.92	121.31	-1.97	-1.38	-2.66	-117.61	*	238.92	164.03	-1.46	-1.03	-1.95	-74.89		72.77	48.84	-1.49	-1.11	-1.99	-23.94		72.77	68.09	-1.07	-0.74	-1.64	-4.68		72.77	48.71	-1.49	-0.98	-2.68	-24.06		72.77	66.27	-1.1
217870_s_at	CMPK: cytidylate kinase	NM_016308	51727	g7706496	474.06	232.64	-2.04	-1.57	-2.83	-241.42	*	474.06	634.78	1.34	1.05	1.65	160.73		474.06	430.38	-1.1	-0.9	-1.38	-43.68		485.21	432.96	-1.12	-0.99	-1.27	-52.25		485.21	428.15	-1.13	-0.98	-1.32	-57.06		485.21	401.3	-1.21	-0.97	-1.59	-83.91		485.21	391.71	-1.24
202092_s_at	ARL2BP: ADP-ribosylation factor-like 2 binding protein	BF244411	23568	Hs.9552.0	152.53	74.7	-2.04	-1.5	-3.05	-77.83	*	152.53	142.49	-1.07	-0.84	-1.4	-10.04		152.53	188.44	1.24	1.03	1.48	35.91		184.5	130.65	-1.41	-1.21	-1.65	-53.85		184.5	195.35	1.06	0.95	1.19	10.86		184.5	165.58	-1.11	-0.96	-1.3	-18.92		184.5	144.41	-1.28
204421_s_at	FGF2: fibroblast growth factor 2 (basic)	M27968	2247	g182562	182.69	89.54	-2.04	-1.47	-3.01	-93.15	*	182.69	196.99	1.08	0.82	1.41	14.3		182.69	179.21	-1.02	-0.67	-1.86	-3.48		49.15	35.18	-1.4	-1	-1.99	-13.97		49.15	58.23	1.18	0.83	1.66	9.08		49.15	28.16	-1.74	-1.12	-3.22	-20.98		49.15	34.39	-1.43
204172_at	CPOX: coproporphyrinogen oxidase	NM_000097	1371	g4503016	184.87	91.28	-2.03	-1.62	-2.51	-93.59	*	184.87	122.6	-1.51	-1.19	-1.9	-62.27	*	184.87	135.17	-1.37	-1.05	-1.82	-49.7		185.55	274.27	1.48	1.31	1.66	88.72		185.55	223.46	1.2	1.02	1.4	37.91		185.55	317.35	1.71	1.34	2.1	131.8	*	185.55	236.82	1.28
226817_at	DSC2: desmocollin 2	AU154691	1824	Hs.95612.0	156.18	76.98	-2.03	-1.66	-2.48	-79.2	*	156.18	188.36	1.21	0.94	1.51	32.19		156.18	184.22	1.18	0.86	1.55	28.05		22.65	17.28	-1.31	-0.59	-4.31	-5.37		22.65	23.13	1.02	0.31	2.25	0.48		22.65	20.07	-1.13	-0.52	-3.29	-2.59		22.65	28.7	1.27
241879_at	Transcribed locus	AW511222	0	Hs.193765.0	161.8	79.56	-2.03	-1.18	-2.93	-82.24	*	161.8	107.23	-1.51	-0.86	-2.24	-54.57	*	161.8	159.56	-1.01	-0.59	-1.46	-2.24		34.83	18.82	-1.85	-1.28	-2.7	-16.01		34.83	16.4	-2.12	-1.3	-4.27	-18.44		34.83	19.05	-1.83	-1.16	-3.26	-15.78		34.83	19.81	-1.76
201416_at	SOX4: SRY (sex determining region Y)-box 4	BG528420	6659	Hs.83484.0	139.71	69.22	-2.02	-1.6	-2.64	-70.49	*	139.71	117.32	-1.19	-0.98	-1.48	-22.39		139.71	102.04	-1.37	-1.15	-1.65	-37.68		298.1	253.35	-1.18	-1.01	-1.39	-44.75		298.1	146.05	-2.04	-1.85	-2.25	-152.05	*	298.1	175.19	-1.7	-1.53	-1.89	-122.91	*	298.1	661.65	2.22
229256_at	PGM2L1: phosphoglucomutase 2-like 1	AV724329	283209	Hs.26612.0	128.7	63.71	-2.02	-1.36	-2.83	-65	*	128.7	58.04	-2.22	-1.49	-3.11	-70.67	*	128.7	70.94	-1.81	-1.12	-3.11	-57.77	*	20.95	26.7	1.27	0.33	2.72	5.74		20.95	17.01	-1.23	-0.6	-3.59	-3.94		20.95	9.98	-2.1	-1.04	-5.49	-10.97		20.95	20.74	-1.01
227003_at	RAB28: RAB28, member RAS oncogene family	BG150494	9364	Hs.166563.1	235.51	116.62	-2.02	-1.6	-2.57	-118.88	*	235.51	350.62	1.49	1.23	1.82	115.12		235.51	269.47	1.14	0.96	1.38	33.97		96.52	76.8	-1.26	-0.83	-1.97	-19.73		96.52	82.56	-1.17	-0.76	-1.95	-13.97		96.52	71.33	-1.35	-0.87	-2.26	-25.19		96.52	70.91	-1.36
214023_x_at	TUBB2B: tubulin, beta 2B	AL533838	347733	Hs.179661.4	9.2	4.56	-2.02	-0.59	-100000000	-4.64		9.2	7	-1.31	-0.41	-11.09	-2.2		9.2	6.17	-1.49	-0.41	-100000000	-3.03		273.57	273.5	-1	-0.81	-1.2	-0.07		273.57	62.77	-4.36	-3.5	-5.35	-210.8	*	273.57	242.47	-1.13	-0.86	-1.5	-31.1		273.57	164.35	-1.66
205563_at	KISS1: KiSS-1 metastasis-suppressor	NM_002256	3814	g4504872	6.2	3.06	-2.02	0	-100000000	-3.13		6.2	4.85	-1.28	0	-100000000	-1.34		6.2	5.84	-1.06	0	-10.11	-0.36		143.09	1576.61	11.02	8.11	16.93	1433.51	*	143.09	1145.79	8.01	5.92	12.27	1002.7	*	143.09	397.46	2.78	1.75	4.57	254.37	*	143.09	31.95	-4.48
202805_s_at	ABCC1: ATP-binding cassette, sub-family C (CFTR/MRP), member 1	NM_004996	4363	g9955961	185.68	92.26	-2.01	-1.65	-2.48	-93.41	*	185.68	139.17	-1.33	-1.14	-1.55	-46.5		185.68	113.42	-1.64	-1.1	-3.02	-72.26	*	48.94	73.64	1.5	0.86	2.3	24.7		48.94	54.74	1.12	0.85	1.5	5.8		48.94	54.3	1.11	0.86	1.47	5.36		48.94	53.61	1.1
208634_s_at	MACF1: microtubule-actin crosslinking factor 1	AB029290	23499	g5821433	401.06	199.72	-2.01	-1.65	-2.44	-201.34	*	401.06	372.46	-1.08	-0.9	-1.28	-28.6		401.06	393.6	-1.02	-0.86	-1.2	-7.46		371.9	417.6	1.12	0.86	1.42	45.71		371.9	339.27	-1.1	-0.89	-1.37	-32.63		371.9	285.71	-1.3	-1.03	-1.69	-86.18		371.9	346.14	-1.07
40562_at	GNA11: guanine nucleotide binding protein (G protein), alpha 11 (Gq class)	AF011499	2767	4920390	205.82	102.34	-2.01	-1.61	-2.59	-103.48	*	205.82	198.98	-1.03	-0.88	-1.21	-6.84		205.82	162.26	-1.27	-1	-1.67	-43.55		197.91	267.93	1.35	1.09	1.66	70.02		197.91	201.7	1.02	0.86	1.21	3.79		197.91	216.29	1.09	0.85	1.37	18.38		197.91	146.27	-1.35
209765_at	ADAM19: ADAM metallopeptidase domain 19 (meltrin beta)	Y13786	8728	Hs.278679.1	64.87	32.49	-2	-1.25	-2.84	-32.37		64.87	46.63	-1.39	-0.84	-2.21	-18.23		64.87	31.36	-2.07	-1.28	-3.06	-33.51		134.94	212.58	1.58	1.15	2.08	77.64	*	134.94	145.28	1.08	0.89	1.31	10.34		134.94	171.16	1.27	0.99	1.61	36.22		134.94	398.09	2.95
225897_at	Homo sapiens, clone IMAGE:5547644, mRNA	AI709406	0	Hs.330716.0	321.4	160.5	-2	-1.73	-2.3	-160.9	*	321.4	219.52	-1.46	-1.17	-1.9	-101.88		321.4	242.1	-1.33	-1.08	-1.67	-79.3		6.07	7.14	1.18	0.05	5.89	1.07		6.07	4.91	-1.24	-0.25	-12.66	-1.16		6.07	6.94	1.14	0.43	5.35	0.87		6.07	10.03	1.65
219079_at	CYB5R4: cytochrome b5 reductase 4	NM_016230	51167	g7705898	141.29	70.74	-2	-1.42	-3.05	-70.55	*	141.29	74.71	-1.89	-1.44	-2.54	-66.57	*	141.29	103.26	-1.37	-1.03	-1.87	-38.03		89.5	109.99	1.23	0.88	1.66	20.49		89.5	112.54	1.26	1.04	1.56	23.04		89.5	120.16	1.34	1.09	1.69	30.66		89.5	126.56	1.41
211026_s_at	MGLL: monoglyceride lipase	BC006230	11343	g13623260	631.59	315.29	-2	-1.69	-2.35	-316.3	*	631.59	319.32	-1.98	-1.69	-2.28	-312.27	*	631.59	453.2	-1.39	-1.19	-1.62	-178.39		140.62	142.37	1.01	0.66	1.5	1.75		140.62	136.86	-1.03	-0.7	-1.57	-3.75		140.62	93.51	-1.5	-0.98	-2.5	-47.1		140.62	112.34	-1.25
229067_at	LOC653464: Similar to SLIT-ROBO Rho GTPase-activating protein 2 (srGAP2) (Formin-binding protein 2)	BF977829	653464	Hs.69662.0	1638.11	821.21	-1.99	-1.82	-2.2	-816.9	*	1638.11	1086.49	-1.51	-1.21	-1.98	-551.62	*	1638.11	912.84	-1.79	-1.52	-2.18	-725.27	*	610.48	556.5	-1.1	-0.86	-1.35	-53.98		610.48	626.82	1.03	0.8	1.35	16.35		610.48	512.23	-1.19	-0.89	-1.61	-98.24		610.48	651.78	1.07
216060_s_at	DAAM1: dishevelled associated activator of morphogenesis 1	AK021890	23002	Hs.197751.2	325.52	163.51	-1.99	-1.47	-2.66	-162.01	*	325.52	151.38	-2.15	-1.51	-3.16	-174.14	*	325.52	145.53	-2.24	-1.69	-2.85	-179.99	*	129.41	103.89	-1.25	-0.89	-1.7	-25.51		129.41	169.85	1.31	0.96	1.84	40.44		129.41	113.89	-1.14	-0.8	-1.58	-15.52		129.41	137.73	1.06
202615_at	GNAQ: Guanine nucleotide binding protein (G protein), q polypeptide	BF222895	2776	Hs.296261.0	173.18	86.98	-1.99	-1.5	-2.78	-86.2	*	173.18	99.82	-1.73	-1.37	-2.21	-73.36	*	173.18	157.65	-1.1	-0.88	-1.37	-15.53		18.24	16.82	-1.08	-0.18	-2.51	-1.42		18.24	19.62	1.08	0.27	6.56	1.38		18.24	9.88	-1.85	-0.31	-4.97	-8.36		18.24	16.22	-1.12
203124_s_at	SLC11A2: solute carrier family 11 (proton-coupled divalent metal ion transporters), member 2	NM_000617	4891	g10835168	493.88	248.49	-1.99	-1.76	-2.26	-245.39	*	493.88	287.16	-1.72	-1.57	-1.9	-206.71	*	493.88	163.48	-3.02	-2.55	-3.69	-330.4	*	88.78	121.71	1.37	0.91	2.09	32.93		88.78	153.17	1.73	1.29	2.49	64.39	*	88.78	132.47	1.49	1	2.27	43.69		88.78	74.3	-1.19
223313_s_at	hCG_32481 /// MAGED4: melanoma antigen family D, 4	BC001207	728239 /// 81557	g12654730	10.52	5.29	-1.99	-0.4	-6.67	-5.24		10.52	8.49	-1.24	-0.24	-5.79	-2.03		10.52	7.48	-1.41	-0.28	-4.71	-3.05		208.42	157.97	-1.32	-1.1	-1.57	-50.45		208.42	66.24	-3.15	-2.46	-4.1	-142.18	*	208.42	146.62	-1.42	-1.1	-1.87	-61.8		208.42	152.14	-1.37
209909_s_at	g339549	M19154		g339549	60.19	30.28	-1.99	-1.52	-2.63	-29.91		60.19	20.25	-2.97	-2.1	-4.58	-39.94		60.19	20.59	-2.92	-2.08	-4.47	-39.6		249.76	65.37	-3.82	-3.34	-4.4	-184.39	*	249.76	66.35	-3.76	-2.94	-5.13	-183.41	*	249.76	170.75	-1.46	-1.15	-1.98	-79.01		249.76	107.16	-2.33
208127_s_at	SOCS5: suppressor of cytokine signaling 5	NM_014011	9655	g7662239	162.36	82.19	-1.98	-1.67	-2.34	-80.18	*	162.36	116.48	-1.39	-1.17	-1.67	-45.88		162.36	117.47	-1.38	-1.13	-1.72	-44.89		213.97	177.98	-1.2	-0.97	-1.45	-35.99		213.97	202.44	-1.06	-0.86	-1.27	-11.53		213.97	160.2	-1.34	-1	-1.82	-53.78		213.97	232.9	1.09
209648_x_at	SOCS5: suppressor of cytokine signaling 5	AL136896	9655	g6807674	151.55	76.58	-1.98	-1.62	-2.41	-74.97	*	151.55	115.38	-1.31	-1.07	-1.6	-36.17		151.55	108.37	-1.4	-1.12	-1.77	-43.18		209.29	170.32	-1.23	-1	-1.54	-38.97		209.29	162.36	-1.29	-1.1	-1.52	-46.93		209.29	158.35	-1.32	-1.08	-1.66	-50.94		209.29	183.19	-1.14
237305_at	Transcribed locus	AW450381	0	Hs.14529.0	116.87	58.97	-1.98	-1.54	-2.71	-57.9	*	116.87	100.55	-1.16	-0.99	-1.38	-16.32		116.87	95.74	-1.22	-0.96	-1.63	-21.13		1.96	3.3	1.69	0	100000000	1.34		1.96	1.44	-1.36	0	-100000000	-0.52		1.96	2.66	1.36	0	100000000	0.7		1.96	1.64	-1.2
200941_at	HSBP1: heat shock factor binding protein 1	AK026575	3281	Hs.250899.0	573.57	289.19	-1.98	-1.71	-2.3	-284.38	*	573.57	654.02	1.14	1.01	1.3	80.45		573.57	537.03	-1.07	-0.92	-1.23	-36.54		267	333.7	1.25	0.95	1.72	66.7		267	215	-1.24	-0.91	-1.63	-51.99		267	247.76	-1.08	-0.78	-1.45	-19.23		267	221.21	-1.21
200961_at	SEPHS2: selenophosphate synthetase 2	NM_012248	22928	g7657612	713.28	360.32	-1.98	-1.66	-2.38	-352.96	*	713.28	720.59	1.01	0.91	1.13	7.31		713.28	662.1	-1.08	-0.95	-1.22	-51.18		378.44	373.95	-1.01	-0.85	-1.2	-4.49		378.44	370.88	-1.02	-0.81	-1.32	-7.56		378.44	343.65	-1.1	-0.87	-1.44	-34.79		378.44	287.89	-1.31
218573_at	MAGEH1: melanoma antigen family H, 1	NM_014061	28986	g7661529	6.89	3.49	-1.98	-0.7	-100000000	-3.4		6.89	3.8	-1.81	-0.67	-100000000	-3.09		6.89	4.46	-1.55	-0.55	-100000000	-2.43		136.97	74.34	-1.84	-1.52	-2.23	-62.64	*	136.97	46.34	-2.96	-2.41	-3.62	-90.64	*	136.97	61.45	-2.23	-1.76	-2.87	-75.52	*	136.97	67.62	-2.03
1562416_at	CDNA clone IMAGE:5272221	AI524619	0	Hs2.407079.2	120.52	61.31	-1.97	-1.54	-2.61	-59.21	*	120.52	72.98	-1.65	-1.26	-2.29	-47.54		120.52	84.88	-1.42	-1.12	-1.86	-35.64		8.86	13.52	1.53	0.32	544.65	4.66		8.86	15.21	1.72	0	613.54	6.35		8.86	9.54	1.08	0.12	384.52	0.68		8.86	7.91	-1.12
226267_at	JDP2: jun dimerization protein 2	AA716425	122953	Hs.154095.2	217.29	110.49	-1.97	-1.36	-2.99	-106.79	*	217.29	246.59	1.13	0.84	1.55	29.31		217.29	211.24	-1.03	-0.77	-1.34	-6.05		406.7	155.86	-2.61	-2.21	-3.16	-250.84	*	406.7	218.84	-1.86	-1.68	-2.07	-187.86	*	406.7	149.8	-2.72	-2.42	-3.07	-256.9	*	406.7	83.89	-4.85
219558_at	ATP13A3: ATPase type 13A3	NM_024524	79572	g13375667	140.14	71.65	-1.96	-1.61	-2.43	-68.48	*	140.14	55.54	-2.52	-1.88	-3.75	-84.6	*	140.14	69.75	-2.01	-1.59	-2.66	-70.39	*	52.9	102.76	1.94	1.5	2.56	49.86		52.9	232.61	4.4	3.55	5.64	179.71	*	52.9	91.62	1.73	1.38	2.24	38.72		52.9	220.48	4.17
212365_at	MYO1B: myosin IB	BF215996	4430	Hs.121576.0	240.91	123.17	-1.96	-1.64	-2.37	-117.74	*	240.91	153.16	-1.57	-1.35	-1.85	-87.75	*	240.91	148.2	-1.63	-1.37	-1.96	-92.71	*	257.39	356.79	1.39	1.25	1.54	99.4		257.39	418.95	1.63	1.47	1.81	161.56	*	257.39	349.97	1.36	1.18	1.55	92.58		257.39	665.88	2.59
218260_at	C19orf58: chromosome 19 open reading frame 58	NM_024050	79016	g13129015	292.48	148.98	-1.96	-1.69	-2.29	-143.5	*	292.48	191.66	-1.53	-1.34	-1.74	-100.82	*	292.48	160.89	-1.82	-1.51	-2.24	-131.59	*	70	115.74	1.65	1.29	2.18	45.74		70	122.48	1.75	1.34	2.33	52.48	*	70	89.62	1.28	0.89	1.79	19.62		70	149.74	2.14
226751_at	C2orf32: chromosome 2 open reading frame 32	AW193693	25927	Hs.26358.0	36.99	18.9	-1.96	-1.14	-3.21	-18.09		36.99	34.56	-1.07	-0.6	-1.96	-2.42		36.99	36.52	-1.01	-0.62	-1.46	-0.47		77.38	26.08	-2.97	-1.77	-4.78	-51.29	*	77.38	62.88	-1.23	-0.76	-1.78	-14.5		77.38	44.62	-1.73	-1.04	-2.72	-32.76		77.38	120.28	1.55
213944_x_at	GNA11: Guanine nucleotide binding protein (G protein), alpha 11 (Gq class)	BG236220	2767	Hs.323067.0	178.49	90.85	-1.96	-1.61	-2.41	-87.64	*	178.49	164.54	-1.08	-0.9	-1.32	-13.94		178.49	148.48	-1.2	-0.98	-1.5	-30.01		125.66	173.29	1.38	1	1.9	47.62		125.66	148.66	1.18	0.87	1.62	23		125.66	119.73	-1.05	-0.75	-1.49	-5.94		125.66	89.77	-1.4
212297_at	ATP13A3: ATPase type 13A3	BF218804	79572	Hs.4934.0	716.33	365.8	-1.96	-1.74	-2.22	-350.53	*	716.33	359.72	-1.99	-1.68	-2.42	-356.61	*	716.33	466.91	-1.53	-1.38	-1.72	-249.42	*	223.23	293.43	1.31	1	1.73	70.2		223.23	324.32	1.45	1.15	1.87	101.09		223.23	245.66	1.1	0.9	1.39	22.43		223.23	107.5	-2.08
207574_s_at	GADD45B: growth arrest and DNA-damage-inducible, beta	NM_015675	4616	g9945331	80.15	40.87	-1.96	-1.4	-2.95	-39.28		80.15	35.78	-2.24	-1.59	-3.4	-44.37		80.15	49.43	-1.62	-1.2	-2.26	-30.72		182.17	84.58	-2.15	-1.81	-2.64	-97.58	*	182.17	82.66	-2.2	-1.9	-2.59	-99.5	*	182.17	108.76	-1.67	-1.46	-1.95	-73.4	*	182.17	72.31	-2.52
1552798_a_at	TLR4: toll-like receptor 4	NM_138557	7099	Hs2.159239.2	46.25	23.72	-1.95	-1.38	-2.95	-22.53		46.25	19.22	-2.41	-1.76	-3.43	-27.03		46.25	28.91	-1.6	-1.11	-2.52	-17.34		57.58	45.66	-1.26	-1	-1.58	-11.91		57.58	98.12	1.7	1.42	2.09	40.54		57.58	53.35	-1.08	-0.81	-1.47	-4.22		57.58	164.05	2.85
229713_at	Transcribed locus, strongly similar to XP_001145575.1 hypothetical protein [Pan troglodytes]	AW665227	0	Hs.57079.0	216.15	110.82	-1.95	-1.3	-2.65	-105.33	*	216.15	216.57	1	0.72	1.52	0.43		216.15	170.84	-1.27	-0.84	-1.76	-45.31		51.6	148.4	2.88	2.1	4.13	96.8	*	51.6	210.3	4.08	2.57	6.25	158.7	*	51.6	105.21	2.04	1.5	2.92	53.61	*	51.6	113.43	2.2
225519_at	PPP4R2: protein phosphatase 4, regulatory subunit 2	AA206408	151987	Hs.324743.0	451.39	231.92	-1.95	-1.67	-2.3	-219.47	*	451.39	304.21	-1.48	-1.31	-1.69	-147.19		451.39	359.51	-1.26	-1.05	-1.54	-91.88		348.6	360.53	1.03	0.83	1.25	11.93		348.6	430.09	1.23	1.06	1.42	81.49		348.6	401.77	1.15	0.99	1.33	53.17		348.6	419.26	1.2
208833_s_at	ATXN10: ataxin 10	AF119662	25814	g6563249	2487.83	1276.31	-1.95	-1.61	-2.35	-1211.52	*	2487.83	2208.05	-1.13	-0.96	-1.3	-279.78		2487.83	2291.76	-1.09	-0.92	-1.26	-196.07		763.47	589.49	-1.3	-0.93	-1.81	-173.98		763.47	458.4	-1.67	-1.2	-2.32	-305.07	*	763.47	671.74	-1.14	-0.81	-1.61	-91.73		763.47	833.03	1.09
235173_at	hCG_1806964: hCG1806964	AA093668	401093	Hs.42996.0	179.35	92.14	-1.95	-1.62	-2.36	-87.21	*	179.35	195.19	1.09	0.92	1.28	15.84		179.35	184.46	1.03	0.89	1.19	5.1		6.97	2.65	-2.63	0	-100000000	-4.32		6.97	9.12	1.31	0.32	100000000	2.15		6.97	6.48	-1.08	0	-100000000	-0.49		6.97	7	1
204342_at	SLC25A24: solute carrier family 25 (mitochondrial carrier; phosphate carrier), member 24	NM_013386	29957	g9558726	1386.49	712.51	-1.95	-1.67	-2.26	-673.99	*	1386.49	1051.06	-1.32	-1.17	-1.47	-335.43		1386.49	934.38	-1.48	-1.23	-1.81	-452.11		376.6	273.54	-1.38	-0.95	-1.96	-103.06		376.6	319.86	-1.18	-0.81	-1.68	-56.74		376.6	311.71	-1.21	-0.82	-1.75	-64.89		376.6	349.69	-1.08
225806_at	JUB: jub, ajuba homolog (Xenopus laevis)	AI289311	84962	Hs.64552.0	914.16	467.88	-1.95	-1.55	-2.52	-446.29	*	914.16	343.53	-2.66	-2.14	-3.38	-570.63	*	914.16	597.32	-1.53	-1.05	-2.64	-316.85	*	1085.32	611.81	-1.77	-1.53	-2.07	-473.51	*	1085.32	634.93	-1.71	-1.44	-2.06	-450.38	*	1085.32	743.05	-1.46	-1.19	-1.86	-342.26		1085.32	441.72	-2.46
1555731_a_at	AP1S3: adaptor-related protein complex 1, sigma 3 subunit	AF393369	130340	Hs2.348666.3	296	152.21	-1.94	-1.53	-2.45	-143.78	*	296	259.67	-1.14	-0.85	-1.58	-36.33		296	229.87	-1.29	-1.05	-1.53	-66.13		15.8	31.24	1.98	1.46	2.71	15.44		15.8	46.53	2.95	2.01	4.2	30.73		15.8	21.84	1.38	0.94	1.97	6.05		15.8	55	3.48
226189_at	ITGB8: integrin, beta 8	BF513121	3696	Hs.52620.3	605.3	311.5	-1.94	-1.54	-2.53	-293.8	*	605.3	326.13	-1.86	-1.54	-2.25	-279.17	*	605.3	458.62	-1.32	-1.02	-1.79	-146.67		111.13	99.97	-1.11	-0.84	-1.46	-11.15		111.13	59.91	-1.85	-1.35	-2.6	-51.22	*	111.13	70.13	-1.58	-1.06	-2.63	-41		111.13	191.97	1.73
225911_at	NPNT: nephronectin	AL138410	255743	Hs.8236.0	195.25	100.42	-1.94	-1.52	-2.62	-94.83	*	195.25	267.34	1.37	1.03	1.74	72.09		195.25	238.8	1.22	0.99	1.48	43.54		3.55	4.39	1.24	0.48	16.62	0.84		3.55	2.71	-1.31	-0.09	-100000000	-0.84		3.55	3.4	-1.04	-0.07	-100000000	-0.15		3.55	5.09	1.43
203831_at	R3HDM2: R3H domain containing 2	NM_014925	22864	g7662441	163.66	84.41	-1.94	-1.72	-2.19	-79.25	*	163.66	134.72	-1.21	-1.05	-1.43	-28.94		163.66	79.38	-2.06	-1.7	-2.59	-84.28	*	113.64	52.96	-2.15	-1.74	-2.72	-60.67	*	113.64	67.35	-1.69	-1.33	-2.25	-46.29		113.64	108.14	-1.05	-0.91	-1.21	-5.5		113.64	86.9	-1.31
227067_x_at	NOTCH2NL: Notch homolog 2 (Drosophila) N-terminal like	AW024960	388677	Hs.8121.2	202.75	104.5	-1.94	-1.54	-2.39	-98.25	*	202.75	191.31	-1.06	-0.84	-1.3	-11.44		202.75	171.85	-1.18	-0.91	-1.51	-30.9		93.02	105.57	1.13	0.87	1.45	12.55		93.02	113.67	1.22	0.84	1.65	20.65		93.02	113.7	1.22	0.96	1.53	20.68		93.02	65.37	-1.42
226115_at	AHCTF1: AT hook containing transcription factor 1	AI138934	25909	Hs.33363.0	175	90.32	-1.94	-1.64	-2.32	-84.67	*	175	147.51	-1.19	-1.06	-1.32	-27.49		175	146.76	-1.19	-1.06	-1.34	-28.24		57.13	70.77	1.24	0.88	1.79	13.64		57.13	62.53	1.09	0.76	1.59	5.39		57.13	41.66	-1.37	-0.87	-2.4	-15.48		57.13	38.89	-1.47
218717_s_at	LEPREL1: leprecan-like 1	NM_018192	55214	g8922618	215.82	111.43	-1.94	-1.77	-2.12	-104.39	*	215.82	177.69	-1.21	-1.05	-1.43	-38.13		215.82	181.25	-1.19	-1.06	-1.36	-34.57		58.63	37.65	-1.56	-0.99	-2.62	-20.98		58.63	11.66	-5.03	-2.48	-36.83	-46.97		58.63	27.32	-2.15	-1.25	-4.9	-31.31		58.63	34.99	-1.68
218793_s_at	SCML1: sex comb on midleg-like 1 (Drosophila)	NM_006746	6322	g5803158	311.39	160.92	-1.94	-1.6	-2.32	-150.47	*	311.39	82.58	-3.77	-3.15	-4.45	-228.81	*	311.39	256.1	-1.22	-0.97	-1.53	-55.29		61.97	74.79	1.21	0.93	1.55	12.82		61.97	72.67	1.17	0.81	1.6	10.7		61.97	64.43	1.04	0.48	1.66	2.47		61.97	33.22	-1.87
225448_at	NAPG: N-ethylmaleimide-sensitive factor attachment protein, gamma	AL519376	8774	Hs.7181.0	106.97	55.04	-1.94	-1.22	-3.92	-51.93	*	106.97	91.13	-1.17	-0.85	-1.67	-15.84		106.97	72.95	-1.47	-0.91	-3.12	-34.02		89.46	84.33	-1.06	-0.75	-1.47	-5.13		89.46	82.03	-1.09	-0.75	-1.58	-7.43		89.46	66.17	-1.35	-0.97	-1.81	-23.29		89.46	43.03	-2.08
207980_s_at	CITED2: Cbp/p300-interacting transactivator, with Glu/Asp-rich carboxy-terminal domain, 2	NM_006079	10370	g5174416	162.9	84.34	-1.93	-1.6	-2.38	-78.56	*	162.9	150.27	-1.08	-0.87	-1.41	-12.63		162.9	119.38	-1.36	-1.01	-2.04	-43.52		221.86	139.34	-1.59	-1.31	-1.98	-82.52	*	221.86	289.84	1.31	1.07	1.58	67.98		221.86	141.27	-1.57	-1.27	-1.99	-80.59	*	221.86	331.61	1.49
227342_s_at	MYEOV: myeloma overexpressed gene (in a subset of t(11;14) positive multiple myelomas)	AA621983	26579	Hs.116051.0	40.31	20.85	-1.93	-1.09	-4.08	-19.46		40.31	15.43	-2.61	-1.48	-5.45	-24.89		40.31	27.04	-1.49	-0.86	-2.96	-13.27		397.59	818.86	2.06	1.73	2.5	421.27	*	397.59	688.72	1.73	1.39	2.17	291.13	*	397.59	823.55	2.07	1.7	2.55	425.97	*	397.59	491.08	1.24
242873_at	Transcribed locus	BE567130	0	Hs.311389.0	14.02	7.27	-1.93	-0.58	-9.3	-6.75		14.02	8.89	-1.58	-0.49	-5.33	-5.13		14.02	7.78	-1.8	-0.54	-10.85	-6.25		116.34	43.99	-2.64	-2.07	-3.58	-72.34	*	116.34	27.57	-4.22	-3.07	-6.61	-88.77	*	116.34	61.93	-1.88	-1.41	-2.77	-54.41	*	116.34	115.35	-1.01
204015_s_at	DUSP4: dual specificity phosphatase 4	BC002671	1846	g12803670	172.89	89.78	-1.93	-1.73	-2.16	-83.11	*	172.89	145.1	-1.19	-1.09	-1.31	-27.79		172.89	110.24	-1.57	-1.2	-2.25	-62.65	*	8.91	13.59	1.53	0.7	3.59	4.68		8.91	9.47	1.06	0.49	2.5	0.57		8.91	7.58	-1.18	-0.51	-2.43	-1.33		8.91	8.18	-1.09
225400_at	C1orf19: chromosome 1 open reading frame 19	BF111780	116461	Hs.32058.1	49.81	25.76	-1.93	-1.2	-3.35	-24.05		49.81	35.33	-1.41	-0.92	-2.13	-14.48		49.81	39.55	-1.26	-0.77	-2.3	-10.26		139.51	126.13	-1.11	-0.9	-1.38	-13.39		139.51	171.05	1.23	1.02	1.46	31.54		139.51	125.79	-1.11	-0.89	-1.42	-13.72		139.51	72.5	-1.92
211177_s_at	TXNRD2: thioredoxin reductase 2	AB019695	10587	g4827178	66.99	34.65	-1.93	-1.29	-3.18	-32.33		66.99	33.25	-2.01	-1.33	-3.41	-33.74		66.99	30.74	-2.18	-1.29	-5.2	-36.25		593.47	547.6	-1.08	-1.02	-1.16	-45.87		593.47	352.68	-1.68	-1.56	-1.81	-240.78	*	593.47	511.72	-1.16	-0.98	-1.4	-81.75		593.47	185.47	-3.2
210675_s_at	PTPRR: protein tyrosine phosphatase, receptor type, R	U77917	5801	g2078324	32.89	17.17	-1.92	-1.24	-3.24	-15.72		32.89	17.36	-1.89	-1.14	-4.01	-15.53		32.89	16.36	-2.01	-1.36	-3.07	-16.52		35.99	46.06	1.28	0.87	1.94	10.07		35.99	80.72	2.24	1.61	3.31	44.73		35.99	49.46	1.37	0.97	2.05	13.47		35.99	146.01	4.06
201417_at	SOX4: SRY (sex determining region Y)-box 4	AL136179	6659	Hs.83484.0	1028.38	534.33	-1.92	-1.65	-2.28	-494.04	*	1028.38	831.19	-1.24	-1.11	-1.39	-197.18		1028.38	740.25	-1.39	-1.16	-1.73	-288.12		288.75	256.33	-1.13	-0.91	-1.38	-32.43		288.75	179.59	-1.61	-1.28	-2.02	-109.16	*	288.75	217.03	-1.33	-0.99	-1.89	-71.72		288.75	635.44	2.2
228315_at	CDNA clone IMAGE:5261213	AI632728	0	Hs.25144.1	125.67	65.6	-1.92	-1.29	-3.18	-60.08	*	125.67	93.23	-1.35	-1.04	-1.73	-32.45		125.67	116.4	-1.08	-0.8	-1.47	-9.28		257.47	290.18	1.13	0.95	1.36	32.71		257.47	395.96	1.54	1.29	1.86	138.49	*	257.47	291.68	1.13	0.96	1.36	34.21		257.47	417.23	1.62
226051_at	SELM: selenoprotein M	BF973568	140606	Hs.55940.0	33.17	17.29	-1.92	-1.25	-3.2	-15.88		33.17	28.18	-1.18	-0.78	-1.9	-5		33.17	30.75	-1.08	-0.77	-1.47	-2.43		263.27	230.64	-1.14	-0.92	-1.41	-32.63		263.27	158.07	-1.67	-1.26	-2.32	-105.21	*	263.27	188.36	-1.4	-1.04	-2.01	-74.91		263.27	383.17	1.46
202647_s_at	NRAS: neuroblastoma RAS viral (v-ras) oncogene homolog	NM_002524	4893	g6006027	379.12	197.61	-1.92	-1.56	-2.41	-181.5	*	379.12	322.52	-1.18	-0.95	-1.51	-56.6		379.12	343.57	-1.1	-0.89	-1.4	-35.55		381.01	453.46	1.19	1.04	1.38	72.44		381.01	701.07	1.84	1.51	2.22	320.05	*	381.01	448.04	1.18	0.91	1.48	67.02		381.01	467.68	1.23
200625_s_at	CAP1: CAP, adenylate cyclase-associated protein 1 (yeast)	NM_006367	10487	g10938021	1115.05	581.34	-1.92	-1.67	-2.21	-533.71	*	1115.05	928.51	-1.2	-1.06	-1.37	-186.54		1115.05	967.55	-1.15	-0.96	-1.41	-147.5		1207.62	1158.53	-1.04	-0.92	-1.17	-49.09		1207.62	1108.42	-1.09	-0.95	-1.25	-99.19		1207.62	1114.49	-1.08	-0.94	-1.25	-93.13		1207.62	1215.06	1.01
202432_at	PPP3CB: protein phosphatase 3 (formerly 2B), catalytic subunit, beta isoform	NM_021132	5532	g11036639	296.18	154.15	-1.92	-1.58	-2.32	-142.03	*	296.18	247.2	-1.2	-0.99	-1.43	-48.98		296.18	201.47	-1.47	-1.24	-1.71	-94.7		280.38	208.21	-1.35	-1.18	-1.55	-72.17		280.38	231.67	-1.21	-1.06	-1.39	-48.71		280.38	232.2	-1.21	-1.02	-1.45	-48.17		280.38	272.06	-1.03
213906_at	MYBL1: v-myb myeloblastosis viral oncogene homolog (avian)-like 1	AW592266	4603	Hs.300592.0	177.84	92.72	-1.92	-1.59	-2.31	-85.12	*	177.84	112.87	-1.58	-1.3	-1.92	-64.97	*	177.84	136.03	-1.31	-1.03	-1.71	-41.8		99.22	43.09	-2.3	-1.58	-3.24	-56.13	*	99.22	38.76	-2.56	-1.49	-5.72	-60.46	*	99.22	62.83	-1.58	-1.03	-2.47	-36.39		99.22	62.59	-1.59
221745_at	WDR68: WD repeat domain 68	BE538424	10238	Hs.288283.0	125.52	65.28	-1.92	-1.54	-2.36	-60.23	*	125.52	97.68	-1.29	-0.99	-1.69	-27.84		125.52	54.52	-2.3	-1.74	-3.1	-71	*	42.02	52.24	1.24	0.81	2.01	10.22		42.02	55.77	1.33	0.9	2.11	13.75		42.02	40.19	-1.05	-0.63	-1.73	-1.83		42.02	20.74	-2.03
220994_s_at	STXBP6: syntaxin binding protein 6 (amisyn)	NM_014178	29091	g7661811	5.02	2.62	-1.92	-0.46	-13.97	-2.4		5.02	4.91	-1.02	-0.24	-7.49	-0.11		5.02	1.27	-3.95	-0.87	-100000000	-3.75		131	79.47	-1.65	-1.11	-2.56	-51.54	*	131	143.88	1.1	0.86	1.48	12.88		131	87.34	-1.5	-0.87	-3.69	-43.66		131	14.36	-9.12
228063_s_at	NAP1L5: nucleosome assembly protein 1-like 5	AW025330	266812	Hs.12554.1	214.91	112.51	-1.91	-1.53	-2.4	-102.4	*	214.91	168.57	-1.27	-1.03	-1.58	-46.34		214.91	104.18	-2.06	-1.64	-2.61	-110.72	*	19.4	19.93	1.03	0.53	2.16	0.53		19.4	23.08	1.19	0.63	2.48	3.68		19.4	14.97	-1.3	-0.57	-3.93	-4.43		19.4	20.89	1.08
225496_s_at	SYTL2: synaptotagmin-like 2	N21426	54843	Hs.92254.1	6.56	3.43	-1.91	-0.75	-15.07	-3.13		6.56	4.5	-1.46	-0.61	-4.76	-2.06		6.56	2.84	-2.31	-0.83	-100000000	-3.73		199.97	99.8	-2	-1.58	-2.69	-100.18	*	199.97	100.31	-1.99	-1.62	-2.53	-99.67	*	199.97	190.44	-1.05	-0.94	-1.17	-9.53		199.97	201.53	1.01
220201_at	RC3H2: ring finger and CCCH-type zinc finger domains 2	NM_018835	54542	g9256536	201.46	105.27	-1.91	-1.61	-2.32	-96.19	*	201.46	178.34	-1.13	-1	-1.27	-23.12		201.46	147.36	-1.37	-1.21	-1.55	-54.1		30.47	26.94	-1.13	-0.6	-2.38	-3.53		30.47	25.27	-1.21	-0.66	-2.3	-5.19		30.47	22.9	-1.33	-0.76	-2.22	-7.57		30.47	30.53	1
226546_at	CDNA clone IMAGE:5268696	BG477064	0	Hs.90286.0	152.4	79.6	-1.91	-1.65	-2.25	-72.81	*	152.4	138.08	-1.1	-0.99	-1.23	-14.32		152.4	121.85	-1.25	-1.1	-1.42	-30.55		108.52	81.35	-1.33	-1.07	-1.71	-27.17		108.52	56.8	-1.91	-1.53	-2.45	-51.72	*	108.52	59.49	-1.82	-1.42	-2.43	-49.03		108.52	95.4	-1.14
204094_s_at	TSC22D2: TSC22 domain family, member 2	NM_014779	9819	g7662235	395.19	206.42	-1.91	-1.66	-2.18	-188.77	*	395.19	259.29	-1.52	-1.27	-1.84	-135.9	*	395.19	290.87	-1.36	-1.12	-1.65	-104.32		164.94	134.75	-1.22	-1.04	-1.45	-30.19		164.94	145.6	-1.13	-0.99	-1.3	-19.34		164.94	185.35	1.12	0.83	1.44	20.41		164.94	116.96	-1.41
201150_s_at	TIMP3: TIMP metallopeptidase inhibitor 3 (Sorsby fundus dystrophy, pseudoinflammatory)	NM_000362	7078	g9257248	252.97	132.62	-1.91	-1.36	-2.74	-120.35	*	252.97	155.18	-1.63	-1.25	-2.07	-97.79	*	252.97	179.38	-1.41	-1	-2.07	-73.59		55.69	22.37	-2.49	-1.61	-4.29	-33.32		55.69	26.22	-2.12	-1.34	-3.92	-29.48		55.69	31.28	-1.78	-1.26	-2.5	-24.42		55.69	26.56	-2.1
238431_at	Transcribed locus	W68845	0	Hs.24095.0	213.62	111.67	-1.91	-1.64	-2.26	-101.95	*	213.62	197.52	-1.08	-0.96	-1.23	-16.1		213.62	160.8	-1.33	-1.21	-1.45	-52.82		26.9	35.7	1.33	1.04	1.67	8.8		26.9	17.76	-1.51	-1.14	-2.1	-9.14		26.9	31.22	1.16	0.86	1.51	4.32		26.9	4.96	-5.43
1555734_x_at	AP1S3: adaptor-related protein complex 1, sigma 3 subunit	AF393369	130340	Hs2.348666.3	202.33	106.32	-1.9	-1.48	-2.52	-96	*	202.33	185.88	-1.09	-0.89	-1.33	-16.44		202.33	158.96	-1.27	-1.07	-1.49	-43.37		18.53	25.39	1.37	0.63	2.9	6.86		18.53	33.56	1.81	1.15	3.52	15.03		18.53	16.04	-1.16	-0.52	-3.24	-2.49		18.53	40.33	2.18
224625_x_at	SERF2: small EDRK-rich factor 2	BE568651	10169	Hs.44499.2	2368.42	1247.89	-1.9	-1.72	-2.09	-1120.52	*	2368.42	2594.31	1.1	0.95	1.25	225.9		2368.42	2635.89	1.11	1	1.24	267.47		1956	1727.76	-1.13	-1.03	-1.24	-228.23		1956	1787.1	-1.09	-1	-1.2	-168.89		1956	1594.97	-1.23	-1.1	-1.37	-361.03		1956	2072.62	1.06
203044_at	CHSY1: carbohydrate (chondroitin) synthase 1	NM_014918	22856	g7662433	493.11	260.18	-1.9	-1.73	-2.07	-232.93	*	493.11	465.83	-1.06	-0.91	-1.25	-27.28		493.11	315.47	-1.56	-1.44	-1.7	-177.64	*	205.1	202.05	-1.02	-0.76	-1.38	-3.04		205.1	254.52	1.24	0.91	1.66	49.42		205.1	165.01	-1.24	-0.86	-2.01	-40.08		205.1	200.5	-1.02
226218_at	IL7R: interleukin 7 receptor	BE217880	3575	Hs.237868.1	714.58	377.71	-1.89	-1.44	-2.64	-336.87	*	714.58	216.86	-3.3	-2.72	-4.04	-497.72	*	714.58	293.55	-2.43	-1.6	-4.77	-421.03	*	134.12	434.2	3.24	2.79	3.74	300.08	*	134.12	535.92	4	3.18	4.88	401.79	*	134.12	406.2	3.03	2.4	3.71	272.07	*	134.12	770.04	5.74
219628_at	ZMAT3: zinc finger, matrin type 3	NM_022470	64393	g11968018	58.2	30.72	-1.89	-1.45	-2.56	-27.49		58.2	33.29	-1.75	-1.34	-2.37	-24.91		58.2	59.6	1.02	0.8	1.29	1.4		274.55	265.67	-1.03	-0.89	-1.21	-8.88		274.55	352.05	1.28	1.13	1.45	77.5		274.55	301.91	1.1	0.86	1.36	27.35		274.55	456.61	1.66
210639_s_at	ATG5: ATG5 autophagy related 5 homolog (S. cerevisiae)	AF293841	9474	g12006863	218.35	115.36	-1.89	-1.55	-2.31	-102.99	*	218.35	207.05	-1.05	-0.87	-1.27	-11.29		218.35	159.65	-1.37	-1.11	-1.69	-58.7		94.75	136.31	1.44	1.03	1.98	41.56		94.75	143.87	1.52	1.14	2.04	49.12		94.75	133.78	1.41	1.02	1.94	39.02		94.75	154.6	1.63
213400_s_at	TBL1X: transducin (beta)-like 1X-linked	AV753028	6907	Hs.76536.1	518.94	274.43	-1.89	-1.62	-2.24	-244.51	*	518.94	543.18	1.05	0.95	1.15	24.24		518.94	396.31	-1.31	-1.11	-1.57	-122.63		124.17	107.41	-1.16	-0.68	-2.08	-16.76		124.17	104.99	-1.18	-0.73	-1.82	-19.18		124.17	95.92	-1.29	-0.77	-2.27	-28.25		124.17	169.02	1.36
212192_at	KCTD12: potassium channel tetramerisation domain containing 12	AI718937	115207	Hs.109438.0	757.66	401.55	-1.89	-1.68	-2.11	-356.11	*	757.66	461.92	-1.64	-1.41	-1.92	-295.74	*	757.66	569.19	-1.33	-1.13	-1.59	-188.47		22.18	18.9	-1.17	-0.58	-2.54	-3.29		22.18	30.21	1.36	0.82	2.57	8.03		22.18	26	1.17	0.65	2.27	3.82		22.18	29.9	1.35
209286_at	CDC42EP3: CDC42 effector protein (Rho GTPase binding) 3	AI754416	10602	Hs.260024.0	193.5	102.15	-1.89	-1.53	-2.32	-91.35	*	193.5	143.93	-1.34	-1.09	-1.65	-49.57		193.5	161.28	-1.2	-0.89	-1.68	-32.22		80.81	29.85	-2.71	-1.78	-4.29	-50.95	*	80.81	41.38	-1.95	-1.3	-2.99	-39.43		80.81	55.03	-1.47	-0.88	-3.04	-25.77		80.81	83.13	1.03
225267_at	KPNA4: karyopherin alpha 4 (importin alpha 3)	AI935246	3840	Hs.288193.0	492.19	259.77	-1.89	-1.5	-2.39	-232.42	*	492.19	475.46	-1.04	-0.82	-1.32	-16.73		492.19	541.38	1.1	0.82	1.44	49.18		543.69	701.19	1.29	1.17	1.43	157.5		543.69	799.91	1.47	1.36	1.6	256.22		543.69	630.01	1.16	0.99	1.34	86.33		543.69	518.36	-1.05
204684_at	NPTX1: neuronal pentraxin I	NM_002522	4884	g4505442	134.51	71.35	-1.89	-1.46	-2.42	-63.17	*	134.51	189.72	1.41	1.13	1.79	55.21		134.51	221.21	1.64	1.31	2.09	86.7	*	36.04	24.68	-1.46	-0.8	-4.31	-11.37		36.04	23.65	-1.52	-0.88	-3.45	-12.39		36.04	28.83	-1.25	-0.73	-2.7	-7.21		36.04	30.93	-1.17
201627_s_at	INSIG1: insulin induced gene 1	NM_005542	3638	g5031800	257.15	136.36	-1.89	-1.45	-2.39	-120.79	*	257.15	179.25	-1.43	-1.08	-1.89	-77.9		257.15	169.52	-1.52	-1.2	-1.85	-87.63	*	82.52	30.42	-2.71	-1.71	-5.03	-52.09	*	82.52	48.03	-1.72	-1.19	-2.53	-34.49		82.52	51.37	-1.61	-1.08	-2.5	-31.14		82.52	69.29	-1.19
206117_at	TPM1: tropomyosin 1 (alpha)	NM_000366	7168	g4507646	349.75	185.1	-1.89	-1.62	-2.19	-164.65	*	349.75	136.83	-2.56	-2.15	-3.04	-212.92	*	349.75	255.41	-1.37	-1.18	-1.57	-94.34		254.39	31.8	-8	-5.37	-12.55	-222.59	*	254.39	48.74	-5.22	-3.47	-8.4	-205.66	*	254.39	60.51	-4.2	-2.8	-6.72	-193.89	*	254.39	71.03	-3.58
205476_at	CCL20: chemokine (C-C motif) ligand 20	NM_004591	6364	g4759075	5.39	2.87	-1.88	-0.66	-7.31	-2.52		5.39	5.51	1.02	0.19	2.96	0.12		5.39	2.64	-2.04	-0.63	-100000000	-2.75		10.89	296.84	27.27	19.15	45.13	285.95	*	10.89	173.57	15.94	11.29	26.3	162.68	*	10.89	30.51	2.8	1.59	5.01	19.63		10.89	191.17	17.56
215440_s_at	BEXL1: brain expressed X-linked-like 1	AL523320	56271	Hs.184736.1	5.03	2.67	-1.88	-0.64	-4089.33	-2.36		5.03	5.72	1.14	0.49	2.83	0.69		5.03	4.1	-1.23	-0.45	-5.68	-0.93		129.72	227.02	1.75	1.5	2.08	97.3	*	129.72	150.31	1.16	0.94	1.43	20.59		129.72	144.52	1.11	0.89	1.39	14.8		129.72	155.7	1.2
203259_s_at	HDDC2: HD domain containing 2	BC001671	51020	g12804520	428.69	227.46	-1.88	-1.62	-2.17	-201.23	*	428.69	348.83	-1.23	-1.06	-1.4	-79.87		428.69	436.33	1.02	0.88	1.19	7.64		332.78	388.23	1.17	1.04	1.32	55.45		332.78	347.27	1.04	0.92	1.19	14.49		332.78	357.52	1.07	0.92	1.24	24.74		332.78	363.82	1.09
205398_s_at	SMAD3: SMAD family member 3	NM_005902	4088	g5174512	189.94	101.3	-1.88	-1.54	-2.27	-88.64	*	189.94	117.56	-1.62	-1.32	-1.97	-72.38	*	189.94	125.57	-1.51	-1.25	-1.81	-64.37	*	246.36	139.18	-1.77	-1.48	-2.14	-107.17	*	246.36	237.37	-1.04	-0.9	-1.19	-8.99		246.36	150.04	-1.64	-1.35	-2.03	-96.31	*	246.36	246.35	-1
225028_at	LOC550643: hypothetical protein LOC550643	AI417268	550643	Hs.74111.2	120.9	64.18	-1.88	-1.58	-2.23	-56.72	*	120.9	87.82	-1.38	-1.1	-1.74	-33.07		120.9	90.57	-1.33	-1.13	-1.55	-30.33		12.68	9.54	-1.33	-0.57	-5.1	-3.15		12.68	18.71	1.48	0.76	3.05	6.03		12.68	17.61	1.39	0.54	3.04	4.93		12.68	12.16	-1.04
225607_at	CCDC43: coiled-coil domain containing 43	AI948491	124808	Hs.94722.0	917.51	488.26	-1.88	-1.74	-2.03	-429.25	*	917.51	816.26	-1.12	-1	-1.27	-101.25		917.51	666.44	-1.38	-1.28	-1.48	-251.06		137.35	114.5	-1.2	-0.51	-3.08	-22.85		137.35	117.95	-1.16	-0.5	-3.14	-19.4		137.35	136.4	-1.01	-0.44	-2.35	-0.94		137.35	127.47	-1.08
203065_s_at	CAV1: caveolin 1, caveolae protein, 22kDa	NM_001753	857	g4580417	968.25	514.87	-1.88	-1.52	-2.3	-453.38	*	968.25	543.4	-1.78	-1.47	-2.12	-424.84	*	968.25	575.01	-1.68	-1.4	-1.99	-393.24	*	1111.17	437.57	-2.54	-2.22	-2.95	-673.6	*	1111.17	859.38	-1.29	-1.15	-1.47	-251.79		1111.17	566.3	-1.96	-1.7	-2.3	-544.88	*	1111.17	873.88	-1.27
222192_s_at	C2orf43: chromosome 2 open reading frame 43	AK021672	60526	Hs.63300.1	89.36	47.59	-1.88	-1.46	-2.46	-41.78		89.36	80.14	-1.12	-0.86	-1.47	-9.22		89.36	103.77	1.16	0.89	1.49	14.41		37.52	32.35	-1.16	0	-3.47	-5.16		37.52	88.11	2.35	0.92	100000000	50.59	*	37.52	49.97	1.33	0.53	100000000	12.45		37.52	25.01	-1.5
220407_s_at	TGFB2: transforming growth factor, beta 2	NM_003238	7042	g4507462	25.5	13.55	-1.88	-1.25	-2.93	-11.96		25.5	11.8	-2.16	-1.37	-3.77	-13.7		25.5	14.81	-1.72	-1.07	-3.26	-10.7		119.48	44.62	-2.68	-2.01	-3.82	-74.86	*	119.48	60.81	-1.97	-1.53	-2.62	-58.68	*	119.48	118.37	-1.01	-0.79	-1.32	-1.11		119.48	76.37	-1.56
225424_at	GPAM: glycerol-3-phosphate acyltransferase, mitochondrial	AB046780	57678	Hs.42586.0	113.02	59.99	-1.88	-1.5	-2.36	-53.04	*	113.02	86.44	-1.31	-1.03	-1.67	-26.58		113.02	106.64	-1.06	-0.88	-1.25	-6.39		19.39	20.06	1.03	0.45	2.16	0.66		19.39	20.95	1.08	0.43	2.3	1.55		19.39	16.71	-1.16	-0.54	-2.98	-2.68		19.39	11.71	-1.66
226110_at	PTAR1: protein prenyltransferase alpha subunit repeat containing 1	BF056048	375743	Hs.31388.0	422.29	224.06	-1.88	-1.65	-2.16	-198.23	*	422.29	288.72	-1.46	-1.28	-1.68	-133.57		422.29	290.52	-1.45	-1.29	-1.63	-131.77		123.5	100.97	-1.22	-0.92	-1.69	-22.53		123.5	83.56	-1.48	-1.16	-1.92	-39.94		123.5	105.91	-1.17	-0.91	-1.52	-17.59		123.5	68.12	-1.81
219157_at	KLHL2: kelch-like 2, Mayven (Drosophila)	NM_007246	11275	g6005702	381.29	202.94	-1.88	-1.67	-2.13	-178.34	*	381.29	281.99	-1.35	-1.17	-1.59	-99.29		381.29	222.93	-1.71	-1.59	-1.84	-158.35	*	257.41	219.73	-1.17	-1	-1.37	-37.68		257.41	261.81	1.02	0.82	1.23	4.4		257.41	174.36	-1.48	-1.11	-2.14	-83.05		257.41	120.71	-2.13
235337_at	Transcribed locus	AI276403	0	Hs.88143.0	9.02	4.81	-1.88	-0.88	-6.4	-4.21		9.02	4.2	-2.15	-1.01	-7.15	-4.82		9.02	4.23	-2.13	-1.07	-5.1	-4.79		154.49	84.86	-1.82	-1.5	-2.24	-69.64	*	154.49	86.63	-1.78	-1.16	-3.66	-67.87	*	154.49	98.87	-1.56	-1.09	-2.61	-55.62	*	154.49	27.82	-5.55
208613_s_at	FLNB: filamin B, beta (actin binding protein 278)	AV712733	2317	Hs.81008.0	432.28	231.18	-1.87	-1.57	-2.26	-201.1	*	432.28	233.91	-1.85	-1.47	-2.44	-198.36	*	432.28	360.25	-1.2	-0.82	-2.13	-72.03		247.22	190.58	-1.3	-0.96	-1.74	-56.64		247.22	242.53	-1.02	-0.76	-1.34	-4.69		247.22	188.72	-1.31	-0.97	-1.78	-58.5		247.22	400.03	1.62
222158_s_at	C1orf121: chromosome 1 open reading frame 121	AF229834	51029	Hs.42409.4	144.12	76.95	-1.87	-1.47	-2.47	-67.17	*	144.12	118.97	-1.21	-0.99	-1.5	-25.15		144.12	118.73	-1.21	-0.98	-1.52	-25.4		214.24	326.4	1.52	1.38	1.69	112.16	*	214.24	345.1	1.61	1.4	1.84	130.86	*	214.24	286.3	1.34	1.2	1.49	72.06		214.24	341.15	1.59
207157_s_at	GNG5: guanine nucleotide binding protein (G protein), gamma 5	NM_005274	2787	g4885286	1792.94	959.37	-1.87	-1.72	-2.03	-833.57	*	1792.94	1617.36	-1.11	-0.98	-1.27	-175.57		1792.94	1910.66	1.07	0.98	1.16	117.72		973.3	1528.78	1.57	1.43	1.73	555.49	*	973.3	1442.74	1.48	1.36	1.61	469.44		973.3	1340.31	1.38	1.21	1.56	367.01		973.3	1166.32	1.2
201250_s_at	SLC2A1: solute carrier family 2 (facilitated glucose transporter), member 1	NM_006516	6513	g5730050	165.71	88.42	-1.87	-1.65	-2.14	-77.29	*	165.71	95.94	-1.73	-1.5	-2.01	-69.77	*	165.71	113.7	-1.46	-1.15	-1.96	-52		35.85	28.16	-1.27	-0.89	-1.86	-7.68		35.85	32.36	-1.11	-0.73	-1.83	-3.49		35.85	40.22	1.12	0.74	1.64	4.37		35.85	33.15	-1.08
235392_at	Transcribed locus	BG403162	0	Hs.43845.0	83.7	44.88	-1.87	-1.32	-2.73	-38.83		83.7	49.12	-1.7	-1.26	-2.3	-34.59		83.7	46.47	-1.8	-1.23	-2.87	-37.24		248.78	155.94	-1.6	-1.34	-1.88	-92.85	*	248.78	177.68	-1.4	-1.11	-1.81	-71.1		248.78	159.17	-1.56	-1.3	-1.86	-89.61	*	248.78	164.21	-1.52
218370_s_at	S100PBP: S100P binding protein	NM_022753	64766	g12232418	213.35	114.05	-1.87	-1.52	-2.3	-99.29	*	213.35	177.53	-1.2	-0.98	-1.47	-35.81		213.35	195.58	-1.09	-0.88	-1.36	-17.77		83.38	48.84	-1.71	-1.02	-2.85	-34.53		83.38	61.41	-1.36	-0.83	-2.15	-21.97		83.38	42.48	-1.96	-1.05	-4.73	-40.89		83.38	32.28	-2.58
225665_at	ZAK: sterile alpha motif and leucine zipper containing kinase AZK	AI129320	51776	Hs.16930.0	515.12	275.09	-1.87	-1.57	-2.25	-240.04	*	515.12	433.13	-1.19	-1.01	-1.41	-81.99		515.12	356.9	-1.44	-1.25	-1.65	-158.22		434.49	152.53	-2.85	-2.19	-3.74	-281.96	*	434.49	279.01	-1.56	-1.18	-2.09	-155.49	*	434.49	235.87	-1.84	-1.36	-2.61	-198.63	*	434.49	138.15	-3.15
218368_s_at	TNFRSF12A: tumor necrosis factor receptor superfamily, member 12A	NM_016639	51330	g7706185	348.83	188.03	-1.86	-1.44	-2.44	-160.79	*	348.83	222.1	-1.57	-1.21	-2.09	-126.73	*	348.83	262.96	-1.33	-0.95	-2.05	-85.86		487.25	1238.26	2.54	2.15	3.06	751.01	*	487.25	1265.76	2.6	2.23	3.11	778.5	*	487.25	961.91	1.97	1.63	2.42	474.65	*	487.25	979.64	2.01
1555733_s_at	AP1S3: adaptor-related protein complex 1, sigma 3 subunit	AF393369	130340	Hs2.348666.3	234.56	126.06	-1.86	-1.59	-2.18	-108.49	*	234.56	196	-1.2	-0.92	-1.64	-38.56		234.56	181.54	-1.29	-1.12	-1.49	-53.02		67.65	58.04	-1.17	-0.65	-1.99	-9.61		67.65	81.84	1.21	0.77	2.1	14.19		67.65	64.15	-1.05	-0.58	-1.92	-3.5		67.65	96.56	1.43
226901_at	C17orf58: chromosome 17 open reading frame 58	AI214996	284018	Hs.90790.0	404.83	217.74	-1.86	-1.46	-2.4	-187.1	*	404.83	274.77	-1.47	-1.12	-2.01	-130.06		404.83	320.33	-1.26	-0.93	-1.82	-84.5		127.04	153.55	1.21	1.04	1.39	26.51		127.04	213.68	1.68	1.46	1.93	86.64	*	127.04	155.92	1.23	1.07	1.4	28.88		127.04	175.85	1.38
201615_x_at	CALD1: caldesmon 1	AI685060	800	Hs.325474.0	193.16	103.81	-1.86	-1.28	-2.7	-89.35	*	193.16	116.73	-1.65	-1.07	-2.77	-76.43	*	193.16	143.66	-1.34	-0.96	-1.82	-49.5		66.19	54.58	-1.21	-0.84	-1.67	-11.61		66.19	68.19	1.03	0.71	1.53	2		66.19	51.95	-1.27	-0.88	-1.77	-14.24		66.19	89.82	1.36
227568_at	HECTD2: HECT domain containing 2	AF131793	143279	Hs.25320.0	191.31	102.75	-1.86	-1.64	-2.12	-88.56	*	191.31	148.7	-1.29	-1.11	-1.5	-42.61		191.31	207.26	1.08	0.98	1.2	15.96		34.29	28.94	-1.18	-0.72	-1.89	-5.35		34.29	34.79	1.01	0.58	1.73	0.51		34.29	30.15	-1.14	-0.65	-2.19	-4.14		34.29	30.2	-1.14
201625_s_at	INSIG1: insulin induced gene 1	BE300521	3638	Hs.56205.0	123.8	66.51	-1.86	-1.27	-2.64	-57.3	*	123.8	75.32	-1.64	-1.17	-2.16	-48.48		123.8	85.89	-1.44	-1.02	-1.91	-37.91		57.39	12.42	-4.62	-2.6	-15.19	-44.97		57.39	30.75	-1.87	-1.29	-2.93	-26.64		57.39	27.58	-2.08	-1.57	-2.77	-29.8		57.39	31.84	-1.8
218153_at	CARS2: cysteinyl-tRNA synthetase 2, mitochondrial (putative)	NM_024537	79587	g13375694	407.43	218.5	-1.86	-1.53	-2.28	-188.93	*	407.43	388.27	-1.05	-0.88	-1.24	-19.16		407.43	323	-1.26	-1.08	-1.45	-84.43		66.65	54.55	-1.22	-0.61	-2.62	-12.1		66.65	59.58	-1.12	-0.55	-2.52	-7.06		66.65	51.2	-1.3	-0.67	-2.34	-15.45		66.65	26.15	-2.55
1558956_s_at	IFT80: intraflagellar transport 80 homolog (Chlamydomonas)	AI473255	57560	Hs2.407402.1	195.3	105.24	-1.86	-1.45	-2.46	-90.07	*	195.3	214.07	1.1	0.85	1.38	18.77		195.3	217.87	1.12	0.91	1.36	22.57		31.51	23.03	-1.37	-0.76	-2.41	-8.48		31.51	16.18	-1.95	-1.12	-3.15	-15.34		31.51	20.8	-1.52	-0.77	-3.77	-10.72		31.51	12.17	-2.59
201661_s_at	ACSL3: acyl-CoA synthetase long-chain family member 3	NM_004457	2181	g12669907	732.48	394.5	-1.86	-1.56	-2.24	-337.99	*	732.48	528.68	-1.39	-1.14	-1.71	-203.8		732.48	424.23	-1.73	-1.51	-1.96	-308.25	*	53.03	42.94	-1.23	-0.74	-1.95	-10.09		53.03	27.32	-1.94	-1	-5.33	-25.7		53.03	32.53	-1.63	-0.92	-3.11	-20.5		53.03	12.92	-4.1
217996_at	PHLDA1: pleckstrin homology-like domain, family A, member 1	AA576961	22822	Hs.82101.0	165.06	89.45	-1.85	-1.32	-2.68	-75.62	*	165.06	140.48	-1.17	-0.9	-1.51	-24.58		165.06	101.84	-1.62	-1.06	-2.9	-63.23	*	149.59	350.98	2.35	2.11	2.61	201.39	*	149.59	367.39	2.46	2.07	2.87	217.8	*	149.59	185.85	1.24	1.01	1.48	36.26		149.59	625.23	4.18
204435_at	NUPL1: nucleoporin like 1	NM_014778	9818	g7662097	132.96	71.97	-1.85	-1.45	-2.34	-60.98	*	132.96	66.89	-1.99	-1.58	-2.49	-66.06	*	132.96	55.81	-2.38	-1.75	-3.41	-77.14	*	61.91	100.39	1.62	1.32	2.02	38.47		61.91	150.25	2.43	1.97	3.04	88.34	*	61.91	77.67	1.25	0.84	1.74	15.76		61.91	237.78	3.84
1555989_at	Transcribed locus	AA890373	0	Hs2.356537.1	192.05	104	-1.85	-1.5	-2.3	-88.05	*	192.05	100.04	-1.92	-1.5	-2.55	-92.01	*	192.05	94.07	-2.04	-1.63	-2.62	-97.97	*	27.99	39.42	1.41	0.92	2.16	11.43		27.99	38.32	1.37	0.89	2.11	10.33		27.99	44.35	1.58	1.06	2.42	16.36		27.99	65.69	2.35
204602_at	DKK1: dickkopf homolog 1 (Xenopus laevis)	NM_012242	22943	g7110718	148.88	80.54	-1.85	-1.08	-3.21	-68.34	*	148.88	118.87	-1.25	-0.77	-1.88	-30		148.88	73.44	-2.03	-0.97	-10	-75.44	*	8.94	66.22	7.41	4	20.4	57.28	*	8.94	16.67	1.86	0.51	5.63	7.73		8.94	14.92	1.67	0.68	4.82	5.99		8.94	18.19	2.03
203386_at	TBC1D4: TBC1 domain family, member 4	AI650848	9882	Hs.173802.0	530.1	285.85	-1.85	-1.72	-2.01	-244.25	*	530.1	601.45	1.13	1.03	1.24	71.35		530.1	504.88	-1.05	-0.97	-1.14	-25.22		124.68	84.86	-1.47	-1.15	-1.88	-39.81		124.68	135.07	1.08	0.83	1.41	10.4		124.68	119.52	-1.04	-0.76	-1.52	-5.16		124.68	204.76	1.64
1568955_at	LOC653464: similar to SLIT-ROBO Rho GTPase-activating protein 2 (srGAP2) (Formin-binding protein 2)	BE877775	653464	Hs2.397546.1	452.6	244.55	-1.85	-1.62	-2.14	-208.05	*	452.6	312.59	-1.45	-1.28	-1.65	-140		452.6	285.7	-1.58	-1.39	-1.82	-166.9	*	300.65	246.31	-1.22	-1.01	-1.46	-54.34		300.65	243.43	-1.24	-1.03	-1.47	-57.22		300.65	226.23	-1.33	-1.08	-1.62	-74.42		300.65	258.5	-1.16
222000_at	C1orf174: chromosome 1 open reading frame 174	AI915947	339448	Hs.28212.0	304.88	164.94	-1.85	-1.59	-2.16	-139.93	*	304.88	379.84	1.25	1.1	1.41	74.97		304.88	358.11	1.17	1.06	1.31	53.23		263.46	224.39	-1.17	-0.88	-1.58	-39.07		263.46	237.09	-1.11	-0.85	-1.44	-26.37		263.46	220.96	-1.19	-0.9	-1.57	-42.5		263.46	207.82	-1.27
208371_s_at	RING1: ring finger protein 1	NM_002931	6015	g11863157	89.69	48.54	-1.85	-1.31	-2.79	-41.14		89.69	86.71	-1.03	-0.78	-1.38	-2.98		89.69	69.24	-1.3	-0.92	-1.96	-20.45		231.48	170.35	-1.36	-0.89	-2.44	-61.13		231.48	157.89	-1.47	-1.12	-1.9	-73.59		231.48	149.95	-1.54	-1.17	-2.03	-81.53	*	231.48	179.29	-1.29
225297_at	CCDC5: coiled-coil domain containing 5 (spindle associated)	AV715391	115106	Hs.184164.0	576.67	310.89	-1.85	-1.66	-2.08	-265.78	*	576.67	613.24	1.06	0.99	1.15	36.58		576.67	434.52	-1.33	-1.22	-1.44	-142.15		179.22	194.57	1.09	0.92	1.29	15.36		179.22	156.81	-1.14	-0.96	-1.37	-22.4		179.22	176.72	-1.01	-0.77	-1.43	-2.5		179.22	126.66	-1.41
202196_s_at	DKK3: dickkopf homolog 3 (Xenopus laevis)	NM_013253	27122	g7019362	7.08	3.82	-1.85	-0.91	-5.8	-3.26		7.08	5.99	-1.18	-0.52	-12.04	-1.09		7.08	5.89	-1.2	-0.5	-100000000	-1.19		391.62	252	-1.55	-1.27	-1.94	-139.61	*	391.62	139.86	-2.8	-2.25	-3.61	-251.76	*	391.62	177.1	-2.21	-1.65	-3.24	-214.51	*	391.62	232.94	-1.68
212481_s_at	TPM4: tropomyosin 4	AI214061	7171	Hs.250641.1	773.93	419.26	-1.85	-1.57	-2.16	-354.68	*	773.93	557.92	-1.39	-1.21	-1.58	-216.01		773.93	560.03	-1.38	-1.14	-1.68	-213.9		464.6	336.1	-1.38	-1.16	-1.67	-128.5		464.6	511.87	1.1	0.94	1.28	47.27		464.6	364.28	-1.28	-1	-1.72	-100.32		464.6	273.02	-1.7
221505_at	ANP32E: acidic (leucine-rich) nuclear phosphoprotein 32 family, member E	AW612574	81611	Hs.71331.0	1090.75	588.44	-1.85	-1.69	-2.02	-502.31	*	1090.75	1246.32	1.14	1.05	1.25	155.56		1090.75	933.61	-1.17	-1.06	-1.29	-157.15		582.15	512.49	-1.14	-0.99	-1.3	-69.66		582.15	468.01	-1.24	-1.03	-1.54	-114.14		582.15	414.42	-1.4	-1.22	-1.63	-167.73		582.15	207.03	-2.81
201660_at	ACSL3: Full-length cDNA clone CS0DF008YJ12 of Fetal brain of Homo sapiens (human) /// Acyl-CoA synthetase long-chain family member 3	AL525798	0 /// 2181	Hs.268012.0	797.54	431.95	-1.85	-1.67	-2.04	-365.59	*	797.54	523.44	-1.52	-1.3	-1.83	-274.1	*	797.54	423.47	-1.88	-1.73	-2.05	-374.07	*	72.81	58.25	-1.25	-0.78	-1.84	-14.56		72.81	39.18	-1.86	-1.02	-3.97	-33.63		72.81	48.07	-1.51	-0.89	-2.6	-24.74		72.81	20.73	-3.51
235295_at	Transcribed locus	BG401950	0	Hs.32163.0	79.7	43.39	-1.84	-1.38	-2.62	-36.31		79.7	66.58	-1.2	-0.93	-1.61	-13.12		79.7	37.87	-2.1	-1.37	-4.25	-41.84		75.37	119.56	1.59	1.2	2.12	44.19		75.37	156.69	2.08	1.69	2.66	81.32	*	75.37	114.18	1.51	1.15	2.02	38.81		75.37	155.8	2.07
243995_at	PTAR1: protein prenyltransferase alpha subunit repeat containing 1	N36417	375743	Hs.144928.0	26.98	14.63	-1.84	-1.24	-2.72	-12.35		26.98	16.13	-1.67	-1.07	-2.76	-10.85		26.98	19.33	-1.4	-0.95	-2.02	-7.65		10.78	15.16	1.41	0.86	2.49	4.38		10.78	66	6.12	0	17.92	55.22	*	10.78	9.66	-1.12	-0.57	-2.76	-1.12		10.78	15.13	1.4
225008_at	CDNA FLJ39064 fis, clone NT2RP7014583	AW469351	0	Hs.332422.0	399.67	217.19	-1.84	-1.59	-2.1	-182.47	*	399.67	483.14	1.21	0.9	1.56	83.47		399.67	326.61	-1.22	-1.05	-1.42	-73.05		63.01	47.83	-1.32	-0.96	-1.92	-15.18		63.01	51.36	-1.23	-0.84	-2.06	-11.65		63.01	68.8	1.09	0.51	1.75	5.79		63.01	67.71	1.07
226502_at	ELMOD2: ELMO/CED-12 domain containing 2	BG477315	255520	Hs.21857.0	197.3	106.95	-1.84	-1.65	-2.08	-90.36	*	197.3	150.83	-1.31	-1.12	-1.57	-46.47		197.3	214.13	1.09	0.97	1.21	16.83		50.98	59.73	1.17	0.78	2.12	8.75		50.98	39.95	-1.28	-0.7	-1.92	-11.03		50.98	42.98	-1.19	-0.62	-2.11	-8		50.98	34.16	-1.49
222455_s_at	PARVA: parvin, alpha	AF237771	55742	g11036539	130.14	70.68	-1.84	-1.52	-2.32	-59.46	*	130.14	132.09	1.01	0.93	1.1	1.95		130.14	150.89	1.16	1.06	1.27	20.75		26.87	24.81	-1.08	-0.6	-3.31	-2.06		26.87	34.75	1.29	0.94	1.82	7.89		26.87	27.95	1.04	0.66	1.56	1.08		26.87	17.06	-1.58
225867_at	VASN: vasorin	BE741869	114990	Hs.102267.1	186.59	101.35	-1.84	-1.1	-3.11	-85.24	*	186.59	208.05	1.12	0.81	1.71	21.46		186.59	243.75	1.31	0.9	2.06	57.16		43.81	18.8	-2.33	-1	-5.41	-25.01		43.81	14.19	-3.09	-1.19	-20.7	-29.62		43.81	17.63	-2.49	-1.08	-5.58	-26.18		43.81	17.87	-2.45
236557_at	ZBTB38: zinc finger and BTB domain containing 38	AW085625	253461	Hs.186838.0	184.57	100.72	-1.83	-1.34	-2.68	-83.84	*	184.57	168.76	-1.09	-0.75	-1.86	-15.81		184.57	163.26	-1.13	-0.7	-2.63	-21.31		9.22	19.9	2.16	1.15	7.72	10.68		9.22	30.54	3.31	1.71	11.9	21.32		9.22	18.78	2.04	0.95	7.43	9.56		9.22	35.29	3.83
201418_s_at	SOX4: SRY (sex determining region Y)-box 4	NM_003107	6659	g4507162	222.32	121.59	-1.83	-1.49	-2.23	-100.73	*	222.32	170.72	-1.3	-0.98	-1.81	-51.6		222.32	130.78	-1.7	-1.41	-2.03	-91.54	*	149.27	124.48	-1.2	-0.88	-1.57	-24.79		149.27	84.01	-1.78	-1.23	-2.62	-65.27	*	149.27	94.62	-1.58	-1.12	-2.22	-54.66	*	149.27	281.6	1.89
204032_at	BCAR3: breast cancer anti-estrogen resistance 3	NM_003567	8412	g4502370	399.64	218.29	-1.83	-1.35	-2.41	-181.35	*	399.64	332.61	-1.2	-0.9	-1.52	-67.04		399.64	271.85	-1.47	-1.01	-2.22	-127.79		97.87	73.52	-1.33	-0.95	-1.94	-24.34		97.87	121.16	1.24	0.86	1.73	23.29		97.87	66.87	-1.46	-1.07	-2.04	-30.99		97.87	142.63	1.46
222826_at	PLDN: pallidin homolog (mouse)	BC004819	26258	g13435968	236.35	129.41	-1.83	-1.52	-2.26	-106.94	*	236.35	157.95	-1.5	-1.25	-1.84	-78.4		236.35	257.6	1.09	0.94	1.24	21.24		166.66	163.74	-1.02	-0.86	-1.22	-2.92		166.66	191.59	1.15	0.97	1.35	24.94		166.66	166.43	-1	-0.79	-1.33	-0.23		166.66	181.24	1.09
212724_at	RND3: Rho family GTPase 3	BG054844	390	Hs.6838.0	1191.58	650.25	-1.83	-1.52	-2.24	-541.34	*	1191.58	951.3	-1.25	-1.1	-1.43	-240.28		1191.58	970.57	-1.23	-1	-1.54	-221.01		621.21	513.2	-1.21	-1.07	-1.39	-108.01		621.21	693.41	1.12	0.98	1.26	72.2		621.21	525.19	-1.18	-0.97	-1.5	-96.02		621.21	676.19	1.09
226666_at	MRNA; cDNA DKFZp564M243 (from clone DKFZp564M243)	BG434703	0	Hs.197751.0	108.23	59.12	-1.83	-1.34	-2.47	-49.12		108.23	49.73	-2.18	-1.64	-2.78	-58.5	*	108.23	50.06	-2.16	-1.61	-2.83	-58.17	*	38.05	30.72	-1.24	-0.84	-1.78	-7.33		38.05	34.9	-1.09	-0.75	-1.52	-3.15		38.05	32.16	-1.18	-0.64	-3.63	-5.89		38.05	39.5	1.04
226343_at	Transcribed locus, weakly similar to NP_689672.2 protein LOC146556 [Homo sapiens]	W74486	0	Hs.6119.0	276.57	150.9	-1.83	-1.55	-2.2	-125.67	*	276.57	259.31	-1.07	-0.93	-1.23	-17.25		276.57	274.47	-1.01	-0.91	-1.12	-2.09		19.76	19.78	1	0.28	5.46	0.02		19.76	18.45	-1.07	-0.19	-10.29	-1.31		19.76	16.44	-1.2	-0.22	-7.97	-3.32		19.76	20.34	1.03
203939_at	NT5E: 5'-nucleotidase, ecto (CD73)	NM_002526	4907	g4505466	126.81	69.32	-1.83	-1.19	-2.97	-57.48	*	126.81	112.34	-1.13	-0.81	-1.48	-14.47		126.81	296.43	2.34	0.82	4.2	169.62	*	5.03	3.99	-1.26	0	-100000000	-1.05		5.03	3.21	-1.57	0	-100000000	-1.83		5.03	1.83	-2.75	0	-100000000	-3.2		5.03	4.53	-1.11
212828_at	SYNJ2: synaptojanin 2	AA191573	8871	Hs.61289.1	198.95	108.92	-1.83	-1.55	-2.18	-90.03	*	198.95	143.34	-1.39	-1.15	-1.72	-55.61		198.95	133.17	-1.49	-1.16	-2.07	-65.78		93.62	119.32	1.27	0.99	1.6	25.7		93.62	82.59	-1.13	-0.91	-1.43	-11.03		93.62	77.09	-1.21	-0.96	-1.57	-16.54		93.62	65.62	-1.43
203640_at	MBNL2: muscleblind-like 2 (Drosophila)	BE328496	10150	Hs.283609.0	488.41	267.31	-1.83	-1.64	-2.05	-221.1	*	488.41	320.74	-1.52	-1.37	-1.7	-167.67	*	488.41	437.83	-1.12	-0.95	-1.34	-50.58		147.96	62.39	-2.37	-1.67	-3.88	-85.58	*	147.96	90.59	-1.63	-1.33	-2.04	-57.38	*	147.96	72.92	-2.03	-1.58	-2.73	-75.04	*	147.96	81.87	-1.81
209278_s_at	TFPI2: tissue factor pathway inhibitor 2	L27624	7980	g441149	515.33	281.25	-1.83	-1.63	-2.07	-234.08	*	515.33	385.13	-1.34	-1.18	-1.52	-130.2		515.33	273.58	-1.88	-1.65	-2.17	-241.74	*	6.52	5.02	-1.3	-0.29	-5.45	-1.5		6.52	2.11	-3.09	-0.59	-100000000	-4.41		6.52	3.08	-2.11	-0.41	-100000000	-3.43		6.52	3.49	-1.87
239058_at	Transcribed locus	BF446723	0	Hs.252844.0	472.12	257.86	-1.83	-1.63	-2.07	-214.26	*	472.12	466.26	-1.01	-0.82	-1.3	-5.86		472.12	627.28	1.33	1.2	1.47	155.15		9.38	9.07	-1.03	0	-100000000	-0.31		9.38	5.96	-1.58	-0.01	-100000000	-3.43		9.38	3.58	-2.62	-0.01	-100000000	-5.8		9.38	3.77	-2.49
219014_at	PLAC8: placenta-specific 8	NM_016619	51316	g7706157	479.92	262.66	-1.83	-1.34	-2.81	-217.26	*	479.92	337.38	-1.42	-1.04	-2.22	-142.53		479.92	177.55	-2.7	-1.77	-5.56	-302.37	*	383.32	59.29	-6.46	-4.93	-9.15	-324.03	*	383.32	87.52	-4.38	-3.66	-5.32	-295.8	*	383.32	92.84	-4.13	-3.55	-4.82	-290.48	*	383.32	42.18	-9.09
202644_s_at	TNFAIP3: tumor necrosis factor, alpha-induced protein 3	NM_006290	7128	g5454131	213.19	117.25	-1.82	-1.33	-2.34	-95.93	*	213.19	187.86	-1.13	-0.8	-1.55	-25.33		213.19	283.74	1.33	1.02	1.83	70.55		28.54	145.6	5.1	3.23	9.46	117.06	*	28.54	122.47	4.29	2.68	8	93.93	*	28.54	63.02	2.21	1.22	4.28	34.48		28.54	70.56	2.47
1555355_a_at	ETS1: v-ets erythroblastosis virus E26 oncogene homolog 1 (avian)	BC017314	2113	Hs2.18063.2	17.15	9.44	-1.82	-1.05	-3.59	-7.71		17.15	10.24	-1.68	-0.95	-3.55	-6.92		17.15	11.29	-1.52	-0.84	-3.51	-5.87		272.07	378.55	1.39	1.26	1.55	106.48		272.07	553.06	2.03	1.68	2.41	281	*	272.07	338.59	1.24	0.89	1.62	66.53		272.07	401.07	1.47
209647_s_at	SOCS5: suppressor of cytokine signaling 5	AW664421	9655	Hs.169836.1	191.81	105.38	-1.82	-1.57	-2.14	-86.43	*	191.81	140.8	-1.36	-1.2	-1.55	-51.02		191.81	143.6	-1.34	-1.18	-1.52	-48.21		168.83	149.01	-1.13	-0.96	-1.33	-19.82		168.83	178.8	1.06	0.82	1.33	9.97		168.83	170.61	1.01	0.77	1.29	1.78		168.83	209.06	1.24
224786_at	SCOC: short coiled-coil protein	AL133580	60592	Hs.286013.1	400.01	219.93	-1.82	-1.54	-2.18	-180.08	*	400.01	220.04	-1.82	-1.55	-2.16	-179.97	*	400.01	279.92	-1.43	-1.27	-1.6	-120.09		535.16	417.5	-1.28	-1.11	-1.5	-117.66		535.16	445.56	-1.2	-1.04	-1.4	-89.6		535.16	421.63	-1.27	-1.06	-1.57	-113.53		535.16	586.44	1.1
201616_s_at	CALD1: caldesmon 1	AL577531	800	Hs.325474.0	346.55	189.89	-1.82	-1.58	-2.12	-156.66	*	346.55	225.68	-1.54	-1.36	-1.74	-120.87	*	346.55	283.37	-1.22	-1.11	-1.35	-63.18		219.97	88.56	-2.48	-2.06	-3	-131.41	*	219.97	136.53	-1.61	-1.35	-1.93	-83.44	*	219.97	121.4	-1.81	-1.4	-2.46	-98.57	*	219.97	200.11	-1.1
209084_s_at	RAB28: RAB28, member RAS oncogene family	BE504689	9364	Hs.166563.0	179.84	98.81	-1.82	-1.61	-2.07	-81.03	*	179.84	252.47	1.4	1.28	1.54	72.63		179.84	240.81	1.34	1.25	1.44	60.97		70.46	73.47	1.04	0.82	1.35	3.01		70.46	70.48	1	0.69	1.4	0.02		70.46	52.47	-1.34	-0.9	-2.23	-18		70.46	52.61	-1.34
202214_s_at	CUL4B: cullin 4B	NM_003588	8450	g13270466	650.98	356.96	-1.82	-1.31	-2.67	-294.02	*	650.98	641.93	-1.01	-0.78	-1.32	-9.04		650.98	535.78	-1.22	-0.97	-1.49	-115.2		227.66	169.44	-1.34	-1.1	-1.63	-58.23		227.66	108.51	-2.1	-1.7	-2.61	-119.16	*	227.66	172.53	-1.32	-1.03	-1.74	-55.13		227.66	134.78	-1.69
218162_at	OLFML3: olfactomedin-like 3	NM_020190	56944	g9910269	5.97	3.28	-1.82	0	-100000000	-2.69		5.97	4.2	-1.42	0	-4.17	-1.76		5.97	3.37	-1.77	0	-100000000	-2.59		245.95	20.04	-12.27	-7.15	-39.63	-225.91	*	245.95	27.68	-8.88	-5.93	-16.86	-218.26	*	245.95	44.81	-5.49	-4.59	-6.61	-201.14	*	245.95	128.02	-1.92
226609_at	DCBLD1: discoidin, CUB and LCCL domain containing 1	N22751	285761	Hs.34665.0	653.6	361.52	-1.81	-1.62	-2.02	-292.08	*	653.6	407.7	-1.6	-1.39	-1.87	-245.91	*	653.6	299.78	-2.18	-1.82	-2.69	-353.82	*	218.28	232.91	1.07	0.85	1.34	14.63		218.28	179.73	-1.21	-0.94	-1.59	-38.55		218.28	259.97	1.19	0.92	1.53	41.69		218.28	788.52	3.61
202528_at	GALE: UDP-galactose-4-epimerase	NM_000403	2582	g9945333	167.74	92.7	-1.81	-1.34	-2.48	-75.04	*	167.74	147.83	-1.13	-0.86	-1.51	-19.91		167.74	140.96	-1.19	-0.89	-1.6	-26.78		341.14	440.65	1.29	1.14	1.48	99.51		341.14	493.85	1.45	1.27	1.67	152.72		341.14	356.79	1.05	0.92	1.2	15.65		341.14	442.65	1.3
226084_at	MAP1B: microtubule-associated protein 1B	AA554833	4131	Hs.113368.1	903.14	498.14	-1.81	-1.31	-2.68	-405	*	903.14	883.13	-1.02	-0.73	-1.55	-20.01		903.14	633.76	-1.43	-1.03	-2.1	-269.38		562.22	426.79	-1.32	-1.11	-1.58	-135.44		562.22	245.66	-2.29	-1.89	-2.82	-316.56	*	562.22	446.29	-1.26	-1.05	-1.52	-115.93		562.22	688.61	1.22
205206_at	KAL1: Kallmann syndrome 1 sequence	NM_000216	3730	g4557682	124.27	68.75	-1.81	-1.42	-2.33	-55.52	*	124.27	162.65	1.31	0.93	1.75	38.38		124.27	179.5	1.44	0.93	2.03	55.23		56.62	102.91	1.82	1.22	2.88	46.29		56.62	84.39	1.49	0.93	2.43	27.77		56.62	55.15	-1.03	-0.59	-2	-1.47		56.62	61.27	1.08
227758_at	RERG: RAS-like, estrogen-regulated, growth inhibitor	AW294092	85004	Hs.21594.0	150.01	82.98	-1.81	-1.58	-2.08	-67.03	*	150.01	184.88	1.23	1.05	1.43	34.87		150.01	124.23	-1.21	-0.93	-1.67	-25.78		68.96	57.67	-1.2	-0.89	-1.63	-11.29		68.96	44.82	-1.54	-1.14	-2.14	-24.13		68.96	45.63	-1.51	-0.96	-3.02	-23.33		68.96	68.92	-1
213405_at	RAB22A: RAB22A, member RAS oncogene family	N95443	57403	Hs.19180.0	131.84	72.74	-1.81	-1.54	-2.12	-59.11	*	131.84	82.03	-1.61	-1.36	-1.89	-49.82		131.84	121.13	-1.09	-0.94	-1.26	-10.71		35.35	39	1.1	0.58	1.93	3.65		35.35	37.42	1.06	0.67	1.73	2.08		35.35	38.49	1.09	0.7	1.78	3.14		35.35	30.69	-1.15
203418_at	CCNA2: cyclin A2	NM_001237	890	g4502612	422.76	233.78	-1.81	-1.48	-2.24	-188.98	*	422.76	395.09	-1.07	-0.92	-1.24	-27.67		422.76	378.1	-1.12	-0.95	-1.31	-44.66		673.16	608.16	-1.11	-0.99	-1.23	-65.01		673.16	847.49	1.26	1.12	1.42	174.33		673.16	797.72	1.19	0.98	1.41	124.56		673.16	474.29	-1.42
226283_at	WDR51B: WD repeat domain 51B	BF131947	282809	Hs.25130.0	153.89	85.38	-1.8	-1.47	-2.28	-68.51	*	153.89	155.44	1.01	0.87	1.16	1.55		153.89	143.77	-1.07	-0.93	-1.24	-10.12		37.56	47.58	1.27	0.74	3.3	10.02		37.56	44.53	1.19	0.6	3.18	6.97		37.56	46.38	1.23	0.72	3.22	8.82		37.56	68.79	1.83
208832_at	ATXN10: ataxin 10	AW241832	25814	Hs.13493.0	203.32	112.75	-1.8	-1.24	-2.41	-90.57	*	203.32	192.51	-1.06	-0.68	-1.64	-10.8		203.32	197.26	-1.03	-0.71	-1.35	-6.06		26.16	22.61	-1.16	-0.44	-7.52	-3.56		26.16	20.19	-1.3	-0.47	-53.78	-5.98		26.16	22.38	-1.17	-0.45	-6.1	-3.79		26.16	30.36	1.16
208827_at	PSMB6: proteasome (prosome, macropain) subunit, beta type, 6	BC000835	5694	g12654058	947.58	525.55	-1.8	-1.48	-2.25	-422.03	*	947.58	859.48	-1.1	-0.93	-1.32	-88.09		947.58	892.43	-1.06	-0.87	-1.32	-55.15		976.33	832.95	-1.17	-1.03	-1.33	-143.38		976.33	973.68	-1	-0.86	-1.17	-2.65		976.33	939.81	-1.04	-0.9	-1.2	-36.53		976.33	978.02	1
53202_at	C7orf25: chromosome 7 open reading frame 25	AA402435	79020	4873825_RC	264.38	146.88	-1.8	-1.63	-1.99	-117.5	*	264.38	253.8	-1.04	-0.89	-1.24	-10.58		264.38	240.05	-1.1	-0.91	-1.36	-24.33		113.08	50.72	-2.23	-1.91	-2.6	-62.37	*	113.08	115.1	1.02	0.87	1.19	2.02		113.08	78.46	-1.44	-1.24	-1.67	-34.62		113.08	111.59	-1.01
206907_at	TNFSF9: tumor necrosis factor (ligand) superfamily, member 9	NM_003811	8744	g4507608	365.57	202.88	-1.8	-1.36	-2.32	-162.69	*	365.57	152.36	-2.4	-1.84	-2.99	-213.21	*	365.57	188.63	-1.94	-1.43	-2.57	-176.94	*	127.95	63.64	-2.01	-1.46	-3.01	-64.3	*	127.95	96.88	-1.32	-1.06	-1.64	-31.07		127.95	49.74	-2.57	-1.6	-5.82	-78.21	*	127.95	119.62	-1.07
217886_at	EPS15: epidermal growth factor receptor pathway substrate 15	BF213575	2060	Hs.79095.0	188.45	104.81	-1.8	-1.56	-2.07	-83.64	*	188.45	127.94	-1.47	-1.28	-1.69	-60.51		188.45	176.23	-1.07	-0.91	-1.27	-12.22		30.28	34.85	1.15	0.78	1.67	4.57		30.28	22.68	-1.34	-0.89	-2.14	-7.6		30.28	39.42	1.3	0.91	1.86	9.14		30.28	24.61	-1.23
208810_at	DNAJB6 /// LOC387820: DnaJ (Hsp40) homolog, subfamily B, member 6 /// similar to DnaJ (Hsp40) homolog, subfamily B, member 6 isoform a	AF080569	10049 /// 387820	g4322314	304.33	169.54	-1.8	-1.53	-2.11	-134.8	*	304.33	245.21	-1.24	-1.06	-1.44	-59.12		304.33	340.94	1.12	0.95	1.32	36.6		146.29	257.21	1.76	1.5	2.05	110.93	*	146.29	259.5	1.77	1.44	2.14	113.21	*	146.29	207.64	1.42	1.03	1.84	61.36		146.29	111.89	-1.31
221935_s_at	C3orf64: chromosome 3 open reading frame 64	AK023140	285203	Hs.5997.0	207.03	114.79	-1.8	-1.47	-2.24	-92.24	*	207.03	116.72	-1.77	-1.49	-2.1	-90.31	*	207.03	139.15	-1.49	-1.25	-1.77	-67.89		74.26	55.72	-1.33	-0.89	-2.07	-18.53		74.26	79.67	1.07	0.67	1.62	5.41		74.26	67.69	-1.1	-0.75	-1.61	-6.56		74.26	46.27	-1.6
231775_at	TNFRSF10A: tumor necrosis factor receptor superfamily, member 10a	W65310	8797	Hs.249190.0	123.57	68.6	-1.8	-1.48	-2.28	-54.97	*	123.57	80.6	-1.53	-1.38	-1.71	-42.98		123.57	104.88	-1.18	-0.97	-1.48	-18.7		13.19	9.2	-1.43	-0.48	-100000000	-3.98		13.19	6.92	-1.9	-0.66	-100000000	-6.26		13.19	8.87	-1.49	-0.57	-5.49	-4.31		13.19	8.2	-1.61
35776_at	ITSN1: intersectin 1 (SH3 domain protein)	AF064243	6453	4898019_RC	162.86	90.53	-1.8	-1.43	-2.25	-72.33	*	162.86	119.83	-1.36	-1.1	-1.65	-43.03		162.86	129.36	-1.26	-1	-1.58	-33.5		113.68	67.31	-1.69	-1.24	-2.41	-46.37		113.68	69.01	-1.65	-1.21	-2.32	-44.67		113.68	78.11	-1.46	-1.08	-2.02	-35.58		113.68	64.6	-1.76
225225_at	KRTAP4-7: Keratin associated protein 4-7	BF791544	85287	Hs.16773.1	661.97	367.05	-1.8	-1.4	-2.28	-294.92	*	661.97	433.63	-1.53	-1.18	-1.95	-228.34	*	661.97	407.32	-1.63	-1.25	-2.08	-254.65	*	160.75	152.11	-1.06	-0.75	-1.52	-8.63		160.75	120.96	-1.33	-0.97	-1.8	-39.79		160.75	164.57	1.02	0.73	1.43	3.82		160.75	73.47	-2.19
224032_x_at	SPANXA1 /// SPANXA2: sperm protein associated with the nucleus, X-linked, family member A1 /// SPANX family, member A2	AF098306	30014 /// 728712	g6808523	10.35	5.79	-1.79	-0.32	-100000000	-4.57		10.35	4.68	-2.21	-0.43	-100000000	-5.67		10.35	7.22	-1.43	-0.29	-160.02	-3.13		325.09	667.18	2.05	1.88	2.25	342.09	*	325.09	899.29	2.77	2.54	3.03	574.21	*	325.09	464.72	1.43	1.26	1.61	139.63		325.09	1365.28	4.2
205017_s_at	MBNL2: muscleblind-like 2 (Drosophila)	AI088145	10150	Hs.184340.0	115.77	64.83	-1.79	-1.52	-2.12	-50.95	*	115.77	74.86	-1.55	-1.24	-2.01	-40.91		115.77	91.85	-1.26	-1.08	-1.47	-23.93		27.82	25.63	-1.09	-0.28	-2.2	-2.19		27.82	42.78	1.54	0.82	5.96	14.96		27.82	31.51	1.13	0.49	4.5	3.69		27.82	48.1	1.73
212188_at	KCTD12: potassium channel tetramerisation domain containing 12	AA551075	115207	Hs.109438.0	677.96	378.96	-1.79	-1.35	-2.29	-299	*	677.96	373.24	-1.82	-1.35	-2.39	-304.71	*	677.96	482.17	-1.41	-0.98	-2.1	-195.79		13.86	15.47	1.12	0.22	2.81	1.61		13.86	25.01	1.81	0.6	4.3	11.16		13.86	19.07	1.38	0.7	3.03	5.21		13.86	23.68	1.71
201645_at	TNC: tenascin C (hexabrachion)	NM_002160	3371	g4504548	60.58	33.91	-1.79	-1.05	-3.2	-26.68		60.58	44.21	-1.37	-0.81	-2.41	-16.38		60.58	37.83	-1.6	-0.96	-2.73	-22.76		333.26	561.68	1.69	1.47	1.94	228.42	*	333.26	689.67	2.07	1.8	2.4	356.41	*	333.26	480.27	1.44	1.18	1.74	147.01		333.26	464.28	1.39
203767_s_at	STS: steroid sulfatase (microsomal), arylsulfatase C, isozyme S	AI122754	412	Hs.79876.0	178.56	99.56	-1.79	-1.43	-2.27	-79	*	178.56	147.31	-1.21	-1.02	-1.41	-31.24		178.56	100.01	-1.79	-1.48	-2.13	-78.55	*	9.38	14.78	1.58	0.82	2.82	5.4		9.38	11.12	1.19	0.4	2.34	1.74		9.38	6.84	-1.37	-0.66	-5.92	-2.54		9.38	8.96	-1.05
223370_at	PLEKHA3: pleckstrin homology domain containing, family A (phosphoinositide binding specific) member 3	AF286162	65977	g10198127	298.5	166.84	-1.79	-1.57	-2.06	-131.66	*	298.5	261.02	-1.14	-1.02	-1.29	-37.48		298.5	99.39	-3	-2.2	-4.65	-199.11	*	158.41	166.11	1.05	0.85	1.3	7.69		158.41	193.41	1.22	0.92	1.59	35		158.41	143.08	-1.11	-0.85	-1.48	-15.33		158.41	124.19	-1.28
203234_at	UPP1: uridine phosphorylase 1	NM_003364	7378	g4507838	109.1	60.97	-1.79	-1.5	-2.15	-48.13		109.1	69.48	-1.57	-1.34	-1.84	-39.62		109.1	65.2	-1.67	-1.38	-2.06	-43.91		481.44	559.56	1.16	1.09	1.24	78.12		481.44	1068.72	2.22	2.06	2.39	587.29	*	481.44	407.23	-1.18	-1.09	-1.28	-74.21		481.44	357.92	-1.35
205807_s_at	TUFT1: tuftelin 1	NM_020127	7286	g9910595	507.49	283.7	-1.79	-1.53	-2.09	-223.8	*	507.49	274.07	-1.85	-1.61	-2.11	-233.43	*	507.49	338.81	-1.5	-1.11	-2.21	-168.69		562.84	229.06	-2.46	-2.08	-2.97	-333.78	*	562.84	282.32	-1.99	-1.77	-2.26	-280.52	*	562.84	399.39	-1.41	-1.19	-1.7	-163.46		562.84	213.92	-2.63
218541_s_at	C8orf4: chromosome 8 open reading frame 4	NM_020130	56892	g9910147	887.71	499.73	-1.78	-1.53	-2.05	-387.98	*	887.71	865.39	-1.03	-0.81	-1.36	-22.32		887.71	1429.64	1.61	1.44	1.83	541.92	*	4.38	10.56	2.41	0.56	100000000	6.18		4.38	13.67	3.12	1.22	100000000	9.3		4.38	7.19	1.64	0.54	100000000	2.82		4.38	18.02	4.12
207604_s_at	SLC4A7: solute carrier family 4, sodium bicarbonate cotransporter, member 7	NM_003615	9497	g4507028	359.39	202.37	-1.78	-1.53	-2.05	-157.01	*	359.39	252.38	-1.42	-1.2	-1.69	-107		359.39	224.61	-1.6	-1.38	-1.83	-134.78	*	28.74	27.65	-1.04	-0.62	-1.74	-1.09		28.74	45.85	1.6	1.07	2.58	17.11		28.74	30.37	1.06	0.66	1.75	1.63		28.74	65.41	2.28
201500_s_at	PPP1R11: protein phosphatase 1, regulatory (inhibitor) subunit 11	NM_021959	6992	g11386174	485.91	273.62	-1.78	-1.44	-2.24	-212.29	*	485.91	438.28	-1.11	-0.9	-1.38	-47.63		485.91	394.95	-1.23	-1.02	-1.49	-90.95		296.02	307.31	1.04	0.77	1.39	11.29		296.02	469.37	1.59	1.21	2.1	173.35	*	296.02	351.42	1.19	0.84	1.63	55.4		296.02	391.1	1.32
213039_at	ARHGEF18: rho/rac guanine nucleotide exchange factor (GEF) 18	AB011093	23370	Hs.6150.0	477.68	269.09	-1.78	-1.57	-2	-208.59	*	477.68	290.74	-1.64	-1.41	-1.92	-186.94	*	477.68	340.94	-1.4	-1.24	-1.58	-136.74		324.85	281.56	-1.15	-0.94	-1.45	-43.29		324.85	243.23	-1.34	-1.12	-1.61	-81.63		324.85	276.58	-1.17	-0.93	-1.55	-48.27		324.85	299.38	-1.09
218764_at	PRKCH: protein kinase C, eta	NM_024064	5583	g13129041	12.75	7.14	-1.78	-0.46	-7.63	-5.6		12.75	17.32	1.36	0.65	4.94	4.57		12.75	10.86	-1.17	-0.28	-100000000	-1.89		282.74	325.76	1.15	0.73	1.66	43.03		282.74	167.66	-1.69	-1.24	-2.36	-115.08	*	282.74	318.05	1.12	0.27	2.06	35.31		282.74	224.37	-1.26
225332_at	KRTAP4-7: Keratin associated protein 4-7	BF674064	85287	Hs.16773.0	171.25	96.22	-1.78	-1.31	-2.44	-75.03	*	171.25	119.1	-1.44	-1.01	-2.13	-52.15		171.25	107.42	-1.59	-1.09	-2.56	-63.83	*	74.18	45.43	-1.63	-1.15	-2.34	-28.75		74.18	27.18	-2.73	-1.63	-6.28	-47		74.18	38.8	-1.91	-1.25	-3.25	-35.39		74.18	21.44	-3.46
208748_s_at	FLOT1: flotillin 1	AA507012	10211	Hs.179986.0	37.8	21.33	-1.77	-1.25	-2.65	-16.47		37.8	35.38	-1.07	-0.82	-1.35	-2.42		37.8	37.86	1	0.78	1.32	0.06		53.06	61.67	1.16	0.87	1.49	8.61		53.06	60.2	1.13	0.91	1.39	7.15		53.06	48.6	-1.09	-0.78	-1.72	-4.46		53.06	137.97	2.6
224875_at	C5orf24: chromosome 5 open reading frame 24	BG492488	134553	Hs.281434.0	372.01	210.58	-1.77	-1.38	-2.24	-161.43	*	372.01	206.94	-1.8	-1.41	-2.26	-165.07	*	372.01	305.9	-1.22	-0.96	-1.5	-66.11		66.97	61.43	-1.09	-0.84	-1.4	-5.54		66.97	63.11	-1.06	-0.7	-1.87	-3.86		66.97	57.21	-1.17	-0.83	-1.73	-9.75		66.97	97.4	1.45
206352_s_at	PEX10: peroxisome biogenesis factor 10	AB013818	5192	g6518430	325.41	184.25	-1.77	-1.62	-1.91	-141.16	*	325.41	248.57	-1.31	-1.18	-1.46	-76.84		325.41	258.25	-1.26	-1.12	-1.42	-67.15		34.85	31.3	-1.11	-0.75	-1.8	-3.55		34.85	17.65	-1.97	-1.09	-7.04	-17.19		34.85	24.6	-1.42	-0.9	-2.66	-10.25		34.85	43.91	1.26
214894_x_at	MACF1: microtubule-actin crosslinking factor 1	AK023285	23499	Hs.108258.2	447.95	253.32	-1.77	-1.47	-2.17	-194.63	*	447.95	380.71	-1.18	-1	-1.41	-67.24		447.95	417.59	-1.07	-0.97	-1.19	-30.35		386.9	445.45	1.15	0.96	1.4	58.55		386.9	429.82	1.11	0.93	1.36	42.92		386.9	377	-1.03	-0.82	-1.28	-9.9		386.9	440.42	1.14
202225_at	CDNA FLJ38130 fis, clone D6OST2000464	AW612311	0	Hs.306088.0	472.96	267.2	-1.77	-1.56	-2.01	-205.76	*	472.96	540.64	1.14	1.02	1.28	67.68		472.96	525.64	1.11	0.94	1.29	52.68		362.22	324.53	-1.12	-0.94	-1.35	-37.69		362.22	361.78	-1	-0.86	-1.17	-0.44		362.22	308.56	-1.17	-0.97	-1.45	-53.66		362.22	413.61	1.14
218998_at	C9orf6: chromosome 9 open reading frame 6	NM_017832	54942	g8923430	149.05	84	-1.77	-1.53	-2.08	-65.05	*	149.05	291.12	1.95	1.57	2.36	142.07	*	149.05	274.08	1.84	1.59	2.11	125.03	*	123.09	80.06	-1.54	-1.19	-2.01	-43.03		123.09	149.27	1.21	0.97	1.53	26.18		123.09	97.71	-1.26	-0.95	-1.73	-25.37		123.09	140.59	1.14
207358_x_at	MACF1: microtubule-actin crosslinking factor 1	NM_012090	23499	g10048480	475.1	268.75	-1.77	-1.48	-2.18	-206.35	*	475.1	408.82	-1.16	-0.98	-1.41	-66.28		475.1	433.75	-1.1	-1.01	-1.19	-41.35		388.42	414.61	1.07	0.93	1.24	26.19		388.42	423.96	1.09	0.93	1.28	35.54		388.42	303.19	-1.28	-1.02	-1.65	-85.23		388.42	411.46	1.06
221676_s_at	CORO1C: coronin, actin binding protein, 1C	BC002342	23603	g12803080	733.88	415.66	-1.77	-1.46	-2.18	-318.22	*	733.88	599.35	-1.22	-1.03	-1.47	-134.53		733.88	472.17	-1.55	-1.3	-1.88	-261.72	*	982.26	863.43	-1.14	-1.02	-1.27	-118.83		982.26	1193.27	1.21	1.11	1.34	211.01		982.26	978.96	-1	-0.88	-1.16	-3.3		982.26	972.83	-1.01
224831_at	CPEB4: cytoplasmic polyadenylation element binding protein 4	BE620832	80315	Hs.301444.0	386.27	217.85	-1.77	-1.47	-2.12	-168.42	*	386.27	376.09	-1.03	-0.84	-1.26	-10.18		386.27	338.34	-1.14	-0.91	-1.44	-47.93		55.28	125.97	2.28	1.58	3.71	70.69	*	55.28	94.19	1.7	1.11	2.85	38.91		55.28	56.71	1.03	0.64	1.74	1.42		55.28	53.91	-1.03
218706_s_at	GRAMD3: GRAM domain containing 3	AW575493	65983	Hs.235445.0	162.58	91.82	-1.77	-1.33	-2.55	-70.76	*	162.58	97.64	-1.67	-1.32	-2.16	-64.94	*	162.58	63.1	-2.58	-1.69	-5.11	-99.47	*	17.69	17.99	1.02	0.53	2.13	0.3		17.69	15.68	-1.13	-0.52	-2.59	-2.01		17.69	17.87	1.01	0.54	2.09	0.18		17.69	14.74	-1.2
220272_at	BNC2: basonuclin 2	NM_017637	54796	g8923050	52.57	29.77	-1.77	-1.37	-2.37	-22.8		52.57	62.37	1.19	0.99	1.42	9.79		52.57	77.9	1.48	1.26	1.75	25.32		106.55	22.49	-4.74	-3	-9.47	-84.05	*	106.55	60.96	-1.75	-1.36	-2.2	-45.59		106.55	38.46	-2.77	-1.91	-4.38	-68.09	*	106.55	84.74	-1.26
210612_s_at	SYNJ2: synaptojanin 2	AF318616	8871	g12034891	219.68	123.95	-1.77	-1.49	-2.08	-95.73	*	219.68	171.34	-1.28	-1.08	-1.5	-48.34		219.68	138.21	-1.59	-1.33	-1.88	-81.47	*	58.21	72.64	1.25	0.79	1.99	14.43		58.21	46.87	-1.24	-0.76	-2.09	-11.34		58.21	36.23	-1.61	-0.97	-2.8	-21.97		58.21	31.31	-1.86
213786_at	TAX1BP1: Tax1 (human T-cell leukemia virus type I) binding protein 1	AI935415	8887	Hs.5437.4	159.94	90.54	-1.77	-1.35	-2.5	-69.4	*	159.94	180.61	1.13	1.02	1.26	20.66		159.94	171.76	1.07	0.96	1.2	11.82		62.18	69.98	1.13	0.77	1.59	7.8		62.18	53.21	-1.17	-0.8	-1.82	-8.97		62.18	46.34	-1.34	-0.93	-2.03	-15.84		62.18	32.08	-1.94
238712_at	Transcribed locus	BF801735	0	Hs.181574.0	165.27	93.41	-1.77	-1.37	-2.34	-71.86	*	165.27	136.61	-1.21	-0.97	-1.5	-28.65		165.27	156.67	-1.05	-0.82	-1.37	-8.6		17.75	14.53	-1.22	-0.3	-4.78	-3.22		17.75	11.45	-1.55	-0.38	-5.94	-6.3		17.75	14.56	-1.22	-0.29	-9.15	-3.19		17.75	7.82	-2.27
225224_at	C20orf112: chromosome 20 open reading frame 112	AL034550	140688	Hs.19221.0	84.64	47.79	-1.77	-1.17	-2.58	-36.85		84.64	68.04	-1.24	-0.83	-1.74	-16.6		84.64	75.1	-1.13	-0.7	-1.88	-9.54		132.28	198.75	1.5	1.28	1.75	66.47	*	132.28	99.52	-1.33	-1.12	-1.61	-32.76		132.28	124.47	-1.06	-0.92	-1.23	-7.82		132.28	43.54	-3.04
202762_at	ROCK2: Rho-associated, coiled-coil containing protein kinase 2	AL049383	9475	Hs.58617.0	472.93	266.86	-1.77	-1.57	-2	-206.07	*	472.93	287.38	-1.65	-1.47	-1.84	-185.55	*	472.93	388.01	-1.22	-1.08	-1.38	-84.92		81.44	59.76	-1.36	-0.96	-1.96	-21.68		81.44	35.51	-2.29	-1.6	-3.4	-45.94		81.44	72.99	-1.12	-0.7	-2.18	-8.45		81.44	25.6	-3.18
228121_at	CDNA FLJ11812 fis, clone HEMBA1006364	AU145950	0	Hs.23837.0	198.64	112.28	-1.77	-1.42	-2.25	-86.36	*	198.64	108.43	-1.83	-1.44	-2.42	-90.21	*	198.64	87.82	-2.26	-1.92	-2.66	-110.82	*	510.39	133.03	-3.84	-3.31	-4.45	-377.36	*	510.39	108.38	-4.71	-3.99	-5.62	-402.02	*	510.39	312.04	-1.64	-1.41	-1.91	-198.36	*	510.39	142.94	-3.57
204682_at	LTBP2: latent transforming growth factor beta binding protein 2	NM_000428	4053	g4557732	48.74	27.74	-1.76	-1.07	-3.02	-20.99		48.74	32.44	-1.5	-0.93	-2.5	-16.3		48.74	56.86	1.17	0.69	1.9	8.12		230.86	457.98	1.98	1.76	2.26	227.12	*	230.86	372.11	1.61	1.42	1.84	141.25	*	230.86	476.64	2.06	1.84	2.34	245.78	*	230.86	591.11	2.56
203108_at	GPRC5A: G protein-coupled receptor, family C, group 5, member A	NM_003979	9052	g12056470	1154.03	654.91	-1.76	-1.45	-2.17	-499.12	*	1154.03	728.83	-1.58	-1.32	-1.92	-425.2	*	1154.03	807.62	-1.43	-1.12	-1.9	-346.41		208.92	264.75	1.27	0.71	2.54	55.83		208.92	328.3	1.57	0.95	3.07	119.38	*	208.92	185.76	-1.12	-0.54	-2.44	-23.16		208.92	410.08	1.96
202213_s_at	CUL4B: cullin 4B	AI650819	8450	Hs.155976.0	267.47	152.02	-1.76	-1.47	-2.17	-115.45	*	267.47	240.38	-1.11	-0.95	-1.32	-27.09		267.47	208.28	-1.28	-1.07	-1.59	-59.18		85.77	92.25	1.08	0.75	1.5	6.47		85.77	86.22	1.01	0.72	1.38	0.45		85.77	96.96	1.13	0.85	1.52	11.18		85.77	148.78	1.73
227467_at	RDH10: retinol dehydrogenase 10 (all-trans)	AV697515	157506	Hs.106283.2	117.05	66.55	-1.76	-1.33	-2.29	-50.5	*	117.05	103.64	-1.13	-0.8	-1.67	-13.41		117.05	90.42	-1.29	-0.93	-1.85	-26.62		63.04	110.93	1.76	1.08	2.77	47.89		63.04	84.83	1.35	0.78	2.17	21.79		63.04	61.5	-1.02	-0.7	-1.43	-1.54		63.04	75.84	1.2
228135_at	C1orf52: chromosome 1 open reading frame 52	AA738437	148423	Hs.26226.0	607.12	345.27	-1.76	-1.57	-1.97	-261.84	*	607.12	369.33	-1.64	-1.48	-1.82	-237.79	*	607.12	440.53	-1.38	-1.27	-1.49	-166.59		232.9	316.65	1.36	1.04	1.86	83.75		232.9	309.11	1.33	1.05	1.78	76.21		232.9	311.38	1.34	1.02	1.83	78.49		232.9	266.23	1.14
202408_s_at	PRPF31: PRP31 pre-mRNA processing factor 31 homolog (S. cerevisiae)	NM_015629	26121	g7661653	613.06	348.78	-1.76	-1.48	-2.09	-264.28	*	613.06	558.91	-1.1	-0.95	-1.26	-54.15		613.06	378.23	-1.62	-1.36	-1.94	-234.82	*	412.73	394.69	-1.05	-0.82	-1.31	-18.03		412.73	355.05	-1.16	-0.9	-1.5	-57.68		412.73	427.03	1.03	0.79	1.35	14.3		412.73	323.07	-1.28
227018_at	DPP8: dipeptidyl-peptidase 8	AV734194	54878	Hs.319095.0	144.32	81.84	-1.76	-1.44	-2.16	-62.48	*	144.32	123.19	-1.17	-0.95	-1.45	-21.13		144.32	106.17	-1.36	-1.05	-1.83	-38.15		211.58	170.43	-1.24	-1.01	-1.53	-41.14		211.58	159.86	-1.32	-1.13	-1.54	-51.71		211.58	189	-1.12	-0.92	-1.37	-22.57		211.58	156.06	-1.36
212114_at	LOC552889: hypothetical LOC552889	BE967207	552889	Hs.165590.1	205.81	116.91	-1.76	-1.44	-2.16	-88.9	*	205.81	146.35	-1.41	-1.16	-1.7	-59.45		205.81	122.67	-1.68	-1.4	-1.99	-83.14	*	338.92	250.21	-1.35	-1.19	-1.55	-88.71		338.92	260.08	-1.3	-1.14	-1.51	-78.84		338.92	286.19	-1.18	-0.97	-1.5	-52.73		338.92	229.32	-1.48
205792_at	WISP2: WNT1 inducible signaling pathway protein 2	NM_003881	8839	g4507922	310.19	176.45	-1.76	-1.6	-1.95	-133.73	*	310.19	245.02	-1.27	-1.17	-1.37	-65.17		310.19	307.35	-1.01	-0.91	-1.13	-2.84		7.71	6.99	-1.1	-0.31	-100000000	-0.72		7.71	6.45	-1.2	-0.49	-3.06	-1.26		7.71	2.43	-3.17	-1.11	-100000000	-5.28		7.71	4.28	-1.8
209146_at	SC4MOL: sterol-C4-methyl oxidase-like	AV704962	6307	Hs.239926.0	1370.82	776.7	-1.76	-1.44	-2.14	-594.12	*	1370.82	784.33	-1.75	-1.39	-2.2	-586.49	*	1370.82	1167.98	-1.17	-0.97	-1.4	-202.84		1035.75	394.32	-2.63	-2.27	-3.08	-641.43	*	1035.75	645.71	-1.6	-1.44	-1.79	-390.04	*	1035.75	592.77	-1.75	-1.53	-2.01	-442.99	*	1035.75	490.14	-2.11
222088_s_at	SLC2A3: solute carrier family 2 (facilitated glucose transporter), member 3	AA778684	6515	Hs.7594.1	35.05	19.99	-1.75	-1.11	-3.09	-15.05		35.05	23.69	-1.48	-0.96	-2.45	-11.35		35.05	17.61	-1.99	-1.18	-4.28	-17.43		55.14	108	1.96	1.56	2.56	52.87	*	55.14	103.07	1.87	1.41	2.52	47.94		55.14	74.76	1.36	1.02	1.84	19.63		55.14	188.39	3.42
225512_at	ZBTB38: zinc finger and BTB domain containing 38	AI005245	253461	Hs.23853.0	977.64	557.68	-1.75	-1.57	-1.96	-419.96	*	977.64	1026.52	1.05	0.92	1.19	48.88		977.64	1062.64	1.09	0.96	1.22	85		169.33	476.56	2.81	2.13	3.84	307.22	*	169.33	377.61	2.23	1.58	3.14	208.27	*	169.33	320.09	1.89	1.29	2.71	150.76	*	169.33	352.71	2.08
209161_at	PRPF4: PRP4 pre-mRNA processing factor 4 homolog (yeast)	AI184802	9128	Hs.8551.0	368.14	210.55	-1.75	-1.53	-2.02	-157.59	*	368.14	453.54	1.23	1.05	1.42	85.4		368.14	483.09	1.31	1.19	1.44	114.94		153.63	199.89	1.3	0.98	1.73	46.27		153.63	226.81	1.48	1.11	1.97	73.18		153.63	240.21	1.56	1.16	2.1	86.58	*	153.63	236.32	1.54
202194_at	TMED5: transmembrane emp24 protein transport domain containing 5	AL117354	50999	Hs.296155.0	687.77	393.9	-1.75	-1.51	-2.02	-293.87	*	687.77	304.83	-2.26	-1.95	-2.6	-382.94	*	687.77	620.28	-1.11	-0.97	-1.26	-67.49		491.87	584.06	1.19	0.99	1.44	92.2		491.87	682.24	1.39	1.11	1.73	190.37		491.87	529.13	1.08	0.8	1.41	37.26		491.87	612.11	1.24
203180_at	ALDH1A3: aldehyde dehydrogenase 1 family, member A3	NM_000693	220	g4502040	265.75	151.79	-1.75	-1.3	-2.35	-113.96	*	265.75	68.33	-3.89	-3	-4.87	-197.42	*	265.75	106.26	-2.5	-1.94	-3.11	-159.49	*	14.81	15.04	1.02	0.26	100000000	0.23		14.81	10.73	-1.38	0	-15.29	-4.08		14.81	13.78	-1.07	0	-3.72	-1.03		14.81	16.01	1.08
201180_s_at	GNAI3: guanine nucleotide binding protein (G protein), alpha inhibiting activity polypeptide 3	J03198	2773	g183224	1022.37	584.87	-1.75	-1.49	-2.07	-437.5	*	1022.37	962.52	-1.06	-0.9	-1.27	-59.85		1022.37	910.96	-1.12	-0.98	-1.28	-111.41		1270.06	1224.39	-1.04	-0.94	-1.14	-45.67		1270.06	1247.58	-1.02	-0.89	-1.17	-22.48		1270.06	1339.13	1.05	0.89	1.24	69.07		1270.06	1311.96	1.03
226723_at	CCDC23: coiled-coil domain containing 23	AI581511	374969	Hs.13619.0	231.51	132.17	-1.75	-1.54	-2.02	-99.34	*	231.51	175.62	-1.32	-1.17	-1.51	-55.89		231.51	136.83	-1.69	-1.55	-1.85	-94.68	*	148.76	115.66	-1.29	-1	-1.67	-33.1		148.76	86.68	-1.72	-1.32	-2.26	-62.08	*	148.76	111.16	-1.34	-1.02	-1.79	-37.6		148.76	148.05	-1
212829_at	CDNA FLJ13267 fis, clone OVARC1000964	BE878277	0	Hs.57079.1	149.32	85.18	-1.75	-1.48	-2.09	-64.14	*	149.32	177.8	1.19	0.99	1.42	28.48		149.32	152.27	1.02	0.82	1.24	2.96		114.62	116.63	1.02	0.73	1.42	2.01		114.62	104.41	-1.1	-0.77	-1.61	-10.21		114.62	93.81	-1.22	-0.89	-1.67	-20.82		114.62	93.32	-1.23
222610_s_at	S100PBP: S100P binding protein	T81452	64766	Hs.14928.0	132.01	75.29	-1.75	-1.44	-2.14	-56.72	*	132.01	101.66	-1.3	-1.08	-1.56	-30.35		132.01	99.49	-1.33	-1.1	-1.6	-32.52		117.64	105.86	-1.11	-0.8	-1.56	-11.78		117.64	129.36	1.1	0.86	1.44	11.73		117.64	112.98	-1.04	-0.77	-1.41	-4.65		117.64	87.11	-1.35
212985_at	Full-length cDNA clone CS0DC015YK09 of Neuroblastoma Cot 25-normalized of Homo sapiens (human)	BF115739	0	Hs.15740.0	70.96	40.5	-1.75	-1.35	-2.3	-30.46		70.96	105.77	1.49	1.25	1.81	34.82		70.96	128.91	1.82	1.44	2.3	57.95	*	187.56	184.05	-1.02	-0.85	-1.22	-3.51		187.56	210.45	1.12	0.95	1.34	22.9		187.56	143.16	-1.31	-1.09	-1.55	-44.4		187.56	136.59	-1.37
219174_at	IFT74: intraflagellar transport 74 homolog (Chlamydomonas)	NM_025103	80173	g13376668	67.79	38.81	-1.75	-1.37	-2.31	-28.98		67.79	44.99	-1.51	-1.24	-1.85	-22.8		67.79	59.11	-1.15	-0.96	-1.37	-8.68		107.5	52.75	-2.04	-1.68	-2.53	-54.75	*	107.5	41.95	-2.56	-1.97	-3.59	-65.55	*	107.5	69.12	-1.56	-1.3	-1.91	-38.37		107.5	64.1	-1.68
1557651_x_at	GALE: UDP-galactose-4-epimerase	AK096127	2582	Hs2.397230.1	23.85	13.7	-1.74	-0.87	-7.42	-10.15		23.85	22.16	-1.08	-0.61	-2.36	-1.69		23.85	17.71	-1.35	-0.63	-12.64	-6.14		46.18	95.78	2.07	1.6	2.84	49.59		46.18	76.23	1.65	1.28	2.25	30.05		46.18	89.88	1.95	1.41	2.76	43.69		46.18	114.51	2.48
225682_s_at	POLR3H: polymerase (RNA) III (DNA directed) polypeptide H (22.9kD)	AI587069	171568	Hs.300463.1	467.74	268.63	-1.74	-1.05	-2.71	-199.1	*	467.74	318.78	-1.47	-0.9	-2.17	-148.96		467.74	304.17	-1.54	-0.98	-2.1	-163.56	*	113.5	109.43	-1.04	-0.79	-1.36	-4.07		113.5	148.73	1.31	0.96	1.77	35.22		113.5	112.73	-1.01	-0.74	-1.4	-0.77		113.5	179.05	1.58
201867_s_at	TBL1X: transducin (beta)-like 1X-linked	AW968555	6907	Hs.76536.0	124.04	71.11	-1.74	-1.09	-2.5	-52.93	*	124.04	134.22	1.08	0.78	1.71	10.18		124.04	100.86	-1.23	-0.75	-1.84	-23.18		74.37	77.05	1.04	0.74	1.39	2.68		74.37	61.33	-1.21	-0.96	-1.54	-13.04		74.37	56.39	-1.32	-1.03	-1.69	-17.99		74.37	101.43	1.36
209277_at	TFPI2: tissue factor pathway inhibitor 2	AL574096	7980	Hs.295944.0	544.46	312.34	-1.74	-1.53	-1.99	-232.12	*	544.46	418.09	-1.3	-1.13	-1.51	-126.37		544.46	288.69	-1.89	-1.7	-2.08	-255.77	*	4.13	5.91	1.43	0.12	44.77	1.77		4.13	3.3	-1.25	-0.04	-100000000	-0.84		4.13	2.2	-1.88	-0.06	-100000000	-1.93		4.13	5.55	1.34
232165_at	EPPK1: epiplakin 1	AL137725	83481	Hs.200412.0	677.65	388.77	-1.74	-1.46	-2.14	-288.87	*	677.65	565.19	-1.2	-1.09	-1.32	-112.46		677.65	669.85	-1.01	-0.9	-1.15	-7.8		4.7	4.59	-1.02	0	-9.48	-0.11		4.7	4.98	1.06	0	100000000	0.27		4.7	3.61	-1.3	0	-100000000	-1.1		4.7	5.25	1.12
1553979_at	Homo sapiens, clone IMAGE:3906992, mRNA	BC020854	0	Hs2.433010.1	664.37	381.66	-1.74	-1.47	-2.05	-282.7	*	664.37	592.25	-1.12	-0.91	-1.4	-72.11		664.37	645.25	-1.03	-0.89	-1.17	-19.12		245.8	307.73	1.25	0.95	1.64	61.93		245.8	223.65	-1.1	-0.82	-1.49	-22.15		245.8	363.18	1.48	1.11	1.95	117.38		245.8	255.6	1.04
210887_s_at	EVC: Ellis van Creveld syndrome	AF216185	2121	g7141126	22.08	12.68	-1.74	-0.66	-5.21	-9.4		22.08	18.15	-1.22	-0.47	-3.2	-3.93		22.08	30.6	1.39	0.84	3.28	8.52		76.09	4.46	-17.04	-6.54	-100000000	-71.62	*	76.09	5.02	-15.16	-5.42	-100000000	-71.07	*	76.09	35.4	-2.15	-1.73	-2.78	-40.68		76.09	68.02	-1.12
225927_at	MAP3K1: mitogen-activated protein kinase kinase kinase 1	AA541479	4214	Hs.170610.0	123.6	70.92	-1.74	-1.35	-2.18	-52.68	*	123.6	64.99	-1.9	-1.46	-2.41	-58.61	*	123.6	49.61	-2.49	-1.9	-3.19	-73.99	*	62.44	34.94	-1.79	-1.02	-3.57	-27.51		62.44	41.49	-1.5	-0.93	-2.33	-20.95		62.44	51.79	-1.21	-0.75	-1.86	-10.65		62.44	47.43	-1.32
205132_at	ACTC1: actin, alpha, cardiac muscle 1	NM_005159	70	g10938011	319.28	183.51	-1.74	-1.19	-2.53	-135.77	*	319.28	740.12	2.32	1.3	3.67	420.84	*	319.28	715.46	2.24	1.35	3.46	396.18	*	6.54	6.68	1.02	0	100000000	0.14		6.54	6.35	-1.03	0	-100000000	-0.19		6.54	7.02	1.07	0	100000000	0.48		6.54	4.73	-1.38
1567107_s_at	TPM4: tropomyosin 4	AF362887	7171	Hs2.438676.1	155.39	89.1	-1.74	-1.42	-2.18	-66.3	*	155.39	113.77	-1.37	-1.09	-1.76	-41.63		155.39	128.59	-1.21	-0.96	-1.56	-26.8		132.38	108.01	-1.23	-0.99	-1.53	-24.37		132.38	160.02	1.21	0.95	1.52	27.64		132.38	101.98	-1.3	-1.04	-1.62	-30.4		132.38	77.56	-1.71
227196_at	RHPN2: rhophilin, Rho GTPase binding protein 2	BG054987	85415	Hs.184598.0	254.78	146.29	-1.74	-1.59	-1.91	-108.49	*	254.78	147.95	-1.72	-1.57	-1.9	-106.83	*	254.78	135.19	-1.88	-1.59	-2.29	-119.59	*	91.83	123.17	1.34	1.01	1.78	31.34		91.83	81.55	-1.13	-0.81	-1.63	-10.28		91.83	94.23	1.03	0.7	1.43	2.4		91.83	45.96	-2
207542_s_at	AQP1: aquaporin 1 (Colton blood group)	NM_000385	358	g4755121	167.37	96.36	-1.74	-1.39	-2.26	-71.01	*	167.37	79.68	-2.1	-1.8	-2.48	-87.69	*	167.37	100.03	-1.67	-1.49	-1.88	-67.34	*	65.24	11.02	-5.92	-3.19	-20.35	-54.22	*	65.24	19.01	-3.43	-2.01	-7.75	-46.23		65.24	23.14	-2.82	-1.97	-3.95	-42.1		65.24	26.86	-2.43
225892_at	IREB2: Iron-responsive element binding protein 2	BF438417	3658	Hs.295789.0	478.67	274.31	-1.74	-1.32	-2.46	-204.35	*	478.67	394.69	-1.21	-1.05	-1.38	-83.97		478.67	421.82	-1.13	-0.92	-1.43	-56.84		148.33	132.91	-1.12	-0.85	-1.54	-15.42		148.33	102.17	-1.45	-1.08	-2.09	-46.16		148.33	128.22	-1.16	-0.9	-1.53	-20.11		148.33	57.92	-2.56
238417_at	PGM2L1: phosphoglucomutase 2-like 1	BE138757	283209	Hs.182704.0	65.24	37.78	-1.73	-1.34	-2.24	-27.46		65.24	39.24	-1.66	-1.25	-2.28	-26.01		65.24	50.93	-1.28	-1.01	-1.62	-14.31		39.78	71.82	1.81	1.37	2.45	32.04		39.78	70.1	1.76	1.14	2.59	30.32		39.78	77.39	1.95	1.51	2.61	37.61		39.78	141.29	3.55
224608_s_at	VPS25: vacuolar protein sorting 25 homolog (S. cerevisiae)	AL528911	84313	Hs.108824.0	403.46	233.67	-1.73	-1.5	-1.99	-169.79	*	403.46	318.08	-1.27	-1.09	-1.49	-85.38		403.46	292.84	-1.38	-1.23	-1.54	-110.62		235.78	313.54	1.33	1.14	1.57	77.76		235.78	441.01	1.87	1.63	2.18	205.24	*	235.78	293.82	1.25	1.04	1.5	58.04		235.78	665.15	2.82
227466_at	LOC285550: hypothetical protein LOC285550	BF108695	285550	Hs.106728.0	225.14	130.02	-1.73	-1.16	-2.56	-95.12	*	225.14	155.65	-1.45	-0.92	-2.42	-69.48		225.14	176.22	-1.28	-0.83	-2	-48.91		266.19	217.42	-1.22	-1.07	-1.41	-48.76		266.19	200.42	-1.33	-1.14	-1.57	-65.77		266.19	193.7	-1.37	-1.2	-1.59	-72.49		266.19	390.08	1.47
224990_at	C4orf34: chromosome 4 open reading frame 34	BE972723	201895	Hs.122489.0	138.84	80.28	-1.73	-1.36	-2.2	-58.56	*	138.84	122.84	-1.13	-0.9	-1.4	-16.01		138.84	98.86	-1.4	-1.03	-2.02	-39.98		87.21	52.8	-1.65	-1.19	-2.24	-34.41		87.21	28.18	-3.1	-2.08	-4.82	-59.03	*	87.21	38.44	-2.27	-1.4	-4.49	-48.77		87.21	125.3	1.44
224280_s_at	FAM54B: family with sequence similarity 54, member B	AL512766	56181	g12224993	135.22	78.08	-1.73	-1.41	-2.15	-57.13	*	135.22	144.2	1.07	0.88	1.29	8.99		135.22	121.64	-1.11	-0.93	-1.32	-13.57		137.5	109.97	-1.25	-1.04	-1.51	-27.52		137.5	110.96	-1.24	-1.04	-1.48	-26.54		137.5	94.28	-1.46	-1.14	-1.94	-43.21		137.5	173.04	1.26
235907_at	Transcribed locus	BE245080	0	Hs.173919.0	132.11	76.21	-1.73	-1.28	-2.45	-55.9	*	132.11	122.26	-1.08	-0.83	-1.42	-9.84		132.11	99.61	-1.33	-0.95	-2.01	-32.49		85.76	95.23	1.11	0.87	1.45	9.47		85.76	118.11	1.38	1.05	1.82	32.35		85.76	97.01	1.13	0.86	1.5	11.25		85.76	106.73	1.24
218018_at	PDXK: pyridoxal (pyridoxine, vitamin B6) kinase	AW449022	8566	Hs.4746.0	1032.6	596.16	-1.73	-1.49	-2.03	-436.43	*	1032.6	714.06	-1.45	-1.31	-1.58	-318.54		1032.6	670.25	-1.54	-1.36	-1.75	-362.35	*	336.46	265.33	-1.27	-1.1	-1.47	-71.13		336.46	237.66	-1.42	-1.19	-1.71	-98.8		336.46	241.27	-1.39	-1.14	-1.76	-95.19		336.46	384.71	1.14
212233_at	3'UTR of hypothetical protein (ORF1)	AL523076	0	Hs.82503.0	639.87	369.93	-1.73	-1.16	-2.79	-269.94	*	639.87	615.05	-1.04	-0.71	-1.59	-24.82		639.87	492.3	-1.3	-0.93	-1.8	-147.57		323.07	282.11	-1.15	-0.87	-1.56	-40.96		323.07	192.31	-1.68	-1.28	-2.27	-130.76	*	323.07	315.14	-1.03	-0.84	-1.23	-7.93		323.07	361.39	1.12
213798_s_at	CAP1: CAP, adenylate cyclase-associated protein 1 (yeast)	AA806142	10487	Hs.104125.2	1824.89	1052.38	-1.73	-1.53	-1.98	-772.51	*	1824.89	1495.56	-1.22	-1.08	-1.38	-329.34		1824.89	1520.21	-1.2	-0.99	-1.5	-304.68		1670.75	1850.65	1.11	0.99	1.25	179.9		1670.75	1818.01	1.09	0.96	1.24	147.26		1670.75	1593.08	-1.05	-0.9	-1.23	-77.67		1670.75	1878.44	1.12
224662_at	KIF5B: kinesin family member 5B	AA630326	3799	Hs.149436.1	923.24	533.46	-1.73	-1.42	-2.18	-389.78	*	923.24	730.54	-1.26	-1.13	-1.41	-192.7		923.24	741.53	-1.25	-1.02	-1.58	-181.71		556.94	528.31	-1.05	-0.91	-1.22	-28.63		556.94	564.16	1.01	0.86	1.18	7.22		556.94	519.41	-1.07	-0.92	-1.25	-37.53		556.94	611.05	1.1
222742_s_at	RABL5: RAB, member RAS oncogene family-like 5	AW026449	64792	Hs.61809.0	419.68	242.29	-1.73	-1.43	-2.15	-177.38	*	419.68	446.01	1.06	0.9	1.24	26.34		419.68	318.71	-1.32	-1.07	-1.67	-100.96		428.76	350.13	-1.22	-1.07	-1.39	-78.63		428.76	196.31	-2.18	-1.89	-2.53	-232.45	*	428.76	310.79	-1.38	-1.18	-1.62	-117.97		428.76	380.17	-1.13
205583_s_at	CXorf45: chromosome X open reading frame 45	NM_024810	79868	g13376194	230.38	133.25	-1.73	-1.41	-2.14	-97.13	*	230.38	171.01	-1.35	-1.13	-1.6	-59.36		230.38	186.36	-1.24	-1.06	-1.42	-44.02		46.88	37.93	-1.24	-0.86	-1.97	-8.94		46.88	34.32	-1.37	-0.97	-2.11	-12.56		46.88	40.74	-1.15	-0.81	-1.81	-6.14		46.88	38.23	-1.23
235085_at	DKFZp761P0423: homolog of rat pragma of Rnd2	BF739767	157285	Hs.29068.0	272.79	157.91	-1.73	-1.45	-2.05	-114.88	*	272.79	182.51	-1.49	-1.27	-1.74	-90.28		272.79	181.84	-1.5	-1.24	-1.81	-90.96	*	247.66	141.21	-1.75	-1.4	-2.19	-106.45	*	247.66	70.41	-3.52	-2.42	-5.9	-177.26	*	247.66	161.11	-1.54	-1.06	-2.56	-86.55	*	247.66	113.22	-2.19
218499_at	RP6-213H19.1: serine/threonine protein kinase MST4	NM_016542	51765	g7706568	735.38	424.46	-1.73	-1.57	-1.92	-310.93	*	735.38	610.01	-1.21	-1.09	-1.34	-125.37		735.38	588.49	-1.25	-1.16	-1.35	-146.89		100.22	74.34	-1.35	-1.03	-1.84	-25.88		100.22	111.71	1.11	0.85	1.42	11.5		100.22	99.13	-1.01	-0.78	-1.34	-1.09		100.22	39.22	-2.56
221011_s_at	LBH: limb bud and heart development homolog (mouse)	NM_030915	81606	g13569871	122.37	70.89	-1.73	-1.22	-2.43	-51.47	*	122.37	148.28	1.21	0.79	1.78	25.92		122.37	166.72	1.36	1.04	1.85	44.36		350.16	85.67	-4.09	-2.9	-6.36	-264.5	*	350.16	47.31	-7.4	-5.51	-10.46	-302.85	*	350.16	86.23	-4.06	-3.03	-5.73	-263.93	*	350.16	131.43	-2.66
217997_at	PHLDA1: pleckstrin homology-like domain, family A, member 1	AI795908	22822	Hs.82101.0	68.28	39.75	-1.72	-1.34	-2.29	-28.53		68.28	52.93	-1.29	-1.03	-1.67	-15.35		68.28	45.05	-1.52	-1.14	-2.17	-23.23		28.88	68.22	2.36	1.6	4.06	39.34		28.88	67.23	2.33	1.53	4.06	38.34		28.88	36.86	1.28	0.63	2.43	7.98		28.88	137.13	4.75
215222_x_at	MACF1: microtubule-actin crosslinking factor 1	AK023406	23499	Hs.321395.0	163.55	94.85	-1.72	-1.33	-2.2	-68.7	*	163.55	150.94	-1.08	-0.84	-1.36	-12.61		163.55	168.91	1.03	0.76	1.39	5.36		251.98	299.86	1.19	1.04	1.37	47.88		251.98	303.45	1.2	1.02	1.41	51.47		251.98	254.98	1.01	0.85	1.19	3		251.98	342.07	1.36
213853_at	DPH4: DPH4, JJJ3 homolog (S. cerevisiae)	AL050199	120526	Hs.62669.1	377.87	219.88	-1.72	-1.58	-1.87	-157.99	*	377.87	337.24	-1.12	-0.97	-1.32	-40.63		377.87	463.86	1.23	1.1	1.36	85.99		76.8	71.26	-1.08	-0.83	-1.42	-5.54		76.8	79.25	1.03	0.81	1.31	2.45		76.8	82.39	1.07	0.86	1.35	5.59		76.8	86.51	1.13
228785_at	ZNF281: Zinc finger protein 281	AA121673	23528	Hs.59757.1	350.19	203.5	-1.72	-1.55	-1.91	-146.69	*	350.19	324.65	-1.08	-0.95	-1.23	-25.54		350.19	353.83	1.01	0.9	1.13	3.64		283.83	196.64	-1.44	-1.29	-1.62	-87.2		283.83	186.5	-1.52	-1.35	-1.72	-97.33	*	283.83	195.69	-1.45	-1.29	-1.64	-88.15		283.83	292.44	1.03
206147_x_at	SCML2: sex comb on midleg-like 2 (Drosophila)	NM_006089	10389	g5174668	637.35	370.29	-1.72	-1.47	-2.02	-267.06	*	637.35	204.25	-3.12	-2.51	-4.03	-433.1	*	637.35	425.1	-1.5	-1.28	-1.77	-212.26		130.02	139.12	1.07	0.8	1.43	9.1		130.02	133.82	1.03	0.72	1.42	3.81		130.02	124.05	-1.05	-0.79	-1.38	-5.96		130.02	88.36	-1.47
224985_at	Homo sapiens, clone IMAGE:3446533, mRNA	BE964484	0	Hs.260523.1	644.8	375.41	-1.72	-1.42	-2.13	-269.4	*	644.8	499.09	-1.29	-1.11	-1.53	-145.72		644.8	608.25	-1.06	-0.85	-1.4	-36.55		936.38	801.77	-1.17	-1.05	-1.29	-134.62		936.38	901.04	-1.04	-0.91	-1.19	-35.34		936.38	835.17	-1.12	-0.94	-1.35	-101.21		936.38	510.77	-1.83
207057_at	SLC16A7: solute carrier family 16, member 7 (monocarboxylic acid transporter 2)	NM_004731	9194	g4759119	226.23	131.9	-1.72	-1.19	-2.26	-94.33	*	226.23	113.73	-1.99	-1.29	-3.05	-112.5	*	226.23	117.47	-1.93	-1.27	-2.81	-108.76	*	22.23	21.46	-1.04	-0.41	-1.93	-0.77		22.23	25.08	1.13	0.54	2.9	2.84		22.23	19.79	-1.12	-0.4	-4.62	-2.44		22.23	9.64	-2.31
225662_at	ZAK: sterile alpha motif and leucine zipper containing kinase AZK	H28667	51776	Hs.16930.0	549.34	320.21	-1.72	-1.44	-2.02	-229.13	*	549.34	478.17	-1.15	-0.97	-1.35	-71.17		549.34	413.21	-1.33	-1.13	-1.53	-136.13		481.36	144.85	-3.32	-2.69	-4.28	-336.5	*	481.36	263.33	-1.83	-1.56	-2.17	-218.02	*	481.36	257.65	-1.87	-1.46	-2.55	-223.71	*	481.36	117.96	-4.08
212956_at	TBC1D9: TBC1 domain family, member 9 (with GRAM domain)	AI348094	23158	Hs.90419.0	164.72	96.44	-1.71	-1.28	-2.18	-68.29	*	164.72	138.64	-1.19	-0.88	-1.54	-26.08		164.72	97.48	-1.69	-1.26	-2.17	-67.24	*	93.67	74.12	-1.26	-0.95	-1.73	-19.55		93.67	141.97	1.52	1.15	1.96	48.3		93.67	79.42	-1.18	-0.9	-1.6	-14.25		93.67	290.66	3.1
210935_s_at	WDR1: WD repeat domain 1	AF274954	9948	g12751070	247.76	144.64	-1.71	-1.51	-1.94	-103.12	*	247.76	160.32	-1.55	-1.26	-1.96	-87.44	*	247.76	167.55	-1.48	-1.3	-1.69	-80.21		134.32	286.15	2.13	1.8	2.57	151.82	*	134.32	291.36	2.17	1.85	2.6	157.03	*	134.32	230.88	1.72	1.42	2.11	96.56	*	134.32	299.01	2.23
229307_at	ANKRD28: ankyrin repeat domain 28	N32051	23243	Hs.40173.0	194.84	114.02	-1.71	-1.49	-1.95	-80.81	*	194.84	157.67	-1.24	-1.02	-1.52	-37.17		194.84	139.73	-1.39	-1.22	-1.58	-55.1		37.53	23.96	-1.57	-0.93	-2.59	-13.57		37.53	49.23	1.31	0.85	2.15	11.7		37.53	42.12	1.12	0.7	1.87	4.59		37.53	53.4	1.42
202407_s_at	PRPF31: PRP31 pre-mRNA processing factor 31 homolog (S. cerevisiae)	BF342707	26121	Hs.183438.0	187.22	109.48	-1.71	-1.47	-1.97	-77.74	*	187.22	173.64	-1.08	-0.91	-1.28	-13.58		187.22	110.34	-1.7	-1.4	-2.07	-76.88	*	129.54	149.6	1.15	0.91	1.44	20.06		129.54	151.06	1.17	1	1.37	21.51		129.54	151.35	1.17	0.92	1.46	21.81		129.54	180.45	1.39
203552_at	MAP4K5: mitogen-activated protein kinase kinase kinase kinase 5	AW298170	11183	Hs.246970.0	183.5	107.35	-1.71	-1.43	-2.05	-76.15	*	183.5	141.66	-1.3	-1.06	-1.62	-41.84		183.5	153.18	-1.2	-0.91	-1.68	-30.32		134.55	145.13	1.08	0.89	1.3	10.57		134.55	188.7	1.4	0.98	1.87	54.15		134.55	130.02	-1.03	-0.78	-1.45	-4.54		134.55	167.11	1.24
202998_s_at	LOXL2: lysyl oxidase-like 2	NM_002318	4017	g4505010	130.41	76.44	-1.71	-1.2	-2.56	-53.97	*	130.41	93.45	-1.4	-0.99	-2.03	-36.96		130.41	102.84	-1.27	-0.92	-1.78	-27.58		252.05	339.07	1.35	1.18	1.55	87.03		252.05	258.85	1.03	0.88	1.2	6.81		252.05	280.39	1.11	0.96	1.29	28.34		252.05	269.44	1.07
1557458_s_at	SHB: Src homology 2 domain containing adaptor protein B	BU685917	6461	Hs2.433685.1	161.43	94.6	-1.71	-1.38	-2.12	-66.83	*	161.43	124.91	-1.29	-0.99	-1.76	-36.53		161.43	127.24	-1.27	-1.07	-1.49	-34.2		62.8	78.25	1.25	0.74	2.29	15.45		62.8	71.42	1.14	0.72	2.04	8.62		62.8	58.14	-1.08	-0.55	-2.32	-4.67		62.8	53.22	-1.18
224892_at	PLDN: pallidin homolog (mouse)	BF680495	26258	Hs.7037.0	1158.03	678.33	-1.71	-1.54	-1.91	-479.7	*	1158.03	775.3	-1.49	-1.33	-1.69	-382.73		1158.03	1175.6	1.02	0.95	1.09	17.57		482.82	395.19	-1.22	-0.87	-1.72	-87.62		482.82	441.74	-1.09	-0.74	-1.67	-41.08		482.82	453.47	-1.06	-0.75	-1.52	-29.34		482.82	396.79	-1.22
228164_at	AP4E1: adaptor-related protein complex 4, epsilon 1 subunit	BE964704	23431	Hs.36250.0	179.74	104.96	-1.71	-1.49	-1.97	-74.78	*	179.74	165.28	-1.09	-0.95	-1.25	-14.46		179.74	122.98	-1.46	-1.12	-2.04	-56.76		77.39	79.45	1.03	0.79	1.34	2.05		77.39	66.06	-1.17	-0.85	-1.69	-11.33		77.39	82.49	1.07	0.77	1.45	5.1		77.39	57.11	-1.36
218284_at	SMAD3: SMAD family member 3	NM_015400	4088	g7661691	185.67	108.52	-1.71	-1.25	-2.27	-77.15	*	185.67	117.21	-1.58	-1.14	-2.14	-68.46	*	185.67	129.86	-1.43	-1.05	-1.88	-55.81		244.24	161.14	-1.52	-1.19	-1.88	-83.1	*	244.24	176.45	-1.38	-1.08	-1.73	-67.79		244.24	169.81	-1.44	-1.04	-2.05	-74.43		244.24	156.16	-1.56
219083_at	SHQ1: SHQ1 homolog (S. cerevisiae)	NM_018130	55164	g8922499	196.65	115.1	-1.71	-1.5	-1.96	-81.55	*	196.65	226.14	1.15	1.02	1.29	29.49		196.65	166.08	-1.18	-1.05	-1.33	-30.57		76.49	108.11	1.41	1.14	1.76	31.62		76.49	102.87	1.34	1.05	1.71	26.38		76.49	103.98	1.36	0.91	1.89	27.48		76.49	36.42	-2.1
212805_at	KIAA0367: KIAA0367	AB002365	23273	Hs.23311.0	58.07	33.94	-1.71	-1.22	-2.43	-24.13		58.07	97.96	1.69	1.17	2.38	39.89		58.07	123.75	2.13	1.36	3.12	65.68	*	9.49	8.97	-1.06	-0.13	-6.9	-0.53		9.49	5	-1.9	-0.22	-100000000	-4.5		9.49	5.98	-1.59	-0.21	-4.85	-3.51		9.49	2.99	-3.18
229163_at	CAMK2N1: calcium/calmodulin-dependent protein kinase II inhibitor 1	N75559	55450	Hs.107767.1	8.75	5.14	-1.7	-0.85	-4.99	-3.61		8.75	8.05	-1.09	-0.58	-2.31	-0.7		8.75	6.06	-1.44	-0.79	-2.76	-2.69		61.85	110	1.78	1.4	2.39	48.15		61.85	106.92	1.73	1.34	2.35	45.07		61.85	75.71	1.22	0.79	1.82	13.87		61.85	121.62	1.97
226922_at	RANBP2: RAN binding protein 2	BF215302	5903	Hs.28248.0	149.96	88.07	-1.7	-1.36	-2.2	-61.89	*	149.96	126.21	-1.19	-1.03	-1.36	-23.75		149.96	117.76	-1.27	-1.03	-1.6	-32.2		31.09	41.35	1.33	0.69	2.25	10.25		31.09	37.54	1.21	0.61	2.06	6.44		31.09	36.43	1.17	0.75	1.83	5.33		31.09	31.59	1.02
225581_s_at	MRPL50: mitochondrial ribosomal protein L50	BG028213	54534	Hs.288224.1	308.07	181.65	-1.7	-1.34	-2.16	-126.42	*	308.07	242.84	-1.27	-0.95	-1.79	-65.22		308.07	241.26	-1.28	-1.04	-1.55	-66.81		261.17	250.08	-1.04	-0.77	-1.39	-11.09		261.17	287.29	1.1	0.83	1.5	26.12		261.17	231.47	-1.13	-0.83	-1.49	-29.7		261.17	257.52	-1.01
225407_at	MBP: myelin basic protein	N37023	4155	Hs.235883.0	121.68	71.57	-1.7	-1.36	-2.17	-50.11	*	121.68	107.9	-1.13	-0.93	-1.38	-13.79		121.68	85.39	-1.43	-1.13	-1.83	-36.3		17.16	20.19	1.18	0.62	3.36	3.03		17.16	16.29	-1.05	-0.35	-2.8	-0.88		17.16	16.33	-1.05	-0.36	-2.22	-0.83		17.16	13.94	-1.23
211160_x_at	ACTN1: actinin, alpha 1	M95178	87	g178051	305.99	179.47	-1.7	-1.35	-2.16	-126.52	*	305.99	198.94	-1.54	-1.17	-2.09	-107.05	*	305.99	242.95	-1.26	-0.93	-1.8	-63.04		1111.98	1035.57	-1.07	-0.97	-1.2	-76.41		1111.98	967.28	-1.15	-1.07	-1.24	-144.7		1111.98	1000.69	-1.11	-1.03	-1.2	-111.29		1111.98	691.99	-1.61
223279_s_at	UACA: uveal autoantigen with coiled-coil domains and ankyrin repeats	AF322916	55075	g12240160	294.91	173.02	-1.7	-1.35	-2.18	-121.89	*	294.91	161.32	-1.83	-1.49	-2.23	-133.59	*	294.91	192.07	-1.54	-1.27	-1.85	-102.83	*	162.81	91.16	-1.79	-1.41	-2.24	-71.65	*	162.81	102.65	-1.59	-1.24	-2.02	-60.16	*	162.81	113.48	-1.43	-1.05	-2.06	-49.33		162.81	81.96	-1.99
212977_at	CXCR7: chemokine (C-X-C motif) receptor 7	AI817041	57007	Hs.23016.0	747.96	438.99	-1.7	-1.35	-2.14	-308.97	*	747.96	680	-1.1	-0.89	-1.36	-67.96		747.96	905.07	1.21	1.01	1.47	157.11		31.94	4.08	-7.82	-3.45	-5207.33	-27.86		31.94	5.4	-5.91	-2.69	-85.73	-26.54		31.94	9.35	-3.42	-1.85	-8.23	-22.59		31.94	8.19	-3.9
227452_at	Full-length cDNA clone CS0DD005YM12 of Neuroblastoma Cot 50-normalized of Homo sapiens (human)	AI832118	0	Hs.236894.0	98.57	58.49	-1.69	-1.2	-2.33	-40.08		98.57	56.05	-1.76	-1.25	-2.44	-42.52		98.57	64.33	-1.53	-1.08	-2.12	-34.24		182.63	162.11	-1.13	-0.99	-1.28	-20.52		182.63	92.28	-1.98	-1.68	-2.38	-90.35	*	182.63	162.23	-1.13	-0.93	-1.42	-20.4		182.63	327.79	1.79
231078_at	Hs.300496.5	H69701		Hs.300496.5	105.53	62.27	-1.69	-1.27	-2.33	-43.26		105.53	57.56	-1.83	-1.35	-2.58	-47.97		105.53	63.26	-1.67	-1.14	-2.75	-42.27		172.44	304.82	1.77	1.4	2.31	132.39	*	172.44	255.91	1.48	1.19	1.92	83.47		172.44	230.03	1.33	1.04	1.75	57.6		172.44	286.14	1.66
218280_x_at	HIST2H2AA3 /// HIST2H2AA4: histone cluster 2, H2aa3 /// histone cluster 2, H2aa4	NM_003516	723790 /// 8337	g4504250	335.59	198.57	-1.69	-1.38	-2.08	-137.01	*	335.59	193.01	-1.74	-1.35	-2.32	-142.57	*	335.59	217.44	-1.54	-1.15	-2.22	-118.15	*	352.1	279.25	-1.26	-1.16	-1.38	-72.85		352.1	376.59	1.07	0.98	1.16	24.49		352.1	346.33	-1.02	-0.87	-1.21	-5.77		352.1	565.45	1.61
201617_x_at	CALD1: caldesmon 1	NM_004342	800	g11091984	282.9	167.61	-1.69	-1.43	-2.01	-115.3	*	282.9	214	-1.32	-1.15	-1.52	-68.9		282.9	280.25	-1.01	-0.81	-1.31	-2.66		137.8	93.01	-1.48	-1.07	-2.03	-44.8		137.8	148.43	1.08	0.77	1.5	10.63		137.8	107.32	-1.28	-0.93	-1.77	-30.49		137.8	172.66	1.25
225538_at	ZCCHC9: zinc finger, CCHC domain containing 9	BE539792	84240	Hs.15536.0	171.83	101.84	-1.69	-1.4	-2.11	-69.98	*	171.83	207.96	1.21	1.07	1.36	36.14		171.83	170.83	-1.01	-0.91	-1.12	-1		131.56	95.15	-1.38	-1.11	-1.7	-36.42		131.56	115.27	-1.14	-0.92	-1.39	-16.29		131.56	113.69	-1.16	-0.87	-1.6	-17.88		131.56	120.73	-1.09
1568957_x_at	LOC653464: similar to SLIT-ROBO Rho GTPase-activating protein 2 (srGAP2) (Formin-binding protein 2)	BE877775	653464	Hs2.397546.1	371.51	220.3	-1.69	-1.48	-1.92	-151.21	*	371.51	263.75	-1.41	-1.26	-1.57	-107.76		371.51	221.86	-1.67	-1.5	-1.86	-149.65	*	210.92	174.57	-1.21	-0.98	-1.49	-36.35		210.92	154.98	-1.36	-1.12	-1.66	-55.93		210.92	176.16	-1.2	-0.97	-1.5	-34.76		210.92	183.25	-1.15
204617_s_at	ACD: adrenocortical dysplasia homolog (mouse)	NM_022914	65057	g12597658	190.36	112.82	-1.69	-1.37	-2.13	-77.54	*	190.36	170.62	-1.12	-0.95	-1.3	-19.74		190.36	113.15	-1.68	-1.43	-1.97	-77.21	*	166.46	138	-1.21	-0.91	-1.64	-28.47		166.46	141.41	-1.18	-0.89	-1.62	-25.05		166.46	148.03	-1.12	-0.83	-1.6	-18.43		166.46	102.87	-1.62
235094_at	CDNA FLJ39413 fis, clone PLACE6015729	AI972661	0	Hs.137526.0	158.5	93.92	-1.69	-1.36	-2.09	-64.58	*	158.5	123.2	-1.29	-1.07	-1.52	-35.3		158.5	136.95	-1.16	-0.95	-1.4	-21.55		42.1	17.31	-2.43	-1.02	-10.96	-24.79		42.1	24.86	-1.69	-0.78	-3.7	-17.24		42.1	27.18	-1.55	-0.7	-3.75	-14.93		42.1	20.59	-2.04
229551_x_at	ZNF367: zinc finger protein 367	N62196	195828	Hs.48480.0	527.73	313.05	-1.69	-1.55	-1.84	-214.68	*	527.73	501.31	-1.05	-0.98	-1.13	-26.41		527.73	291.21	-1.81	-1.6	-2.08	-236.52	*	275.61	172.81	-1.59	-1.24	-2.09	-102.81	*	275.61	319.92	1.16	0.84	1.53	44.31		275.61	196.18	-1.4	-1	-2.2	-79.43		275.61	131.24	-2.1
209887_at	SMAD6: SMAD family member 6	AF035528	4091	Hs.153863.1	7.53	4.45	-1.69	-0.84	-4.16	-3.08		7.53	4.95	-1.52	-0.7	-5.83	-2.58		7.53	4.33	-1.74	-0.79	-7.76	-3.21		9.04	6.22	-1.45	-0.52	-3.18	-2.82		9.04	264.5	29.27	0	134.46	255.47	*	9.04	5.3	-1.71	-0.57	-6.54	-3.74		9.04	3.87	-2.34
231849_at	KRT80: keratin 80	AL162069	144501	Hs.140978.0	720.18	425.53	-1.69	-1.42	-2	-294.65	*	720.18	197.95	-3.64	-3.03	-4.32	-522.23	*	720.18	342.15	-2.1	-1.71	-2.59	-378.03	*	491.04	185.66	-2.64	-1.9	-3.7	-305.37	*	491.04	182.67	-2.69	-1.83	-4.22	-308.36	*	491.04	323.68	-1.52	-1.08	-2.17	-167.35	*	491.04	88.25	-5.56
206665_s_at	BCL2L1: BCL2-like 1	NM_001191	598	g4502380	15.87	9.46	-1.68	-0.75	-3.7	-6.4		15.87	10.93	-1.45	-0.64	-3.42	-4.94		15.87	9.76	-1.63	-0.67	-6.53	-6.11		67.79	201.24	2.97	2.39	3.86	133.45	*	67.79	171.43	2.53	2.04	3.28	103.64	*	67.79	143.37	2.11	1.61	2.85	75.58	*	67.79	214.38	3.16
210286_s_at	SLC4A7: solute carrier family 4, sodium bicarbonate cotransporter, member 7	AF053755	9497	g6650103	48.14	28.74	-1.68	-1.21	-2.48	-19.41		48.14	31.55	-1.53	-1.11	-2.26	-16.59		48.14	33.81	-1.42	-0.91	-2.89	-14.33		33.11	34	1.03	0.75	1.4	0.89		33.11	56.91	1.72	1.33	2.27	23.8		33.11	26.63	-1.24	-0.82	-2.17	-6.48		33.11	90.45	2.73
219354_at	KLHL26: kelch-like 26 (Drosophila)	NM_018316	55295	g8922853	132.96	78.96	-1.68	-1.43	-2	-54	*	132.96	124.23	-1.07	-0.93	-1.24	-8.73		132.96	108.68	-1.22	-1.06	-1.41	-24.28		2.93	3.26	1.11	0	100000000	0.33		2.93	3.02	1.03	0	100000000	0.09		2.93	5.37	1.83	0.14	100000000	2.44		2.93	6.45	2.2
202226_s_at	CRK: v-crk sarcoma virus CT10 oncogene homolog (avian)	NM_016823	1398	g8400705	190.12	113.35	-1.68	-1.33	-2.19	-76.78	*	190.12	205.32	1.08	0.94	1.25	15.2		190.12	179.32	-1.06	-0.89	-1.28	-10.8		60.16	65.51	1.09	0.64	1.88	5.35		60.16	94.28	1.57	0.95	2.67	34.13		60.16	96.47	1.6	0.61	3.09	36.31		60.16	112.87	1.88
208811_s_at	DNAJB6: DnaJ (Hsp40) homolog, subfamily B, member 6	AF080569	10049	g4322314	215.43	128.02	-1.68	-1.28	-2.24	-87.41	*	215.43	178.09	-1.21	-0.89	-1.7	-37.34		215.43	226.1	1.05	0.72	1.45	10.68		169.96	305.74	1.8	1.38	2.29	135.78	*	169.96	353.6	2.08	1.65	2.6	183.65	*	169.96	274.03	1.61	1.32	1.97	104.07	*	169.96	249.27	1.47
225460_at	SEC22C: SEC22 vesicle trafficking protein homolog C (S. cerevisiae)	BG432489	9117	Hs.12942.0	389.2	231.85	-1.68	-1.44	-1.96	-157.35	*	389.2	350.78	-1.11	-0.99	-1.24	-38.41		389.2	325.7	-1.19	-1.04	-1.37	-63.5		165.62	125.04	-1.32	-0.97	-1.79	-40.59		165.62	125.98	-1.31	-0.9	-2.03	-39.64		165.62	135.17	-1.23	-0.89	-1.69	-30.45		165.62	187.18	1.13
226474_at	NLRC5: NLR family, CARD domain containing 5	AA005023	84166	Hs.10888.0	148.9	88.73	-1.68	-1.37	-2.07	-60.16	*	148.9	95.65	-1.56	-1.24	-1.98	-53.24	*	148.9	79.65	-1.87	-1.53	-2.29	-69.25	*	12.8	15.94	1.25	0.42	3.84	3.14		12.8	11.35	-1.13	-0.38	-2.67	-1.45		12.8	12.99	1.01	0.45	3.03	0.19		12.8	12.23	-1.05
202163_s_at	CNOT8: CCR4-NOT transcription complex, subunit 8	NM_004779	9337	g4758945	326.41	194.41	-1.68	-1.37	-2.15	-132	*	326.41	269.9	-1.21	-1.02	-1.47	-56.51		326.41	264.61	-1.23	-1.11	-1.36	-61.8		97.2	89.64	-1.08	-0.82	-1.42	-7.56		97.2	79.37	-1.22	-0.87	-1.83	-17.83		97.2	88.77	-1.09	-0.7	-2.14	-8.43		97.2	86.46	-1.12
222403_at	MTCH2: mitochondrial carrier homolog 2 (C. elegans)	AV756532	23788	Hs.279609.0	258.76	153.6	-1.68	-1.53	-1.85	-105.16	*	258.76	245.11	-1.06	-0.98	-1.14	-13.65		258.76	290.16	1.12	1.02	1.23	31.4		55.33	39.85	-1.39	-0.8	-2.82	-15.47		55.33	62.11	1.12	0.75	1.76	6.78		55.33	38.92	-1.42	-0.8	-3.11	-16.4		55.33	48.88	-1.13
202224_at	CRK: v-crk sarcoma virus CT10 oncogene homolog (avian)	BF304695	1398	Hs.306088.0	215.91	128.52	-1.68	-1.43	-2.01	-87.39	*	215.91	245.82	1.14	0.88	1.41	29.91		215.91	260.13	1.2	0.98	1.44	44.21		266.07	189.23	-1.41	-1.27	-1.55	-76.84		266.07	206.86	-1.29	-1.15	-1.44	-59.21		266.07	197.44	-1.35	-1.15	-1.61	-68.63		266.07	228.13	-1.17
201860_s_at	PLAT: plasminogen activator, tissue	NM_000930	5327	g4505860	61.83	36.91	-1.68	-1.01	-3.12	-24.92		61.83	26.91	-2.3	-1.39	-4.24	-34.92		61.83	31.07	-1.99	-1.25	-3.32	-30.76		289.11	200.24	-1.44	-1.22	-1.7	-88.87		289.11	161.18	-1.79	-1.48	-2.19	-127.93	*	289.11	166.64	-1.73	-1.4	-2.19	-122.47	*	289.11	197.33	-1.47
225685_at	CDNA FLJ31353 fis, clone MESAN2000264	AI801777	0	Hs.6774.0	317.58	189.58	-1.68	-1.51	-1.87	-128	*	317.58	239.07	-1.33	-1.17	-1.52	-78.52		317.58	265.28	-1.2	-1.02	-1.43	-52.31		103.59	38.96	-2.66	-1.69	-5.01	-64.63	*	103.59	40.33	-2.57	-1.57	-5.49	-63.26	*	103.59	50.89	-2.04	-1.31	-3.69	-52.71	*	103.59	70.7	-1.47
203245_s_at	FLJ35348: FLJ35348	BC002791	266655	g12803888	243.17	144.59	-1.68	-1.44	-1.95	-98.58	*	243.17	201.64	-1.21	-1.01	-1.43	-41.52		243.17	158.9	-1.53	-1.3	-1.79	-84.27	*	83.22	41.3	-2.02	-0.96	-5.75	-41.92		83.22	34.34	-2.42	-1.17	-6.36	-48.88		83.22	44.88	-1.85	-0.89	-4.87	-38.34		83.22	36.2	-2.3
212367_at	FEM1B: fem-1 homolog b (C. elegans)	AI799061	10116	Hs.6048.0	177.01	105.42	-1.68	-1.42	-2.01	-71.59	*	177.01	130.78	-1.35	-1.14	-1.63	-46.23		177.01	124.38	-1.42	-1.23	-1.65	-52.63		48.32	39.79	-1.21	-0.8	-1.83	-8.53		48.32	28.26	-1.71	-0.96	-4.19	-20.06		48.32	40.08	-1.21	-0.73	-2.24	-8.24		48.32	19.79	-2.44
209344_at	TPM4: tropomyosin 4	BC002827	7171	g12803958	298.25	177.29	-1.68	-1.44	-1.99	-120.96	*	298.25	218.66	-1.36	-1.15	-1.64	-79.58		298.25	250.27	-1.19	-1.07	-1.33	-47.98		153.72	119.24	-1.29	-1.01	-1.68	-34.48		153.72	170.22	1.11	0.88	1.39	16.5		153.72	109.07	-1.41	-1.06	-1.96	-44.65		153.72	35.07	-4.38
211573_x_at	TGM2: transglutaminase 2 (C polypeptide, protein-glutamine-gamma-glutamyltransferase)	M98478	7052	g339577	25.38	15.16	-1.67	-0.89	-6.3	-10.22		25.38	18.41	-1.38	-0.82	-2.99	-6.97		25.38	12.69	-2	-1.37	-2.93	-12.7		12.28	81.96	6.67	4.09	16.4	69.68	*	12.28	70.14	5.71	3.52	14.02	57.86	*	12.28	63.22	5.15	2.26	13.55	50.94	*	12.28	27.39	2.23
227443_at	C9orf150: chromosome 9 open reading frame 150	AI972386	286343	Hs.95893.0	164.07	98.32	-1.67	-1.47	-1.91	-65.75	*	164.07	97.99	-1.67	-1.47	-1.93	-66.08	*	164.07	172.68	1.05	0.97	1.14	8.61		15.12	12.88	-1.17	-0.67	-2.75	-2.23		15.12	13.93	-1.09	-0.56	-4.67	-1.19		15.12	15.65	1.04	0.4	1.86	0.53		15.12	31.13	2.06
213901_x_at	RBM9: RNA binding motif protein 9	AW149379	23543	Hs.5011.2	282.46	169.6	-1.67	-1.48	-1.88	-112.86	*	282.46	201.61	-1.4	-1.19	-1.67	-80.85		282.46	157.42	-1.79	-1.48	-2.23	-125.04	*	146.34	173.82	1.19	0.98	1.44	27.48		146.34	227.04	1.55	1.29	1.87	80.71	*	146.34	179.92	1.23	1.05	1.46	33.59		146.34	208.7	1.43
226231_at	Transcribed locus	AI189509	0	Hs.42683.0	196.76	117.86	-1.67	-1.51	-1.84	-78.9	*	196.76	158.56	-1.24	-1.08	-1.43	-38.2		196.76	133.67	-1.47	-1.16	-1.98	-63.09		9.61	8.85	-1.09	-0.43	-100000000	-0.76		9.61	7.39	-1.3	-0.58	-6.6	-2.22		9.61	9.77	1.02	0.32	2.16	0.16		9.61	7	-1.37
226694_at	AKAP2 /// PALM2-AKAP2: A kinase (PRKA) anchor protein 2 /// PALM2-AKAP2 protein	BG540494	11217 /// 445815	Hs.42322.1	609.9	365	-1.67	-1.22	-2.23	-244.9	*	609.9	454.78	-1.34	-0.98	-1.8	-155.13		609.9	599.04	-1.02	-0.75	-1.33	-10.86		1062.99	886.95	-1.2	-1	-1.46	-176.04		1062.99	882.95	-1.2	-1.02	-1.42	-180.04		1062.99	898.83	-1.18	-0.95	-1.52	-164.16		1062.99	702.63	-1.51
212936_at	C5orf21: chromosome 5 open reading frame 21	AI927701	83989	Hs.25307.0	235.72	141.16	-1.67	-1.43	-1.97	-94.56	*	235.72	225.75	-1.04	-0.91	-1.19	-9.97		235.72	198.99	-1.18	-0.99	-1.45	-36.73		108.93	73.2	-1.49	-1.02	-2.19	-35.73		108.93	76.04	-1.43	-1.02	-1.94	-32.89		108.93	72.83	-1.5	-1.07	-2.02	-36.09		108.93	61.87	-1.76
221689_s_at	PIGP: phosphatidylinositol glycan anchor biosynthesis, class P	AB035745	51227	g7798596	344.93	206.93	-1.67	-1.47	-1.91	-138.01	*	344.93	236.97	-1.46	-1.3	-1.64	-107.96		344.93	328.31	-1.05	-0.97	-1.14	-16.62		40.98	22.44	-1.83	-1.02	-3.61	-18.54		40.98	40.48	-1.01	-0.61	-1.63	-0.5		40.98	33.85	-1.21	-0.62	-3.7	-7.13		40.98	22.98	-1.78
204589_at	NUAK1: NUAK family, SNF1-like kinase, 1	NM_014840	9891	g7662169	440.65	263.77	-1.67	-1.37	-2.1	-176.89	*	440.65	316.3	-1.39	-1.16	-1.7	-124.35		440.65	275.79	-1.6	-1.27	-2.09	-164.86	*	299.47	200.27	-1.5	-1.2	-1.84	-99.2		299.47	146.76	-2.04	-1.55	-2.76	-152.7	*	299.47	198.49	-1.51	-1.15	-2.02	-100.98	*	299.47	149.71	-2
222116_s_at	TBC1D16: TBC1 domain family, member 16	AL157485	125058	Hs.91973.1	27.28	16.32	-1.67	-0.85	-3.61	-10.96		27.28	45.39	1.66	0.94	3.12	18.11		27.28	36.51	1.34	0.73	2.53	9.23		108.45	134.38	1.24	0.98	1.66	25.94		108.45	93.61	-1.16	-0.85	-1.51	-14.84		108.45	126.17	1.16	0.84	1.63	17.72		108.45	52.67	-2.06
224657_at	ERRFI1: ERBB receptor feedback inhibitor 1	AL034417	54206	Hs.11169.2	386.3	232.34	-1.66	-1.29	-2.11	-153.96	*	386.3	322.91	-1.2	-0.91	-1.57	-63.39		386.3	391.85	1.01	0.75	1.35	5.56		246.64	510.22	2.07	1.85	2.33	263.58	*	246.64	762.63	3.09	2.72	3.52	515.99	*	246.64	365.15	1.48	1.05	1.94	118.51		246.64	893.09	3.62
205003_at	DOCK4: dedicator of cytokinesis 4	NM_014705	9732	g7662263	118.47	71.28	-1.66	-1.2	-2.25	-47.2		118.47	79.47	-1.49	-1.11	-1.91	-39		118.47	65.73	-1.8	-1.28	-2.5	-52.74	*	42.13	267.76	6.36	5.33	7.8	225.63	*	42.13	189.89	4.51	3.42	5.89	147.76	*	42.13	112.99	2.68	2.17	3.38	70.86	*	42.13	141.66	3.36
211003_x_at	TGM2: transglutaminase 2 (C polypeptide, protein-glutamine-gamma-glutamyltransferase)	BC003551	7052	g13097680	24.98	15.01	-1.66	-0.8	-4.17	-9.97		24.98	20.08	-1.24	-0.66	-2.13	-4.9		24.98	19.24	-1.3	-0.71	-2.04	-5.74		12.74	82.14	6.45	4.03	14.28	69.4	*	12.74	72.91	5.72	3.5	12.75	60.17	*	12.74	56.65	4.45	2.67	9.96	43.92		12.74	37.07	2.91
223341_s_at	SCOC: short coiled-coil protein	AF330205	60592	g12698853	273.87	164.87	-1.66	-1.34	-2.09	-109.01	*	273.87	156.08	-1.75	-1.45	-2.13	-117.79	*	273.87	184.49	-1.48	-1.26	-1.72	-89.39		139.01	167.12	1.2	0.98	1.45	28.11		139.01	253.98	1.83	1.62	2.07	114.97	*	139.01	181.55	1.31	0.96	1.68	42.54		139.01	303.45	2.18
203989_x_at	F2R: coagulation factor II (thrombin) receptor	NM_001992	2149	g6031164	39.41	23.7	-1.66	-0.87	-3.88	-15.71		39.41	25.89	-1.52	-0.82	-3.19	-13.52		39.41	28	-1.41	-0.73	-3.49	-11.41		141.26	102.24	-1.38	-1.11	-1.7	-39.02		141.26	54.34	-2.6	-2.06	-3.26	-86.92	*	141.26	110.89	-1.27	-1.03	-1.56	-30.37		141.26	272.05	1.93
226765_at	SPTBN1: Spectrin, beta, non-erythrocytic 1	AA971514	6711	Hs.324648.1	507.52	305.5	-1.66	-1.43	-1.97	-202.02	*	507.52	467.62	-1.09	-1.01	-1.16	-39.9		507.52	468.77	-1.08	-0.93	-1.28	-38.76		32.17	16.72	-1.92	-0.81	-9.41	-15.45		32.17	24.13	-1.33	-0.64	-2.7	-8.04		32.17	17.46	-1.84	-0.91	-3.42	-14.71		32.17	48.74	1.52
225580_at	MRPL50: mitochondrial ribosomal protein L50	BG028213	54534	Hs.288224.1	270.52	162.79	-1.66	-1.43	-1.95	-107.73	*	270.52	211.04	-1.28	-1.1	-1.51	-59.48		270.52	207.15	-1.31	-1.15	-1.48	-63.38		230.42	201.08	-1.15	-0.96	-1.41	-29.35		230.42	258.06	1.12	0.98	1.28	27.64		230.42	239.39	1.04	0.83	1.26	8.97		230.42	239.53	1.04
202511_s_at	ATG5: ATG5 autophagy related 5 homolog (S. cerevisiae)	AK001899	9474	Hs.11171.0	439.24	264.51	-1.66	-1.35	-2.06	-174.73	*	439.24	439.62	1	0.86	1.19	0.38		439.24	311.98	-1.41	-1.17	-1.69	-127.26		290.71	269.94	-1.08	-0.88	-1.33	-20.77		290.71	283.8	-1.02	-0.81	-1.32	-6.91		290.71	262.75	-1.11	-0.82	-1.59	-27.97		290.71	297.05	1.02
203440_at	CDH2: cadherin 2, type 1, N-cadherin (neuronal)	M34064	1000	g416292	1490.13	898.91	-1.66	-1.43	-1.91	-591.22	*	1490.13	1454.98	-1.02	-0.87	-1.2	-35.15		1490.13	1246.76	-1.2	-1.06	-1.34	-243.36		184.48	138.42	-1.33	-0.93	-1.86	-46.06		184.48	123.69	-1.49	-0.96	-2.51	-60.78		184.48	124.56	-1.48	-0.97	-2.38	-59.92		184.48	176.91	-1.04
226341_at	CDNA clone IMAGE:4820809	AI535737	0	Hs.227591.1	170.29	102.49	-1.66	-1.43	-1.94	-67.8	*	170.29	110.87	-1.54	-1.32	-1.8	-59.42	*	170.29	111.02	-1.53	-1.31	-1.81	-59.27	*	104.39	92.9	-1.12	-0.84	-1.59	-11.49		104.39	98.2	-1.06	-0.88	-1.27	-6.19		104.39	77.13	-1.35	-1.02	-1.89	-27.26		104.39	55.74	-1.87
204615_x_at	IDI1: isopentenyl-diphosphate delta isomerase 1	NM_004508	3422	g4758583	913.1	550.74	-1.66	-1.34	-2.02	-362.36	*	913.1	596.04	-1.53	-1.15	-2.09	-317.06	*	913.1	654.57	-1.39	-1.15	-1.65	-258.53		194.36	68.65	-2.83	-2	-4.41	-125.71	*	194.36	84.5	-2.3	-1.7	-3.24	-109.85	*	194.36	79.36	-2.45	-1.57	-4.92	-115	*	194.36	72.24	-2.69
206504_at	CYP24A1: cytochrome P450, family 24, subfamily A, polypeptide 1	NM_000782	1591	g4503204	40.48	24.38	-1.66	-0.95	-2.9	-16.1		40.48	42.65	1.05	0.67	1.77	2.17		40.48	74.7	1.85	1.1	3.18	34.22		92.79	102.04	1.1	0.85	1.44	9.25		92.79	88.58	-1.05	-0.81	-1.34	-4.21		92.79	91.13	-1.02	-0.75	-1.41	-1.65		92.79	21.06	-4.4
205443_at	SNAPC1: small nuclear RNA activating complex, polypeptide 1, 43kDa	NM_003082	6617	g4507100	169.04	101.75	-1.66	-1.32	-2.08	-67.29	*	169.04	147.21	-1.15	-0.89	-1.52	-21.83		169.04	55.6	-3.04	-2.33	-4.04	-113.45	*	1076.05	642.98	-1.67	-1.51	-1.86	-433.07	*	1076.05	876.06	-1.23	-1.11	-1.35	-199.99		1076.05	674.6	-1.6	-1.4	-1.83	-401.45	*	1076.05	166.74	-6.45
210257_x_at	CUL4B: cullin 4B	AF212995	8450	g13259126	178.82	108.41	-1.65	-1.38	-2.02	-70.41	*	178.82	140.72	-1.27	-1.05	-1.58	-38.09		178.82	112.6	-1.59	-1.36	-1.87	-66.22	*	40.96	35.82	-1.14	-0.75	-1.74	-5.14		40.96	39.66	-1.03	-0.67	-1.61	-1.29		40.96	50.85	1.24	0.83	1.88	9.9		40.96	103.03	2.52
204612_at	PKIA: protein kinase (cAMP-dependent, catalytic) inhibitor alpha	NM_006823	5569	g5803126	55.71	33.74	-1.65	-1.15	-2.23	-21.97		55.71	44.11	-1.26	-0.79	-2.2	-11.61		55.71	41.51	-1.34	-0.87	-2.15	-14.2		43.02	58.17	1.35	1	1.92	15.15		43.02	84.55	1.97	1.48	2.77	41.54		43.02	42.87	-1	-0.68	-1.47	-0.14		43.02	98.73	2.3
223079_s_at	GLS: glutaminase	AI828035	2744	Hs.239189.1	379.09	229.32	-1.65	-1.32	-2.12	-149.77	*	379.09	276.87	-1.37	-1.12	-1.7	-102.22		379.09	371.12	-1.02	-0.79	-1.38	-7.96		289.07	226.58	-1.28	-1.01	-1.62	-62.49		289.07	566.98	1.96	1.57	2.45	277.92	*	289.07	327.03	1.13	0.91	1.41	37.96		289.07	481.69	1.67
201842_s_at	EFEMP1: EGF-containing fibulin-like extracellular matrix protein 1	AI826799	2202	Hs.76224.0	1103.46	667.11	-1.65	-1.45	-1.9	-436.35	*	1103.46	826.27	-1.34	-1.19	-1.5	-277.19		1103.46	659.3	-1.67	-1.46	-1.93	-444.16	*	444.51	265.17	-1.68	-1.3	-2.26	-179.33	*	444.51	191.85	-2.32	-1.92	-2.83	-252.66	*	444.51	316.54	-1.4	-1.05	-2.05	-127.96		444.51	711.32	1.6
227875_at	KLHL13: kelch-like 13 (Drosophila)	AB037730	90293	Hs.106283.4	594.24	359.63	-1.65	-1.41	-1.95	-234.61	*	594.24	658.6	1.11	0.94	1.29	64.37		594.24	711.94	1.2	1.08	1.34	117.7		13.05	14.38	1.1	0.37	4.16	1.33		13.05	10.36	-1.26	-0.33	-4.89	-2.69		13.05	15.94	1.22	0.49	4.53	2.88		13.05	14.86	1.14
202530_at	MAPK14: mitogen-activated protein kinase 14	NM_001315	1432	g4503068	135.15	81.98	-1.65	-1.31	-2.11	-53.17	*	135.15	151.94	1.12	0.89	1.4	16.79		135.15	142.12	1.05	0.84	1.3	6.97		114.38	116.12	1.02	0.7	1.41	1.74		114.38	112.31	-1.02	-0.75	-1.41	-2.07		114.38	106.64	-1.07	-0.78	-1.54	-7.74		114.38	125.29	1.1
228628_at	LOC653464: similar to SLIT-ROBO Rho GTPase-activating protein 2 (srGAP2) (Formin-binding protein 2)	AI478268	653464	Hs.24444.0	321.56	194.93	-1.65	-1.26	-2.08	-126.63	*	321.56	240.98	-1.33	-1.03	-1.66	-80.58		321.56	187.09	-1.72	-1.25	-2.36	-134.47	*	65.21	62.9	-1.04	-0.56	-2.01	-2.31		65.21	46.31	-1.41	-0.76	-2.7	-18.89		65.21	52.24	-1.25	-0.68	-2.38	-12.97		65.21	64.45	-1.01
227556_at	NME7: non-metastatic cells 7, protein expressed in (nucleoside-diphosphate kinase)	AI094580	29922	Hs.78629.2	2016.06	1218.71	-1.65	-1.52	-1.8	-797.35	*	2016.06	1299.13	-1.55	-1.37	-1.78	-716.93	*	2016.06	1295.26	-1.56	-1.38	-1.78	-720.8	*	271.97	472.31	1.74	1.15	2.64	200.34	*	271.97	442.31	1.63	1.04	2.5	170.35	*	271.97	232.4	-1.17	-0.75	-1.9	-39.56		271.97	254.77	-1.07
206953_s_at	LPHN2: latrophilin 2	NM_012302	23266	g6912463	77.4	46.88	-1.65	-1.1	-2.42	-30.52		77.4	67.06	-1.15	-0.77	-1.66	-10.34		77.4	75.63	-1.02	-0.68	-1.53	-1.77		224.48	116.56	-1.93	-1.66	-2.26	-107.93	*	224.48	145.66	-1.54	-1.36	-1.74	-78.82	*	224.48	126.76	-1.77	-1.51	-2.1	-97.73	*	224.48	203.28	-1.1
203476_at	TPBG: trophoblast glycoprotein	NM_006670	7162	g5729717	331.83	200.8	-1.65	-1.33	-2.05	-131.03	*	331.83	211.93	-1.57	-1.25	-1.97	-119.89	*	331.83	255.2	-1.3	-1	-1.72	-76.62		313.38	370.77	1.18	1.01	1.4	57.39		313.38	578.6	1.85	1.52	2.24	265.22	*	313.38	305.48	-1.03	-0.81	-1.34	-7.9		313.38	277.08	-1.13
200056_s_at	C1D: nuclear DNA-binding protein	NM_006333	10438	g5453582	707.8	428.54	-1.65	-1.46	-1.86	-279.27	*	707.8	646.05	-1.1	-0.98	-1.21	-61.75		707.8	523.92	-1.35	-1.21	-1.5	-183.89		440.42	508.02	1.15	1	1.35	67.6		440.42	611.09	1.39	1.18	1.63	170.68		440.42	529.24	1.2	1.02	1.42	88.83		440.42	377.26	-1.17
203250_at	RBM16: RNA binding motif protein 16	NM_014892	22828	g7662491	359.05	217.58	-1.65	-1.32	-2.07	-141.47	*	359.05	297.51	-1.21	-1.01	-1.42	-61.54		359.05	312.72	-1.15	-0.96	-1.34	-46.33		371.77	392.83	1.06	0.95	1.17	21.06		371.77	372.96	1	0.86	1.15	1.19		371.77	400.18	1.08	0.9	1.26	28.41		371.77	301.8	-1.23
203370_s_at	PDLIM7: PDZ and LIM domain 7 (enigma)	NM_005451	9260	g11496884	44.31	26.86	-1.65	-0.96	-3.57	-17.46		44.31	28.83	-1.54	-0.9	-3.14	-15.48		44.31	48.35	1.09	0.58	1.81	4.04		408.56	402.59	-1.01	-0.91	-1.14	-5.97		408.56	207.76	-1.97	-1.8	-2.15	-200.8	*	408.56	375.7	-1.09	-0.97	-1.22	-32.86		408.56	316.4	-1.29
240690_at	Hs.111977.0	AI494291		Hs.111977.0	133.58	80.71	-1.65	-1.41	-1.93	-52.87	*	133.58	106.58	-1.25	-1	-1.62	-27.01		133.58	82.3	-1.62	-1.34	-1.98	-51.28	*	38.65	34.53	-1.12	-0.73	-1.82	-4.11		38.65	27.19	-1.42	-0.91	-2.41	-11.46		38.65	30.86	-1.25	-0.86	-1.82	-7.79		38.65	29.48	-1.31
202500_at	DNAJB2: DnaJ (Hsp40) homolog, subfamily B, member 2	NM_006736	3300	g5921580	21.74	13.18	-1.65	-0.88	-7.68	-8.56		21.74	22.13	1.02	0.41	1.71	0.39		21.74	16.04	-1.36	-0.85	-2.75	-5.7		256.78	90.64	-2.83	-2.21	-3.68	-166.15	*	256.78	55.5	-4.63	-3.27	-7.26	-201.29	*	256.78	149.51	-1.72	-1.41	-2.05	-107.27	*	256.78	176.35	-1.46
226103_at	NEXN: nexilin (F actin binding protein)	AF114264	91624	Hs.216381.0	41.05	24.92	-1.65	-0.83	-2.91	-16.13		41.05	55.73	1.36	0.89	2.57	14.67		41.05	47.18	1.15	0.64	2.29	6.13		69.45	15.69	-4.43	-2.7	-7.8	-53.76	*	69.45	40.31	-1.72	-1.07	-2.88	-29.14		69.45	35.44	-1.96	-1.16	-3.75	-34.01		69.45	47.56	-1.46
210512_s_at	VEGFA: vascular endothelial growth factor A	AF022375	7422	g3719220	422.85	256.77	-1.65	-1.36	-1.95	-166.08	*	422.85	337.63	-1.25	-0.98	-1.62	-85.21		422.85	299.09	-1.41	-1.18	-1.66	-123.76		160.4	121.26	-1.32	-0.86	-2.55	-39.15		160.4	185.61	1.16	0.8	1.57	25.21		160.4	119.28	-1.34	-0.9	-2.46	-41.13		160.4	87.84	-1.83
203074_at	ANXA8 /// ANXA8L1 /// LOC728113: annexin A8 /// annexin A8-like 1 /// similar to Annexin A8 (Annexin VIII) (Vascular anticoagulant-beta) (VAC-beta)	NM_001630	244 /// 653145 /// 728113	g4502112	708.87	430.16	-1.65	-1.49	-1.84	-278.7	*	708.87	497.64	-1.42	-1.32	-1.54	-211.23		708.87	729.71	1.03	0.91	1.15	20.84		81.78	24.66	-3.32	-1.38	-55.12	-57.11	*	81.78	45	-1.82	-0.89	-4.19	-36.78		81.78	45.36	-1.8	-0.83	-6.34	-36.42		81.78	22.09	-3.7
203387_s_at	TBC1D4: TBC1 domain family, member 4	NM_014832	9882	g7662197	178.58	108.56	-1.64	-1.37	-2.03	-70.01	*	178.58	198.56	1.11	0.93	1.3	19.99		178.58	191.25	1.07	0.98	1.18	12.68		65.32	63.31	-1.03	-0.66	-1.67	-2		65.32	100.1	1.53	1.15	2.17	34.78		65.32	92.65	1.42	1.03	2.04	27.33		65.32	186.56	2.86
203325_s_at	COL5A1: collagen, type V, alpha 1	AI130969	1289	Hs.146428.0	1148.21	698.83	-1.64	-1.41	-1.93	-449.38	*	1148.21	954.15	-1.2	-1.01	-1.45	-194.06		1148.21	1339.53	1.17	1.07	1.28	191.32		167.6	67.26	-2.49	-1.44	-5.31	-100.34	*	167.6	24.08	-6.96	-3.5	-33.87	-143.52	*	167.6	61.26	-2.74	-1.46	-8.52	-106.34	*	167.6	258.02	1.54
243495_s_at	MRNA; cDNA DKFZp686E18224 (from clone DKFZp686E18224)	AL036450	0	Hs.103238.1	253.1	153.99	-1.64	-1.31	-2.14	-99.1	*	253.1	148.13	-1.71	-1.24	-2.65	-104.96	*	253.1	139.52	-1.81	-1.2	-3.54	-113.57	*	9.6	18.25	1.9	1	4.76	8.65		9.6	20.19	2.1	1.08	5.29	10.59		9.6	7.42	-1.29	-0.44	-15.8	-2.18		9.6	13.46	1.4
200609_s_at	WDR1: WD repeat domain 1	NM_017491	9948	g9257256	1563.23	951.58	-1.64	-1.46	-1.84	-611.64	*	1563.23	1245.96	-1.25	-1.12	-1.4	-317.27		1563.23	1244.47	-1.26	-1.11	-1.42	-318.76		622.78	667.39	1.07	0.77	1.47	44.61		622.78	538.99	-1.16	-0.86	-1.55	-83.79		622.78	622.19	-1	-0.71	-1.5	-0.59		622.78	515.97	-1.21
225268_at	KPNA4: karyopherin alpha 4 (importin alpha 3)	AU144710	3840	Hs.288193.0	698.69	425.04	-1.64	-1.26	-2.2	-273.66	*	698.69	665.04	-1.05	-0.87	-1.24	-33.66		698.69	791.92	1.13	0.81	1.51	93.23		410.69	469.65	1.14	0.87	1.49	58.96		410.69	510.68	1.24	0.95	1.61	99.99		410.69	411.58	1	0.66	1.41	0.89		410.69	337.78	-1.22
221786_at	C6orf120: chromosome 6 open reading frame 120	BF197222	387263	Hs.12342.0	297.56	181.22	-1.64	-1.31	-2.03	-116.35	*	297.56	141.56	-2.1	-1.61	-2.79	-156	*	297.56	145.16	-2.05	-1.7	-2.42	-152.4	*	133.52	188.57	1.41	1.18	1.69	55.06		133.52	248.65	1.86	1.59	2.19	115.13	*	133.52	202.61	1.52	1.29	1.79	69.09	*	133.52	106.49	-1.25
229043_at	PAPD5: PAP associated domain containing 5	AI492902	64282	Hs.75928.0	196.47	119.75	-1.64	-1.38	-1.98	-76.71	*	196.47	122.88	-1.6	-1.39	-1.84	-73.58	*	196.47	126.37	-1.55	-1.36	-1.78	-70.1	*	86.75	107.78	1.24	1.02	1.51	21.03		86.75	105.96	1.22	0.93	1.56	19.21		86.75	113.88	1.31	0.93	1.75	27.13		86.75	68.6	-1.26
239376_at	CDNA clone IMAGE:4333081	AA489041	0	Hs.295448.0	247.9	151.14	-1.64	-1.48	-1.83	-96.76	*	247.9	294.64	1.19	0.95	1.44	46.74		247.9	298.45	1.2	0.9	1.52	50.55		78.05	52.22	-1.49	-1.13	-2.03	-25.83		78.05	52.65	-1.48	-1.08	-2.18	-25.41		78.05	50.6	-1.54	-1.14	-2.2	-27.45		78.05	54.27	-1.44
212097_at	CAV1: caveolin 1, caveolae protein, 22kDa	AU147399	857	Hs.74034.1	2484.35	1510.96	-1.64	-1.38	-1.97	-973.4	*	2484.35	1599.07	-1.55	-1.33	-1.81	-885.28	*	2484.35	1650.27	-1.51	-1.22	-1.89	-834.08	*	1765.55	620.68	-2.84	-2.24	-3.7	-1144.87	*	1765.55	1210.58	-1.46	-1.14	-1.91	-554.97		1765.55	826.04	-2.14	-1.57	-3.16	-939.51	*	1765.55	1049.48	-1.68
217914_at	TPCN1: two pore segment channel 1	NM_017901	53373	g8923566	454.2	276.2	-1.64	-1.45	-1.89	-177.99	*	454.2	432.39	-1.05	-0.91	-1.22	-21.81		454.2	425.67	-1.07	-0.89	-1.33	-28.53		86.64	78.02	-1.11	-0.77	-1.71	-8.62		86.64	56.03	-1.55	-1.03	-2.61	-30.6		86.64	61.54	-1.41	-0.98	-2.13	-25.1		86.64	46.86	-1.85
227112_at	TMCC1: transmembrane and coiled-coil domain family 1	AW270037	23023	Hs.179507.1	181.06	110.57	-1.64	-1.33	-2.03	-70.49	*	181.06	103.86	-1.74	-1.44	-2.09	-77.2	*	181.06	76.47	-2.37	-1.9	-2.97	-104.59	*	54.35	47.18	-1.15	-0.73	-1.83	-7.17		54.35	39.59	-1.37	-0.91	-1.95	-14.76		54.35	42.91	-1.27	-0.79	-2.11	-11.44		54.35	28.88	-1.88
212077_at	CALD1: caldesmon 1	AL583520	800	Hs.182183.0	1319.13	806.4	-1.64	-1.21	-2.31	-512.73	*	1319.13	1074.01	-1.23	-1.02	-1.44	-245.12		1319.13	1290.04	-1.02	-0.79	-1.35	-29.09		759.54	282.23	-2.69	-2.12	-3.38	-477.31	*	759.54	361.11	-2.1	-1.57	-2.9	-398.43	*	759.54	337.61	-2.25	-1.69	-3.07	-421.93	*	759.54	403.12	-1.88
225842_at	PHLDA1: pleckstrin homology-like domain, family A, member 1	AK026181	22822	Hs.288850.0	42.67	26.1	-1.63	-1.11	-2.84	-16.57		42.67	39.92	-1.07	-0.84	-1.37	-2.75		42.67	24	-1.78	-1.02	-5.77	-18.68		24.99	40.91	1.64	1.15	2.39	15.92		24.99	32.19	1.29	0.86	1.92	7.2		24.99	21.81	-1.15	-0.73	-1.96	-3.18		24.99	90.39	3.62
1554195_a_at	MGC23985: similar to AVLV472	BC021680	389336	Hs2.173059.1	166.31	101.86	-1.63	-1.32	-2.01	-64.45	*	166.31	97.94	-1.7	-1.27	-2.37	-68.37	*	166.31	125.82	-1.32	-1	-1.83	-40.49		234.06	68.29	-3.43	-2.76	-4.33	-165.76	*	234.06	90.82	-2.58	-2.01	-3.43	-143.23	*	234.06	110.85	-2.11	-1.68	-2.73	-123.21	*	234.06	441.82	1.89
227869_at	FAM104B: Family with sequence similarity 104, member B	BG500573	90736	Hs.33020.0	174.71	107.21	-1.63	-1.46	-1.83	-67.5	*	174.71	194	1.11	0.99	1.24	19.29		174.71	172.86	-1.01	-0.84	-1.27	-1.85		114.78	105.77	-1.09	-0.83	-1.52	-9.01		114.78	102.7	-1.12	-0.91	-1.4	-12.08		114.78	83.78	-1.37	-1.1	-1.76	-30.99		114.78	161.27	1.41
219833_s_at	EFHC1: EF-hand domain (C-terminal) containing 1	NM_018100	114327	g8922435	170	104.41	-1.63	-1.35	-1.98	-65.58	*	170	132.39	-1.28	-1.08	-1.54	-37.61		170	120.36	-1.41	-1.12	-1.85	-49.64		196.81	112.53	-1.75	-1.41	-2.27	-84.28	*	196.81	89.72	-2.19	-1.93	-2.51	-107.09	*	196.81	130.34	-1.51	-1.31	-1.77	-66.48	*	196.81	225.06	1.14
223315_at	NTN4: netrin 4	AF278532	59277	g11120047	120.6	74.13	-1.63	-1.35	-1.93	-46.48		120.6	55.72	-2.16	-1.72	-2.75	-64.89	*	120.6	140.85	1.17	0.85	1.54	20.24		44.83	7.8	-5.75	-2.76	-55.11	-37.02		44.83	14.61	-3.07	-1.82	-6.16	-30.22		44.83	13.59	-3.3	-1.8	-9.14	-31.23		44.83	46.91	1.05
214880_x_at	CALD1: caldesmon 1	D90453	800	Hs.325474.2	509.94	312.3	-1.63	-1.46	-1.82	-197.64	*	509.94	382.06	-1.33	-1.2	-1.48	-127.88		509.94	502.68	-1.01	-0.85	-1.23	-7.26		136.55	78.78	-1.73	-1.4	-2.27	-57.77	*	136.55	116.78	-1.17	-0.99	-1.41	-19.76		136.55	107.38	-1.27	-1.11	-1.47	-29.17		136.55	138.86	1.02
234983_at	Transcribed locus	BE893995	0	Hs.31447.0	377.52	231.77	-1.63	-1.43	-1.85	-145.75	*	377.52	255.65	-1.48	-1.3	-1.67	-121.87		377.52	185.42	-2.04	-1.8	-2.3	-192.1	*	278.31	245.36	-1.13	-0.96	-1.36	-32.96		278.31	250.26	-1.11	-0.94	-1.33	-28.05		278.31	235.39	-1.18	-0.94	-1.56	-42.93		278.31	270.1	-1.03
229817_at	ZNF608: zinc finger protein 608	AI452715	57507	Hs.93738.0	26.21	16.09	-1.63	-0.87	-5.13	-10.13		26.21	15.12	-1.73	-1	-3.73	-11.09		26.21	26.41	1.01	0.65	1.56	0.2		123.81	63.66	-1.94	-1.51	-2.46	-60.15	*	123.81	49.66	-2.49	-1.9	-3.25	-74.15	*	123.81	115.96	-1.07	-0.8	-1.43	-7.85		123.81	108.21	-1.14
224900_at	ANKFY1: ankyrin repeat and FYVE domain containing 1	AK025960	51479	Hs.301721.1	269.11	165.55	-1.63	-1.41	-1.87	-103.56	*	269.11	187.26	-1.44	-1.22	-1.71	-81.85		269.11	196.34	-1.37	-1.22	-1.53	-72.78		41.01	41.3	1.01	0.54	1.78	0.29		41.01	61.81	1.51	0.87	2.6	20.8		41.01	42	1.02	0.48	1.88	0.99		41.01	33.22	-1.23
215093_at	NSDHL: NAD(P) dependent steroid dehydrogenase-like	U82671	50814	Hs.57698.1	320.57	196.89	-1.63	-1.26	-2.18	-123.68	*	320.57	261.42	-1.23	-1.01	-1.49	-59.15		320.57	277.48	-1.16	-0.96	-1.37	-43.09		213.7	112.21	-1.9	-1.66	-2.22	-101.5	*	213.7	139.94	-1.53	-1.24	-1.96	-73.76	*	213.7	167.83	-1.27	-1.02	-1.67	-45.87		213.7	172.13	-1.24
202136_at	ZMYND11: zinc finger, MYND domain containing 11	BE250417	10771	Hs.301449.0	693.75	425.24	-1.63	-1.42	-1.89	-268.51	*	693.75	722.09	1.04	0.89	1.21	28.34		693.75	504.73	-1.37	-1.26	-1.49	-189.02		115.6	91.63	-1.26	-0.99	-1.6	-23.96		115.6	140.64	1.22	0.88	1.63	25.05		115.6	134.89	1.17	0.93	1.48	19.3		115.6	78.12	-1.48
213578_at	BMPR1A: bone morphogenetic protein receptor, type IA	AI678679	657	Hs.2534.1	211.07	129.77	-1.63	-1.24	-2.33	-81.31	*	211.07	218.05	1.03	0.91	1.17	6.97		211.07	221.28	1.05	0.93	1.17	10.21		102.19	71.06	-1.44	-0.93	-2.02	-31.13		102.19	71.6	-1.43	-0.91	-2.04	-30.59		102.19	56.66	-1.8	-1.07	-3.18	-45.53		102.19	68.6	-1.49
221127_s_at	RIG: regulated in glioma	NM_006394	10530	g5454007	18.73	11.49	-1.63	-0.92	-4.78	-7.24		18.73	27.65	1.48	0.97	2.16	8.92		18.73	16.09	-1.16	-0.74	-2.12	-2.64		173.33	105.58	-1.64	-1.5	-1.8	-67.76	*	173.33	55.88	-3.1	-2.54	-3.96	-117.45	*	173.33	65.44	-2.65	-2.01	-3.83	-107.89	*	173.33	111.5	-1.55
225834_at	FAM72A /// LOC653820 /// LOC729533: family with sequence similarity 72, member A /// similar to family with sequence similarity 72, member A	AL135396	653573 /// 653820 /// 729533	Hs.18349.1	567.4	347.99	-1.63	-1.44	-1.86	-219.41	*	567.4	381.46	-1.49	-1.3	-1.72	-185.94		567.4	324.12	-1.75	-1.51	-2.07	-243.28	*	418.52	637.38	1.52	1.32	1.77	218.86	*	418.52	472.9	1.13	0.98	1.31	54.39		418.52	467.59	1.12	0.89	1.37	49.07		418.52	244.74	-1.71
212923_s_at	C6orf145: chromosome 6 open reading frame 145	AK024828	221749	Hs.69388.1	90.33	55.55	-1.63	-1.22	-2.26	-34.78		90.33	69.93	-1.29	-1.03	-1.62	-20.4		90.33	80.16	-1.13	-0.81	-1.71	-10.17		126.88	63.58	-2	-1.48	-2.89	-63.3	*	126.88	63.85	-1.99	-1.54	-2.63	-63.03	*	126.88	61.91	-2.05	-1.42	-3.43	-64.97	*	126.88	70.76	-1.79
209047_at	AQP1: aquaporin 1 (Colton blood group)	AL518391	358	Hs.74602.1	99.45	60.99	-1.63	-1.25	-2.21	-38.45		99.45	48.07	-2.07	-1.65	-2.61	-51.37	*	99.45	67.58	-1.47	-1.17	-1.86	-31.87		51.63	16.26	-3.18	-2.12	-5.27	-35.37		51.63	22.51	-2.29	-1.5	-4.02	-29.12		51.63	20.44	-2.53	-1.65	-4.49	-31.19		51.63	24.69	-2.09
220239_at	KLHL7: kelch-like 7 (Drosophila)	NM_018846	55975	g9055325	106.11	65.22	-1.63	-1.31	-2.07	-40.89		106.11	100.41	-1.06	-0.89	-1.25	-5.69		106.11	78.13	-1.36	-1.09	-1.73	-27.98		109.92	95.81	-1.15	-0.91	-1.48	-14.11		109.92	73.51	-1.5	-1.21	-1.87	-36.41		109.92	99.68	-1.1	-0.87	-1.43	-10.24		109.92	47.69	-2.3
1562048_at	LOC152225: hypothetical protein LOC152225	BQ678521	152225	Hs2.376768.1	18.06	11.12	-1.62	-1.15	-2.36	-6.94		18.06	10.92	-1.65	-1.05	-3.07	-7.14		18.06	16.63	-1.09	-0.75	-1.62	-1.43		34.68	64.96	1.87	1.37	2.81	30.29		34.68	64.22	1.85	1.26	2.87	29.54		34.68	73.28	2.11	1.55	3.16	38.6		34.68	91.03	2.63
212472_at	MICAL2: microtubule associated monoxygenase, calponin and LIM domain containing 2	BE965029	9645	Hs.198793.0	34.78	21.49	-1.62	-0.96	-3.09	-13.3		34.78	22.24	-1.56	-0.92	-3.08	-12.54		34.78	32.47	-1.07	-0.66	-1.86	-2.31		252.12	247.76	-1.02	-0.85	-1.25	-4.36		252.12	254.89	1.01	0.88	1.15	2.77		252.12	262.44	1.04	0.9	1.19	10.33		252.12	454.6	1.8
203423_at	RBP1: retinol binding protein 1, cellular	NM_002899	5947	g8400726	23.12	14.28	-1.62	-0.67	-4.91	-8.84		23.12	16.42	-1.41	-0.59	-3.63	-6.7		23.12	24.62	1.07	0.35	2.59	1.5		428.94	613.39	1.43	1.25	1.63	184.45		428.94	218.86	-1.96	-1.69	-2.28	-210.08	*	428.94	322.84	-1.33	-1.15	-1.54	-106.1		428.94	663.9	1.55
212071_s_at	SPTBN1: spectrin, beta, non-erythrocytic 1	BE968833	6711	Hs.324648.0	1732.43	1071.08	-1.62	-1.41	-1.88	-661.35	*	1732.43	1570.36	-1.1	-0.99	-1.24	-162.07		1732.43	1639.4	-1.06	-0.94	-1.2	-93.03		1041.51	785.17	-1.33	-1.15	-1.54	-256.33		1041.51	964.92	-1.08	-0.96	-1.21	-76.59		1041.51	815.24	-1.28	-1.09	-1.51	-226.27		1041.51	1608.83	1.54
201847_at	LIPA: lipase A, lysosomal acid, cholesterol esterase (Wolman disease)	NM_000235	3988	g4557720	231.86	143.2	-1.62	-1.41	-1.85	-88.66	*	231.86	244.24	1.05	0.93	1.2	12.38		231.86	278.51	1.2	1	1.44	46.65		134.16	88.63	-1.51	-1.17	-2.04	-45.53		134.16	107.59	-1.25	-1	-1.57	-26.57		134.16	68.79	-1.95	-1.57	-2.45	-65.37	*	134.16	193.73	1.44
222679_s_at	DCUN1D1: DCN1, defective in cullin neddylation 1, domain containing 1 (S. cerevisiae)	AW468880	54165	Hs.104613.0	132.61	81.88	-1.62	-1.38	-1.93	-50.74	*	132.61	99.19	-1.34	-1.11	-1.65	-33.42		132.61	101.2	-1.31	-1.1	-1.59	-31.41		33.89	41.84	1.23	0.85	1.81	7.95		33.89	53.65	1.58	1.02	2.39	19.76		33.89	43.51	1.28	0.92	1.84	9.62		33.89	41.46	1.22
222619_at	ZNF281: zinc finger protein 281	AU150752	23528	Hs.59757.0	254.12	156.96	-1.62	-1.37	-1.9	-97.16	*	254.12	242.51	-1.05	-0.84	-1.33	-11.61		254.12	237.88	-1.07	-0.86	-1.34	-16.25		207.71	127.83	-1.62	-1.32	-1.99	-79.87	*	207.71	148.37	-1.4	-1.1	-1.81	-59.34		207.71	142.16	-1.46	-1.14	-1.89	-65.54		207.71	235.95	1.14
228993_s_at	LOC92482: hypothetical protein LOC92482	AV728606	92482	Hs.326248.0	695.87	430.67	-1.62	-1.36	-1.89	-265.19	*	695.87	560.68	-1.24	-0.98	-1.6	-135.18		695.87	419.46	-1.66	-1.39	-1.96	-276.4	*	53.66	35.08	-1.53	-1.05	-2.41	-18.57		53.66	41.9	-1.28	-0.92	-1.82	-11.75		53.66	33.84	-1.59	-1.01	-3.05	-19.82		53.66	58.99	1.1
231716_at	RC3H2: ring finger and CCCH-type zinc finger domains 2	AF255304	54542	Hs.112227.2	729.1	450.36	-1.62	-1.43	-1.84	-278.73	*	729.1	505.56	-1.44	-1.31	-1.58	-223.53		729.1	487.18	-1.5	-1.38	-1.62	-241.91		138.78	147	1.06	0.71	1.51	8.22		138.78	159.71	1.15	0.81	1.6	20.93		138.78	144.82	1.04	0.78	1.41	6.05		138.78	149.77	1.08
225232_at	MTMR12: myotubularin related protein 12	AA524700	54545	Hs.93872.1	545.82	337.19	-1.62	-1.35	-2.01	-208.63	*	545.82	331.35	-1.65	-1.44	-1.92	-214.47	*	545.82	481.34	-1.13	-0.94	-1.41	-64.48		374.63	335.07	-1.12	-0.93	-1.36	-39.56		374.63	323.75	-1.16	-0.97	-1.39	-50.88		374.63	294.56	-1.27	-1.1	-1.46	-80.07		374.63	255.47	-1.47
228754_at	SLC6A6: solute carrier family 6 (neurotransmitter transporter, taurine), member 6	BG150485	6533	Hs.296770.0	1035.17	638.72	-1.62	-1.32	-2	-396.45	*	1035.17	468.19	-2.21	-1.91	-2.52	-566.98	*	1035.17	970.11	-1.07	-0.92	-1.22	-65.06		160.73	206.34	1.28	0.97	1.7	45.61		160.73	282.91	1.76	1.34	2.33	122.18	*	160.73	140.44	-1.14	-0.87	-1.5	-20.29		160.73	104.11	-1.54
203286_at	RNF44: ring finger protein 44	NM_014901	22838	g7662485	361.43	223.12	-1.62	-1.26	-2.06	-138.3	*	361.43	274.27	-1.32	-0.99	-1.78	-87.15		361.43	263.1	-1.37	-1.1	-1.66	-98.33		141.86	192.69	1.36	0.79	2.23	50.82		141.86	142.55	1	0.51	1.72	0.69		141.86	175.64	1.24	0.78	1.97	33.78		141.86	86.62	-1.64
200931_s_at	VCL: vinculin	NM_014000	7414	g7669549	1084.69	670.72	-1.62	-1.39	-1.87	-413.97	*	1084.69	1179.94	1.09	0.95	1.26	95.25		1084.69	1311.15	1.21	1	1.45	226.46		1035.08	728.89	-1.42	-1.21	-1.67	-306.19		1035.08	740.38	-1.4	-1.19	-1.66	-294.69		1035.08	733.36	-1.41	-1.2	-1.68	-301.71		1035.08	591.37	-1.75
213577_at	SQLE: squalene epoxidase	AA639705	6713	Hs.71465.1	189.15	116.6	-1.62	-1.25	-2.04	-72.55	*	189.15	148.13	-1.28	-0.98	-1.61	-41.02		189.15	139.88	-1.35	-1.01	-1.8	-49.27		331.17	95.7	-3.46	-2.92	-4.17	-235.47	*	331.17	139.65	-2.37	-2	-2.85	-191.52	*	331.17	142.04	-2.33	-1.81	-3.21	-189.13	*	331.17	189.1	-1.75
205157_s_at	KRT17: keratin 17	NM_000422	3872	g4557700	1373.51	846.1	-1.62	-1.31	-2.12	-527.41	*	1373.51	1020.3	-1.35	-1.11	-1.71	-353.21		1373.51	1847.8	1.35	0.63	2.07	474.3		1691.46	525.53	-3.22	-2.78	-3.8	-1165.93	*	1691.46	362.18	-4.67	-3.9	-5.8	-1329.28	*	1691.46	643.4	-2.63	-2.28	-3.1	-1048.07	*	1691.46	891.39	-1.9
244007_at	Hs.188594.0	BE889301		Hs.188594.0	49.67	30.62	-1.62	-1.13	-2.46	-19.05		49.67	41.74	-1.19	-0.86	-1.67	-7.93		49.67	29.33	-1.69	-1.28	-2.19	-20.34		105.71	77.86	-1.36	-0.99	-1.97	-27.85		105.71	74.16	-1.43	-1.08	-1.92	-31.55		105.71	95.25	-1.11	-0.88	-1.39	-10.46		105.71	46.08	-2.29
205924_at	RAB3B: RAB3B, member RAS oncogene family	BC005035	5865	g13477154	7.43	4.6	-1.62	-0.26	-100000000	-2.83		7.43	6.87	-1.08	-0.18	-4.22	-0.57		7.43	5.53	-1.34	-0.22	-29.81	-1.9		56.93	130.72	2.3	1.67	3.21	73.78	*	56.93	66.39	1.17	0.83	1.65	9.45		56.93	78.89	1.39	1.05	1.9	21.95		56.93	20.69	-2.75
213239_at	C13orf24: chromosome 13 open reading frame 24	NM_006346	10464	Hs.43913.0	199.9	123.77	-1.62	-1.39	-1.86	-76.13	*	199.9	205.4	1.03	0.88	1.21	5.5		199.9	172.31	-1.16	-0.99	-1.36	-27.59		45.86	37.03	-1.24	-0.91	-1.74	-8.82		45.86	44.28	-1.04	-0.7	-1.78	-1.58		45.86	36.05	-1.27	-0.79	-2.79	-9.8		45.86	14.65	-3.13
202165_at	PPP1R2: protein phosphatase 1, regulatory (inhibitor) subunit 2	BF966540	5504	Hs.267819.0	182.75	113.18	-1.61	-1.29	-2.12	-69.57	*	182.75	144.24	-1.27	-1.03	-1.61	-38.52		182.75	147.2	-1.24	-0.97	-1.68	-35.55		43.77	43.4	-1.01	-0.6	-1.81	-0.37		43.77	47.52	1.09	0.7	1.72	3.75		43.77	39.68	-1.1	-0.61	-2.58	-4.09		43.77	63.41	1.45
213031_s_at	WDR73: WD repeat domain 73	AF161382	84942	Hs.29863.0	539.41	335.1	-1.61	-1.46	-1.77	-204.31	*	539.41	446.03	-1.21	-1.11	-1.31	-93.38		539.41	389.85	-1.38	-1.27	-1.5	-149.56		161.25	172.43	1.07	0.85	1.33	11.18		161.25	161.46	1	0.79	1.25	0.21		161.25	162.02	1	0.71	1.34	0.77		161.25	214.43	1.33
204527_at	MYO5A: myosin VA (heavy chain 12, myoxin)	NM_000259	4644	g10835118	81.03	50.19	-1.61	-1	-2.69	-30.84		81.03	59.76	-1.36	-0.9	-1.95	-21.27		81.03	49.12	-1.65	-1.08	-2.41	-31.91		116.13	59.45	-1.95	-1.52	-2.56	-56.68	*	116.13	74.65	-1.56	-1.11	-2.41	-41.49		116.13	82.88	-1.4	-1.08	-1.88	-33.26		116.13	127.97	1.1
212712_at	CAMSAP1: calmodulin regulated spectrin-associated protein 1	BE222901	157922	Hs.184793.0	262.29	162.53	-1.61	-1.35	-1.94	-99.76	*	262.29	245.09	-1.07	-0.87	-1.34	-17.21		262.29	201.62	-1.3	-1.1	-1.54	-60.67		196.6	202.67	1.03	0.84	1.27	6.07		196.6	151.77	-1.3	-1.06	-1.59	-44.82		196.6	136.09	-1.44	-1.17	-1.79	-60.5		196.6	195.97	-1
202228_s_at	NPTN: neuroplastin	NM_017455	27020	g9257239	3029.38	1884.63	-1.61	-1.47	-1.77	-1144.75	*	3029.38	2350.07	-1.29	-1.19	-1.39	-679.31		3029.38	2468.8	-1.23	-1.13	-1.33	-560.58		1518.4	1433.38	-1.06	-0.91	-1.24	-85.02		1518.4	1508.53	-1.01	-0.86	-1.19	-9.87		1518.4	1303	-1.17	-0.98	-1.4	-215.4		1518.4	1394.38	-1.09
222073_at	COL4A3: collagen, type IV, alpha 3 (Goodpasture antigen)	AI694562	1285	Hs.150318.0	406.89	252.81	-1.61	-1.27	-2.07	-154.08	*	406.89	380.58	-1.07	-0.85	-1.37	-26.31		406.89	480.3	1.18	0.9	1.51	73.41		8.8	6.83	-1.29	-0.52	-7.45	-1.96		8.8	7.17	-1.23	-0.44	-100000000	-1.62		8.8	6.26	-1.41	-0.53	-100000000	-2.54		8.8	7.88	-1.12
220173_at	C14orf45: chromosome 14 open reading frame 45	NM_025057	80127	g13376590	23.84	14.8	-1.61	-0.44	-4.55	-9.04		23.84	74.15	3.11	0	13.47	50.31	*	23.84	20.92	-1.14	-0.28	-100000000	-2.92		280.51	280.76	1	0.52	1.95	0.25		280.51	167.29	-1.68	-0.77	-6.2	-113.22	*	280.51	244.06	-1.15	-0.47	-100000000	-36.45		280.51	225.4	-1.24
209427_at	SMTN: smoothelin	AF064238	6525	g8119287	28.45	17.71	-1.61	-1	-2.63	-10.75		28.45	24.94	-1.14	-0.69	-2.08	-3.51		28.45	26.14	-1.09	-0.69	-1.71	-2.31		353.44	589.16	1.67	1.48	1.86	235.72	*	353.44	554.98	1.57	1.47	1.67	201.54	*	353.44	529.58	1.5	1.31	1.69	176.14		353.44	271.84	-1.3
215283_at	LOC400642: hypothetical gene supported by BC041875; BX648984	U79248	400642	Hs.12484.1	28.8	17.85	-1.61	-1.07	-2.86	-10.95		28.8	15.92	-1.81	-1.16	-3.52	-12.88		28.8	25.41	-1.13	-0.73	-2.15	-3.4		110.89	90.7	-1.22	-0.85	-1.67	-20.19		110.89	88.96	-1.25	-0.84	-1.79	-21.93		110.89	57.8	-1.92	-1.22	-3.17	-53.09	*	110.89	84.54	-1.31
230416_at	Transcribed locus	AI709335	0	Hs.1813.1	239.24	148.54	-1.61	-1.25	-2.15	-90.7	*	239.24	175.44	-1.36	-1.13	-1.64	-63.81		239.24	211.48	-1.13	-0.96	-1.32	-27.77		32.23	26.16	-1.23	-0.79	-2.26	-6.07		32.23	32.7	1.01	0.58	1.55	0.47		32.23	20.47	-1.57	-0.89	-4.67	-11.76		32.23	19.73	-1.63
221436_s_at	CDCA3: cell division cycle associated 3	NM_031299	83461	g13876383	156.81	97.51	-1.61	-1.23	-2.13	-59.3	*	156.81	135.56	-1.16	-0.92	-1.44	-21.24		156.81	109.65	-1.43	-1.11	-1.85	-47.15		159.4	151.77	-1.05	-0.87	-1.26	-7.63		159.4	172.82	1.08	0.89	1.32	13.42		159.4	162.87	1.02	0.86	1.23	3.47		159.4	93.51	-1.7
214595_at	KCNG1: potassium voltage-gated channel, subfamily G, member 1	AI332979	3755	Hs.118695.0	173.27	107.47	-1.61	-1.41	-1.86	-65.8	*	173.27	326.23	1.88	1.57	2.21	152.96	*	173.27	245.33	1.42	1.15	1.7	72.06		154.83	223.57	1.44	1.17	1.84	68.74		154.83	176.45	1.14	0.94	1.44	21.61		154.83	141.3	-1.1	-0.85	-1.38	-13.54		154.83	86.65	-1.79
225301_s_at	MYO5B: myosin VB	AI991160	4645	Hs.172506.0	180.36	111.68	-1.61	-1.25	-2.18	-68.68	*	180.36	99.56	-1.81	-1.43	-2.36	-80.8	*	180.36	110.64	-1.63	-1.22	-2.34	-69.72	*	444.87	222.51	-2	-1.73	-2.32	-222.36	*	444.87	458.84	1.03	0.89	1.19	13.97		444.87	289.22	-1.54	-1.27	-1.91	-155.66	*	444.87	244.96	-1.82
219837_s_at	CYTL1: cytokine-like 1	NM_018659	54360	g8922107	6.18	3.85	-1.61	-0.84	-4.22	-2.34		6.18	4.7	-1.32	-0.69	-3.43	-1.48		6.18	3.32	-1.86	-0.96	-5.12	-2.86		145.98	69.88	-2.09	-1.61	-2.84	-76.1	*	145.98	20.67	-7.06	-4.72	-13.09	-125.31	*	145.98	125.41	-1.16	-0.95	-1.43	-20.57		145.98	58.1	-2.51
214836_x_at	IGKC /// IGKV1-5: immunoglobulin kappa constant /// immunoglobulin kappa variable 1-5	BG536224	28299 /// 3514	Hs.123030.0	33.11	20.7	-1.6	-1	-2.54	-12.41		33.11	39.8	1.2	0.82	1.86	6.69		33.11	39.82	1.2	0.84	1.83	6.71		18.99	50.99	2.68	1.57	7.42	32		18.99	47.35	2.49	1.19	7.16	28.35		18.99	45.25	2.38	1.41	6.57	26.25		18.99	93.21	4.91
219874_at	SLC12A8: solute carrier family 12 (potassium/chloride transporters), member 8	NM_024628	84561	g13375853	307.84	192.9	-1.6	-1.24	-2.08	-114.94	*	307.84	272.26	-1.13	-0.83	-1.63	-35.58		307.84	223.8	-1.38	-1.04	-1.9	-84.05		28.45	18.23	-1.56	-0.85	-2.82	-10.23		28.45	30.52	1.07	0.62	1.94	2.07		28.45	16.18	-1.76	-0.97	-3.05	-12.27		28.45	132.97	4.67
211809_x_at	COL13A1: collagen, type XIII, alpha 1	M59217	1305	g178319	9.07	5.67	-1.6	-0.36	-24.64	-3.4		9.07	10.41	1.15	0.22	4.93	1.34		9.07	9.05	-1	-0.23	-15.53	-0.02		60.12	121.92	2.03	1.65	2.49	61.8	*	60.12	79.46	1.32	0.98	1.72	19.33		60.12	75.76	1.26	1.02	1.56	15.64		60.12	141.96	2.36
228418_at	EXOC5: exocyst complex component 5	BF509391	10640	Hs.29494.1	201.38	125.7	-1.6	-1.37	-1.92	-75.69	*	201.38	166.08	-1.21	-1.07	-1.39	-35.31		201.38	84.02	-2.4	-1.97	-3.03	-117.36	*	85.34	104.45	1.22	0.93	1.55	19.11		85.34	117.29	1.37	1.13	1.65	31.95		85.34	99.39	1.16	0.91	1.44	14.05		85.34	180.3	2.11
220202_s_at	RC3H2: ring finger and CCCH-type zinc finger domains 2	NM_018835	54542	g9256536	345.48	215.76	-1.6	-1.4	-1.85	-129.72	*	345.48	249.53	-1.38	-1.13	-1.77	-95.95		345.48	248.53	-1.39	-1.24	-1.57	-96.94		95.49	120.15	1.26	0.89	1.87	24.66		95.49	121.91	1.28	0.92	1.87	26.42		95.49	94.54	-1.01	-0.66	-1.52	-0.95		95.49	117.67	1.23
201991_s_at	KIF5B: kinesin family member 5B	BF223224	3799	Hs.149436.0	1864.68	1167.07	-1.6	-1.29	-2.02	-697.61	*	1864.68	1488.35	-1.25	-1.08	-1.44	-376.33		1864.68	1517.25	-1.23	-1.01	-1.5	-347.42		1226.36	1116.03	-1.1	-0.95	-1.28	-110.33		1226.36	1192.75	-1.03	-0.91	-1.17	-33.6		1226.36	1221.93	-1	-0.86	-1.18	-4.42		1226.36	1343.34	1.1
222459_at	C1orf108: chromosome 1 open reading frame 108	BG109865	79647	Hs.23767.0	350.52	218.84	-1.6	-1.32	-1.92	-131.68	*	350.52	427.4	1.22	1.02	1.47	76.88		350.52	402.13	1.15	0.97	1.38	51.61		373.49	229.98	-1.62	-1.35	-2	-143.51	*	373.49	204.13	-1.83	-1.39	-2.58	-169.36	*	373.49	316.93	-1.18	-0.96	-1.49	-56.55		373.49	390.31	1.05
202271_at	FBXO28: F-box protein 28	AB007952	23219	Hs.64691.0	247.69	154.45	-1.6	-1.4	-1.84	-93.24	*	247.69	199.15	-1.24	-1.11	-1.4	-48.54		247.69	203.01	-1.22	-1.09	-1.36	-44.68		59.24	48.44	-1.22	-0.77	-2.06	-10.8		59.24	52.94	-1.12	-0.72	-1.76	-6.3		59.24	46.77	-1.27	-0.79	-2.13	-12.47		59.24	51.49	-1.15
232164_s_at	EPPK1: epiplakin 1	AL137725	83481	Hs.200412.0	968.57	604.48	-1.6	-1.27	-2.06	-364.1	*	968.57	782.7	-1.24	-1.06	-1.42	-185.88		968.57	903.21	-1.07	-0.92	-1.22	-65.37		9.82	7.02	-1.4	-0.03	-5.82	-2.81		9.82	3.82	-2.57	-0.05	-8.83	-6		9.82	6.88	-1.43	-0.03	-100000000	-2.94		9.82	8	-1.23
212488_at	COL5A1: collagen, type V, alpha 1	N30339	1289	Hs.146428.2	2419.27	1509.57	-1.6	-1.32	-1.96	-909.7	*	2419.27	2094.05	-1.16	-0.97	-1.39	-325.22		2419.27	2738.48	1.13	1	1.29	319.21		91.51	49.09	-1.86	-0.72	-7.74	-42.42		91.51	22.51	-4.06	-1.47	-79.18	-69	*	91.51	58.23	-1.57	-0.65	-4.07	-33.27		91.51	67.07	-1.36
203499_at	EPHA2: EPH receptor A2	NM_004431	1969	g4758277	157	98.31	-1.6	-1.12	-2.34	-58.69	*	157	89.63	-1.75	-1.17	-2.86	-67.37	*	157	108.54	-1.45	-0.94	-2.5	-48.46		922.2	1066.57	1.16	1.04	1.28	144.37		922.2	1141.14	1.24	1.06	1.42	218.94		922.2	809.72	-1.14	-0.98	-1.34	-112.48		922.2	674.16	-1.37
225359_at	DNAJC19: DnaJ (Hsp40) homolog, subfamily C, member 19	BF666961	131118	Hs.3585.0	376.24	234.85	-1.6	-1.34	-1.92	-141.39	*	376.24	352.4	-1.07	-0.88	-1.31	-23.84		376.24	367.39	-1.02	-0.89	-1.17	-8.85		302.82	234.37	-1.29	-1.05	-1.57	-68.45		302.82	259.05	-1.17	-0.94	-1.44	-43.77		302.82	265.97	-1.14	-0.91	-1.42	-36.85		302.82	212.93	-1.42
212236_x_at	KRT17: keratin 17	Z19574	3872	Hs.2785.1	1845.04	1151.32	-1.6	-1.22	-2.25	-693.72	*	1845.04	1398.42	-1.32	-1.02	-1.79	-446.62		1845.04	2293.21	1.24	0.69	1.83	448.17		1959.7	591.25	-3.31	-2.86	-3.89	-1368.46	*	1959.7	378.13	-5.18	-4.25	-6.56	-1581.57	*	1959.7	713.54	-2.75	-2.33	-3.31	-1246.16	*	1959.7	1070.91	-1.83
211701_s_at	TRO: trophinin	AF349720	7216	g13560712	6.31	3.94	-1.6	-0.3	-100000000	-2.37		6.31	3.49	-1.81	-0.35	-100000000	-2.82		6.31	7.76	1.23	0.21	6.1	1.45		109.58	97.73	-1.12	-0.96	-1.3	-11.85		109.58	58.33	-1.88	-1.47	-2.52	-51.25	*	109.58	64.42	-1.7	-1.41	-2.08	-45.15		109.58	48.13	-2.28
208881_x_at	IDI1: isopentenyl-diphosphate delta isomerase 1	BC005247	3422	g13528899	939.8	586.05	-1.6	-1.26	-2	-353.74	*	939.8	598.73	-1.57	-1.16	-2.17	-341.07	*	939.8	676.42	-1.39	-1.12	-1.67	-263.38		181.71	63.38	-2.87	-1.96	-4.66	-118.33	*	181.71	96.57	-1.88	-1.35	-2.74	-85.14	*	181.71	96.74	-1.88	-1.35	-2.74	-84.97	*	181.71	78.34	-2.32
233504_at	C9orf84: chromosome 9 open reading frame 84	AA629020	158401	Hs.116292.0	10.17	6.35	-1.6	-0.78	-3.1	-3.83		10.17	6	-1.7	-0.73	-7.06	-4.18		10.17	4.59	-2.22	-0.88	-54.39	-5.59		181.5	16.48	-11.01	-7.68	-18.14	-165.02	*	181.5	15.94	-11.38	-7.16	-25.19	-165.56	*	181.5	92.83	-1.96	-1.55	-2.51	-88.67	*	181.5	37.28	-4.87
215034_s_at	TM4SF1: transmembrane 4 L six family member 1	AI189753	4071	Hs.306643.0	1292.03	810.36	-1.59	-1.39	-1.85	-481.67	*	1292.03	1820.03	1.41	1.24	1.59	528.01		1292.03	1310.92	1.01	0.74	1.3	18.9		145.35	319.39	2.2	1.77	2.75	174.04	*	145.35	564.86	3.89	3.24	4.76	419.51	*	145.35	279.44	1.92	1.55	2.41	134.09	*	145.35	853.31	5.87
220922_s_at	SPANXA1 /// SPANXA2 /// SPANXB1 /// SPANXB2 /// SPANXC: sperm protein associated with the nucleus, X-linked, family member A1 /// SPANX family, member C /// SPANX family, member B2 /// SPANX family, member B1 /// SPANX family, member A2	NM_013453	30014 /// 64663 /// 64694 /// 728695 /// 728712	g7305516	21.38	13.42	-1.59	-0.31	-100000000	-7.96		21.38	16.33	-1.31	-0.27	-6.48	-5.06		21.38	17.8	-1.2	-0.25	-5.98	-3.58		556.26	1202.04	2.16	1.94	2.43	645.78	*	556.26	1429.15	2.57	2.33	2.86	872.89	*	556.26	809.6	1.46	1.25	1.69	253.34		556.26	1951.67	3.51
219221_at	ZBTB38: zinc finger and BTB domain containing 38	NM_024724	253461	g13376033	660.42	414.71	-1.59	-1.46	-1.73	-245.71	*	660.42	736.82	1.12	0.99	1.25	76.4		660.42	716.67	1.09	0.87	1.31	56.25		115.97	375.08	3.23	2.29	5.1	259.11	*	115.97	323.9	2.79	1.98	4.4	207.93	*	115.97	249.68	2.15	1.49	3.43	133.71	*	115.97	311.58	2.69
212007_at	UBXD2: UBX domain containing 2	AI927512	23190	Hs.77495.0	264.86	166.12	-1.59	-1.41	-1.8	-98.74	*	264.86	242.03	-1.09	-0.93	-1.31	-22.83		264.86	240.17	-1.1	-0.95	-1.29	-24.69		91.76	87.46	-1.05	-0.74	-1.49	-4.3		91.76	117.24	1.28	0.94	1.77	25.48		91.76	103.19	1.12	0.76	1.63	11.43		91.76	169.33	1.85
1566303_s_at	PPP1R11: protein phosphatase 1, regulatory (inhibitor) subunit 11	AV755778	6992	Hs2.407456.1	116.21	73.31	-1.59	-1.29	-1.96	-42.9		116.21	112.24	-1.04	-0.85	-1.26	-3.96		116.21	98.5	-1.18	-0.96	-1.46	-17.7		173.42	202.42	1.17	1.03	1.31	29		173.42	321.53	1.85	1.7	2.02	148.11	*	173.42	220.22	1.27	1.09	1.46	46.79		173.42	287.4	1.66
209884_s_at	SLC4A7: solute carrier family 4, sodium bicarbonate cotransporter, member 7	AF047033	9497	g5051627	352.96	222.5	-1.59	-1.41	-1.8	-130.46	*	352.96	278.56	-1.27	-1.17	-1.37	-74.4		352.96	265.22	-1.33	-1.11	-1.66	-87.74		22.99	24.52	1.07	0.55	2.03	1.53		22.99	28.14	1.22	0.69	2.27	5.15		22.99	21.32	-1.08	-0.57	-2.13	-1.67		22.99	31.92	1.39
203544_s_at	STAM: signal transducing adaptor molecule (SH3 domain and ITAM motif) 1	NM_003473	8027	g4507248	278.27	174.63	-1.59	-1.26	-2.02	-103.64	*	278.27	243.65	-1.14	-0.94	-1.37	-34.62		278.27	239.14	-1.16	-0.92	-1.46	-39.13		196.7	190.39	-1.03	-0.86	-1.24	-6.32		196.7	232.42	1.18	0.96	1.44	35.72		196.7	194.07	-1.01	-0.83	-1.26	-2.64		196.7	229.37	1.17
227139_s_at	HPS3: Hermansky-Pudlak syndrome 3	AA219354	84343	Hs.282804.2	135.61	85.44	-1.59	-1.23	-2.17	-50.17	*	135.61	198.08	1.46	1.28	1.67	62.47		135.61	157.5	1.16	0.96	1.39	21.89		42.02	33.8	-1.24	-0.83	-2.11	-8.22		42.02	24.07	-1.75	-1.16	-2.96	-17.95		42.02	37.75	-1.11	-0.75	-1.84	-4.27		42.02	43.32	1.03
203253_s_at	HISPPD1: histidine acid phosphatase domain containing 1	NM_015216	23262	g7662117	199.22	125.68	-1.59	-1.28	-2.06	-73.54	*	199.22	116.68	-1.71	-1.49	-1.97	-82.54	*	199.22	88.46	-2.25	-1.65	-3.49	-110.76	*	71.61	52.98	-1.35	-1.02	-1.81	-18.63		71.61	61.21	-1.17	-0.83	-1.78	-10.4		71.61	58.07	-1.23	-0.89	-1.78	-13.54		71.61	73.82	1.03
222608_s_at	ANLN: anillin, actin binding protein	AK023208	54443	Hs.62180.0	1408.02	883.74	-1.59	-1.28	-2.02	-524.28	*	1408.02	1159.7	-1.21	-1.01	-1.46	-248.33		1408.02	1112.16	-1.27	-1.04	-1.56	-295.86		1359.05	1172.15	-1.16	-0.99	-1.35	-186.91		1359.05	1199.95	-1.13	-0.94	-1.38	-159.11		1359.05	1411.08	1.04	0.82	1.28	52.03		1359.05	1374.95	1.01
228606_at	MGC33212: hypothetical protein MGC33212	AW016718	255758	Hs.96854.0	292.19	183.48	-1.59	-1.41	-1.81	-108.7	*	292.19	305.93	1.05	0.94	1.16	13.75		292.19	281.38	-1.04	-0.93	-1.18	-10.81		29.49	18.75	-1.57	-0.52	-100000000	-10.74		29.49	22.7	-1.3	-0.48	-7.09	-6.79		29.49	19.82	-1.49	-0.5	-100000000	-9.67		29.49	28.14	-1.05
201816_s_at	GBAS: glioblastoma amplified sequence	NM_001483	2631	g4503936	381.07	239.04	-1.59	-1.39	-1.83	-142.03	*	381.07	288.25	-1.32	-1.16	-1.51	-92.82		381.07	238.12	-1.6	-1.41	-1.81	-142.96	*	295.92	310	1.05	0.87	1.25	14.08		295.92	272.42	-1.09	-0.84	-1.49	-23.5		295.92	286.44	-1.03	-0.86	-1.26	-9.47		295.92	262.13	-1.13
214212_x_at	PLEKHC1: pleckstrin homology domain containing, family C (with FERM domain) member 1	AI928241	10979	Hs.75260.1	416.03	261.63	-1.59	-1.39	-1.81	-154.4	*	416.03	367.7	-1.13	-0.95	-1.35	-48.33		416.03	319.51	-1.3	-1.1	-1.55	-96.52		207.97	141.3	-1.47	-1.29	-1.68	-66.67		207.97	163.14	-1.27	-1.06	-1.56	-44.83		207.97	147.21	-1.41	-1.23	-1.63	-60.76		207.97	184.29	-1.13
202442_at	AP3S1: adaptor-related protein complex 3, sigma 1 subunit	NM_001284	1176	g4502860	1332.54	836.87	-1.59	-1.37	-1.84	-495.67	*	1332.54	1510.04	1.13	0.96	1.33	177.51		1332.54	1207.81	-1.1	-0.95	-1.28	-124.73		849.55	775.26	-1.1	-0.83	-1.43	-74.29		849.55	856.75	1.01	0.78	1.31	7.21		849.55	730.72	-1.16	-0.86	-1.6	-118.82		849.55	633.06	-1.34
232914_s_at	SYTL2: synaptotagmin-like 2	AB046817	54843	Hs.92254.2	9.64	6.05	-1.59	-0.61	-16.65	-3.59		9.64	8.41	-1.15	-0.47	-4.62	-1.23		9.64	4.46	-2.16	-0.76	-100000000	-5.18		293.41	122.47	-2.4	-2.16	-2.67	-170.94	*	293.41	135.18	-2.17	-1.96	-2.41	-158.24	*	293.41	226.22	-1.3	-1.09	-1.58	-67.19		293.41	200.72	-1.46
205832_at	CPA4: carboxypeptidase A4	NM_016352	51200	g10047105	37.65	23.66	-1.59	-0.92	-4.01	-13.99		37.65	30.83	-1.22	-0.82	-1.91	-6.83		37.65	22.11	-1.7	-0.92	-6.08	-15.54		976.55	246.56	-3.96	-3.47	-4.6	-729.99	*	976.55	425.66	-2.29	-2.06	-2.59	-550.89	*	976.55	439.03	-2.22	-1.94	-2.6	-537.52	*	976.55	567.91	-1.72
224597_at	LOC647979: hypothetical protein LOC647979	AV729406	647979	Hs.74313.0	2326.75	1467.25	-1.59	-1.39	-1.79	-859.5	*	2326.75	1576.24	-1.48	-1.29	-1.67	-750.51		2326.75	1528.96	-1.52	-1.3	-1.77	-797.79	*	1145.37	770.48	-1.49	-1.05	-2.13	-374.89		1145.37	772.95	-1.48	-1.05	-2.12	-372.42		1145.37	964.69	-1.19	-0.84	-1.71	-180.68		1145.37	592.19	-1.93
226085_at	CDNA clone IMAGE:4842353	AA181060	0	Hs.12484.0	1400.85	881.65	-1.59	-1.26	-2.07	-519.2	*	1400.85	1275.73	-1.1	-0.81	-1.62	-125.11		1400.85	814.16	-1.72	-1.13	-3.42	-586.69	*	144.36	102.47	-1.41	-0.99	-2.21	-41.89		144.36	51.14	-2.82	-1.72	-6.72	-93.23	*	144.36	117.04	-1.23	-0.96	-1.59	-27.32		144.36	65.44	-2.21
209729_at	GAS2L1: growth arrest-specific 2 like 1	BC001782	10634	g12804706	42.36	26.64	-1.59	-0.97	-3.39	-15.72		42.36	40.26	-1.05	-0.69	-1.79	-2.1		42.36	36.82	-1.15	-0.77	-1.89	-5.54		306.26	303.53	-1.01	-0.92	-1.11	-2.73		306.26	340.33	1.11	1	1.23	34.07		306.26	226.39	-1.35	-1.24	-1.47	-79.87		306.26	121.4	-2.52
206084_at	PTPRR: protein tyrosine phosphatase, receptor type, R	NM_002849	5801	g4506324	19.32	12.22	-1.58	-0.95	-2.67	-7.1		19.32	13.75	-1.4	-0.81	-2.77	-5.57		19.32	14.88	-1.3	-0.78	-2.18	-4.44		28.95	27.67	-1.05	-0.78	-1.43	-1.28		28.95	55.64	1.92	1.44	2.53	26.69		28.95	24.53	-1.18	-0.89	-1.6	-4.42		28.95	99.43	3.43
207419_s_at	RAC2: ras-related C3 botulinum toxin substrate 2 (rho family, small GTP binding protein Rac2)	NM_002872	5880	g9845512	40.16	25.4	-1.58	-1.05	-2.3	-14.75		40.16	26.32	-1.53	-1	-2.29	-13.84		40.16	30	-1.34	-0.8	-2.64	-10.16		106.14	189.46	1.78	1.45	2.23	83.32	*	106.14	201.69	1.9	1.57	2.35	95.55	*	106.14	125.58	1.18	0.93	1.51	19.44		106.14	162.73	1.53
212637_s_at	WWP1: WW domain containing E3 ubiquitin protein ligase 1	AU155187	11059	Hs.324275.0	248.07	156.89	-1.58	-1.3	-1.96	-91.18	*	248.07	100.33	-2.47	-2.15	-2.82	-147.74	*	248.07	175.32	-1.41	-1.17	-1.74	-72.75		90.71	134.44	1.48	1.01	2.48	43.74		90.71	139.16	1.53	1.05	2.56	48.45		90.71	104.57	1.15	0.66	2.06	13.86		90.71	109.47	1.21
218910_at	TMEM16K: transmembrane protein 16K	NM_018075	55129	g8922383	179.3	113.78	-1.58	-1.32	-1.85	-65.51	*	179.3	199.29	1.11	0.8	1.48	20		179.3	231.09	1.29	1.1	1.54	51.79		133.81	137.4	1.03	0.87	1.21	3.59		133.81	104.84	-1.28	-0.92	-1.98	-28.97		133.81	119.72	-1.12	-0.8	-1.75	-14.1		133.81	159.99	1.2
224751_at	LOC641845 /// LOC647087: hypothetical protein LOC641845 /// hypothetical LOC647087	BE738276	641845 /// 647087	Hs.111911.0	311.85	197.19	-1.58	-1.42	-1.78	-114.66	*	311.85	393.53	1.26	1.18	1.35	81.68		311.85	178	-1.75	-1.44	-2.24	-133.85	*	212.95	143.6	-1.48	-1.09	-1.93	-69.34		212.95	156.91	-1.36	-0.99	-1.8	-56.03		212.95	139.5	-1.53	-1.1	-2.05	-73.45	*	212.95	238.02	1.12
203143_s_at	KIAA0040: KIAA0040	T79953	9674	Hs.158282.0	173.59	110	-1.58	-1.28	-1.89	-63.59	*	173.59	164.63	-1.05	-0.8	-1.39	-8.96		173.59	199.64	1.15	0.92	1.45	26.05		25.52	27.46	1.08	0.37	2.73	1.94		25.52	20.23	-1.26	-0.46	-7.56	-5.29		25.52	29.46	1.15	0.33	3	3.93		25.52	26.49	1.04
207483_s_at	CAND1: cullin-associated and neddylation-dissociated 1	NM_018448	55832	g8924259	656.65	415.21	-1.58	-1.42	-1.77	-241.44	*	656.65	553.34	-1.19	-1.07	-1.33	-103.3		656.65	517.06	-1.27	-1.17	-1.38	-139.59		262	195.12	-1.34	-1.1	-1.67	-66.88		262	249.24	-1.05	-0.87	-1.29	-12.76		262	253.32	-1.03	-0.87	-1.24	-8.68		262	264.81	1.01
225974_at	TMEM64: transmembrane protein 64	BF732480	169200	Hs.88594.0	346.27	218.6	-1.58	-1.35	-1.86	-127.67	*	346.27	185.59	-1.87	-1.61	-2.16	-160.69	*	346.27	344.47	-1.01	-0.87	-1.17	-1.8		206.42	264.16	1.28	0.99	1.68	57.74		206.42	420.59	2.04	1.56	2.69	214.17	*	206.42	173.96	-1.19	-0.91	-1.52	-32.46		206.42	208.11	1.01
207390_s_at	SMTN: smoothelin	NM_006932	6525	g5902099	29.47	18.68	-1.58	-0.85	-3.28	-10.79		29.47	31.69	1.08	0.63	1.89	2.22		29.47	19.76	-1.49	-0.81	-3.02	-9.71		305.91	504.35	1.65	1.49	1.84	198.44	*	305.91	497.66	1.63	1.47	1.81	191.75	*	305.91	395.51	1.29	1.08	1.53	89.6		305.91	285.95	-1.07
212593_s_at	PDCD4: programmed cell death 4 (neoplastic transformation inhibitor)	N92498	27250	Hs.326248.1	690.48	436.62	-1.58	-1.38	-1.82	-253.86	*	690.48	572.49	-1.21	-1.06	-1.39	-117.99		690.48	422.02	-1.64	-1.44	-1.87	-268.46	*	138.33	75.27	-1.84	-1.18	-3.07	-63.06	*	138.33	112.99	-1.22	-0.8	-1.93	-25.35		138.33	91.04	-1.52	-0.95	-2.67	-47.29		138.33	128.03	-1.08
218558_s_at	MRPL39: mitochondrial ribosomal protein L39	NM_017446	54148	g8394038	518.21	327.41	-1.58	-1.3	-1.94	-190.8	*	518.21	426.19	-1.22	-1.04	-1.41	-92.02		518.21	380.3	-1.36	-1.15	-1.6	-137.91		390.45	391.46	1	0.8	1.24	1		390.45	476.87	1.22	0.97	1.53	86.41		390.45	389.65	-1	-0.8	-1.27	-0.81		390.45	345.19	-1.13
219137_s_at	C2orf33: chromosome 2 open reading frame 33	NM_020194	56947	g9910247	895.56	565.43	-1.58	-1.45	-1.73	-330.12	*	895.56	908.07	1.01	0.92	1.11	12.51		895.56	790.72	-1.13	-1.03	-1.25	-104.84		132.22	140.24	1.06	0.77	1.43	8.02		132.22	148.13	1.12	0.8	1.52	15.91		132.22	121.02	-1.09	-0.8	-1.55	-11.2		132.22	116.84	-1.13
203150_at	RABEPK: Rab9 effector protein with kelch motifs	NM_005833	10244	g5032014	716.08	454.48	-1.58	-1.35	-1.87	-261.61	*	716.08	673.66	-1.06	-0.96	-1.18	-42.42		716.08	598.31	-1.2	-1.07	-1.34	-117.77		115.87	143.23	1.24	0.97	1.56	27.36		115.87	183.7	1.59	1.3	1.95	67.83	*	115.87	151.93	1.31	1.04	1.64	36.06		115.87	101.96	-1.14
212006_at	UBXD2: UBX domain containing 2	AU149908	23190	Hs.77495.0	387.99	246.34	-1.58	-1.27	-2.02	-141.65	*	387.99	405.19	1.04	0.86	1.25	17.2		387.99	390.3	1.01	0.89	1.15	2.31		112.18	77.46	-1.45	-1.08	-2.09	-34.72		112.18	93.35	-1.2	-0.91	-1.68	-18.83		112.18	96.2	-1.17	-0.94	-1.47	-15.98		112.18	83.82	-1.34
221274_s_at	LMAN2L: lectin, mannose-binding 2-like	NM_030805	81562	g13540593	127.47	80.59	-1.58	-1.2	-2.07	-46.88		127.47	129.91	1.02	0.81	1.31	2.44		127.47	148.42	1.16	0.94	1.48	20.95		161.17	119.09	-1.35	-1.09	-1.7	-42.08		161.17	93.72	-1.72	-1.37	-2.19	-67.45	*	161.17	112.54	-1.43	-1.12	-1.87	-48.62		161.17	117.23	-1.37
1556138_a_at	Full length insert cDNA clone ZC33A09	CA430162	0	Hs2.55961.1	138.88	87.76	-1.58	-1.34	-1.88	-51.12	*	138.88	140.58	1.01	0.82	1.24	1.7		138.88	165.55	1.19	0.9	1.52	26.67		22.41	12.64	-1.77	-0.78	-44.57	-9.77		22.41	5.66	-3.96	-1.35	-100000000	-16.76		22.41	8.38	-2.68	-1.13	-100000000	-14.04		22.41	14.53	-1.54
227004_at	Transcribed locus	AI611074	0	Hs.158196.2	206.49	130.47	-1.58	-1.39	-1.83	-76.02	*	206.49	174.2	-1.19	-1.1	-1.28	-32.29		206.49	214.97	1.04	0.96	1.13	8.49		20.86	22.28	1.07	0.53	2.08	1.42		20.86	13.3	-1.57	-0.75	-4.49	-7.56		20.86	22.95	1.1	0.47	2.22	2.09		20.86	12.56	-1.66
227052_at	Full-length cDNA clone CS0DE011YO20 of Placenta of Homo sapiens (human)	AI810669	0	Hs.44829.0	296.2	188.02	-1.58	-1.42	-1.76	-108.18	*	296.2	243.71	-1.22	-1.13	-1.31	-52.49		296.2	219.78	-1.35	-1.19	-1.54	-76.42		23.73	20.59	-1.15	-0.77	-1.68	-3.15		23.73	6.88	-3.45	-1.49	-100000000	-16.85		23.73	15.62	-1.52	-0.95	-2.64	-8.11		23.73	13.66	-1.74
222421_at	UBE2H: ubiquitin-conjugating enzyme E2H (UBC8 homolog, yeast)	BF435617	7328	Hs.28505.0	347.98	220.38	-1.58	-1.13	-2.35	-127.6	*	347.98	289.13	-1.2	-0.86	-1.81	-58.85		347.98	313.85	-1.11	-0.88	-1.37	-34.13		68.83	37.48	-1.84	-1.01	-3.71	-31.34		68.83	42.2	-1.63	-0.97	-2.61	-26.62		68.83	48.62	-1.42	-0.75	-3.33	-20.2		68.83	37.7	-1.83
219529_at	CLIC3: chloride intracellular channel 3	NM_004669	9022	g4758005	116.63	73.6	-1.58	-0.88	-2.89	-43.03		116.63	119.98	1.03	0.38	2.03	3.35		116.63	230.29	1.97	0.72	3.92	113.66	*	16.1	9.15	-1.76	-0.86	-3.8	-6.95		16.1	3.98	-4.04	-1.42	-100000000	-12.12		16.1	7.87	-2.04	-0.83	-42.28	-8.23		16.1	8.02	-2.01
226098_at	IFT80: intraflagellar transport 80 homolog (Chlamydomonas)	AB037795	57560	Hs.186547.0	146.58	92.81	-1.58	-1.31	-1.92	-53.77	*	146.58	171.91	1.17	0.94	1.45	25.33		146.58	173.56	1.18	0.99	1.42	26.98		32.77	22.75	-1.44	-0.88	-2.8	-10.03		32.77	17.61	-1.86	-1.14	-3.5	-15.16		32.77	19.49	-1.68	-0.99	-3.62	-13.28		32.77	14.39	-2.28
225813_at	RC3H2: Ring finger and CCCH-type zinc finger domains 2	AA524361	54542	Hs.87496.0	567.14	358.55	-1.58	-1.21	-2.13	-208.59	*	567.14	390.39	-1.45	-1.12	-1.91	-176.74		567.14	404.15	-1.4	-1.14	-1.71	-162.98		90.1	105.27	1.17	0.81	1.65	15.17		90.1	85.83	-1.05	-0.76	-1.46	-4.27		90.1	70.62	-1.28	-0.9	-1.87	-19.48		90.1	39.05	-2.31
227038_at	SGMS2: sphingomyelin synthase 2	AI963083	166929	Hs.29567.0	284.76	180.41	-1.58	-1.18	-2.19	-104.35	*	284.76	138.42	-2.06	-1.67	-2.47	-146.34	*	284.76	287.04	1.01	0.83	1.25	2.28		176.23	147.6	-1.19	-1.01	-1.42	-28.64		176.23	132.8	-1.33	-1.09	-1.65	-43.43		176.23	140.96	-1.25	-1.01	-1.59	-35.28		176.23	71.43	-2.47
224694_at	ANTXR1: anthrax toxin receptor 1	AF279145	84168	Hs.8966.0	695.65	439.79	-1.58	-1.32	-1.94	-255.86	*	695.65	1102.71	1.59	1.34	1.85	407.07	*	695.65	1008.66	1.45	1.19	1.72	313.01		384	329.85	-1.16	-0.88	-1.53	-54.16		384	348.77	-1.1	-0.78	-1.63	-35.23		384	332.9	-1.15	-0.81	-1.73	-51.1		384	123.74	-3.1
200917_s_at	SRPR: signal recognition particle receptor ('docking protein')	BG474541	6734	Hs.75730.0	84.12	53.64	-1.57	-1.19	-2.16	-30.48		84.12	74.05	-1.14	-0.86	-1.58	-10.07		84.12	78.06	-1.08	-0.76	-1.72	-6.06		36.51	91.62	2.51	1.78	3.64	55.1	*	36.51	111.43	3.05	2.26	4.32	74.92	*	36.51	67.18	1.84	1.28	2.69	30.66		36.51	102.64	2.81
212438_at	RY1: putative nucleic acid binding protein RY-1	BG252325	11017	Hs.54649.0	314.83	200.97	-1.57	-1.36	-1.82	-113.86	*	314.83	265.31	-1.19	-1.02	-1.39	-49.52		314.83	187.52	-1.68	-1.38	-2.1	-127.31	*	264.23	348.63	1.32	1.1	1.63	84.4		264.23	471.68	1.79	1.44	2.26	207.46	*	264.23	354.2	1.34	0.99	1.78	89.98		264.23	500.18	1.89
242277_at	Transcribed locus	AW880875	0	Hs.295243.0	399.91	253.94	-1.57	-1.26	-1.91	-145.97	*	399.91	293.64	-1.36	-1.04	-1.79	-106.27		399.91	262.74	-1.52	-1.09	-2.25	-137.17	*	27.17	35.93	1.32	0.68	2.3	8.76		27.17	72.48	2.67	1.95	4.06	45.31		27.17	35.61	1.31	0.91	2.04	8.44		27.17	35.29	1.3
206508_at	CD70: CD70 molecule	NM_001252	970	g4507604	230.61	146.85	-1.57	-1.29	-1.95	-83.76	*	230.61	132.01	-1.75	-1.36	-2.37	-98.6	*	230.61	147.58	-1.56	-1.23	-2.08	-83.03	*	230.21	127.75	-1.8	-1.21	-2.52	-102.45	*	230.21	131.74	-1.75	-1.18	-2.41	-98.47	*	230.21	180.49	-1.28	-0.84	-1.83	-49.72		230.21	289.52	1.26
214435_x_at	RALA: v-ral simian leukemia viral oncogene homolog A (ras related)	NM_005402	5898	Hs.288757.0	458.61	292.26	-1.57	-1.28	-1.95	-166.34	*	458.61	365.62	-1.25	-1.03	-1.53	-92.98		458.61	294.77	-1.56	-1.28	-1.9	-163.84	*	300.35	397.84	1.32	1.07	1.64	97.5		300.35	398.88	1.33	1.06	1.66	98.53		300.35	356.09	1.19	0.96	1.47	55.74		300.35	372.91	1.24
204872_at	TLE4: transducin-like enhancer of split 4 (E(sp1) homolog, Drosophila)	NM_007005	7091	g5921462	105.93	67.42	-1.57	-1.29	-1.93	-38.5		105.93	76.11	-1.39	-1.15	-1.7	-29.81		105.93	55.81	-1.9	-1.5	-2.49	-50.11	*	4.61	6.48	1.41	0.31	100000000	1.87		4.61	4.19	-1.1	0	-100000000	-0.41		4.61	5.42	1.18	0	100000000	0.81		4.61	5.64	1.22
225085_at	USP40: ubiquitin specific peptidase 40	AA522888	55230	Hs.96513.0	149.51	95.45	-1.57	-1.24	-1.98	-54.06	*	149.51	147.08	-1.02	-0.8	-1.3	-2.43		149.51	144.48	-1.03	-0.82	-1.31	-5.03		140.66	129.34	-1.09	-0.96	-1.24	-11.33		140.66	101.13	-1.39	-1.23	-1.59	-39.53		140.66	87.49	-1.61	-1.22	-2.31	-53.18	*	140.66	156.85	1.12
214684_at	MEF2A: myocyte enhancer factor 2A	X63381	4205	Hs.182280.2	183.83	117.16	-1.57	-1.38	-1.77	-66.67	*	183.83	123.89	-1.48	-1.27	-1.75	-59.94		183.83	149.02	-1.23	-1.09	-1.4	-34.81		93.3	117.23	1.26	0.95	1.76	23.92		93.3	108.24	1.16	0.88	1.63	14.93		93.3	107.24	1.15	0.82	1.67	13.93		93.3	102.98	1.1
203910_at	ARHGAP29: Rho GTPase activating protein 29	NM_004815	9411	g4758881	401.35	256.31	-1.57	-1.29	-1.9	-145.05	*	401.35	240.58	-1.67	-1.4	-1.98	-160.78	*	401.35	227.88	-1.76	-1.46	-2.13	-173.47	*	906.75	476.87	-1.9	-1.76	-2.06	-429.88	*	906.75	597.12	-1.52	-1.38	-1.68	-309.63	*	906.75	611.99	-1.48	-1.24	-1.83	-294.76		906.75	978.63	1.08
200611_s_at	WDR1: WD repeat domain 1	AB010427	9948	g5103672	725.99	461.55	-1.57	-1.34	-1.85	-264.44	*	725.99	515.72	-1.41	-1.2	-1.65	-210.27		725.99	622.55	-1.17	-0.98	-1.4	-103.43		1075.03	1112.3	1.03	0.94	1.14	37.27		1075.03	1002.75	-1.07	-0.98	-1.18	-72.28		1075.03	1033.56	-1.04	-0.91	-1.2	-41.47		1075.03	1105.06	1.03
208839_s_at	CAND1: cullin-associated and neddylation-dissociated 1	AL136810	55832	g12053130	272.33	172.98	-1.57	-1.4	-1.78	-99.36	*	272.33	173.55	-1.57	-1.28	-2	-98.78	*	272.33	223.94	-1.22	-1.05	-1.43	-48.39		88.1	66.29	-1.33	-0.95	-1.88	-21.81		88.1	76.43	-1.15	-0.83	-1.63	-11.67		88.1	68.56	-1.29	-0.92	-1.82	-19.54		88.1	84.38	-1.04
208156_x_at	EPPK1: epiplakin 1	NM_031308	83481	g13876385	499.94	318.33	-1.57	-1.19	-2.15	-181.61	*	499.94	403.85	-1.24	-1.03	-1.46	-96.1		499.94	483.54	-1.03	-0.88	-1.19	-16.4		4.69	3.14	-1.5	0	-100000000	-1.56		4.69	5.58	1.19	0	100000000	0.89		4.69	6.05	1.29	0	100000000	1.36		4.69	4.47	-1.05
218880_at	FOSL2: FOS-like antigen 2	N36408	2355	Hs.325364.0	31.36	19.94	-1.57	-1.05	-2.58	-11.42		31.36	30.49	-1.03	-0.67	-1.81	-0.86		31.36	27.39	-1.14	-0.71	-2.39	-3.97		171.49	115.36	-1.49	-1.22	-1.82	-56.13		171.49	92.47	-1.85	-1.38	-2.69	-79.02	*	171.49	114.35	-1.5	-1.18	-1.96	-57.13		171.49	127.71	-1.34
235158_at	FLJ14803: hypothetical protein FLJ14803	AI807036	84928	Hs.101619.0	388.26	247.69	-1.57	-1.39	-1.78	-140.57	*	388.26	346.87	-1.12	-1.02	-1.23	-41.39		388.26	305.41	-1.27	-1.17	-1.37	-82.85		64.64	58.96	-1.1	-0.87	-1.36	-5.68		64.64	49.58	-1.3	-0.99	-1.74	-15.07		64.64	56.81	-1.14	-0.86	-1.55	-7.83		64.64	45.37	-1.42
235165_at	PARD6B: par-6 partitioning defective 6 homolog beta (C. elegans)	AW151704	84612	Hs.265398.0	73.81	46.93	-1.57	-1.22	-2.01	-26.88		73.81	43.46	-1.7	-1.31	-2.19	-30.35		73.81	42.08	-1.75	-1.23	-2.73	-31.72		73.4	142.59	1.94	1.63	2.33	69.19	*	73.4	204.51	2.79	2.36	3.33	131.1	*	73.4	69.64	-1.05	-0.84	-1.35	-3.76		73.4	47.39	-1.55
208838_at	CAND1: cullin-associated and neddylation-dissociated 1	AB020636	55832	Hs.184786.0	339.55	216.53	-1.57	-1.29	-1.98	-123.02	*	339.55	194.81	-1.74	-1.6	-1.9	-144.74	*	339.55	276.31	-1.23	-1.11	-1.36	-63.24		118.27	61.01	-1.94	-1.59	-2.41	-57.26	*	118.27	81.22	-1.46	-1.17	-1.88	-37.04		118.27	69.5	-1.7	-1.3	-2.38	-48.76		118.27	74.61	-1.59
1555724_s_at	TAGLN: transgelin	BC010946	6876	Hs2.433399.2	389.08	247.26	-1.57	-1.1	-2.45	-141.83	*	389.08	262.16	-1.48	-1.17	-1.83	-126.92		389.08	416.92	1.07	0.74	1.48	27.83		605.56	218.29	-2.77	-2.19	-3.66	-387.27	*	605.56	316.96	-1.91	-1.56	-2.39	-288.6	*	605.56	298.37	-2.03	-1.59	-2.71	-307.19	*	605.56	323.16	-1.87
225936_at	EID2: EP300 interacting inhibitor of differentiation 2	BE747815	163126	Hs.18949.0	350.09	223.45	-1.57	-1.22	-1.95	-126.64	*	350.09	398.93	1.14	0.92	1.46	48.84		350.09	362.66	1.04	0.85	1.31	12.57		586.48	450.46	-1.3	-1.19	-1.43	-136.02		586.48	471.69	-1.24	-1.05	-1.51	-114.78		586.48	467.09	-1.26	-1.09	-1.46	-119.39		586.48	275.14	-2.13
219093_at	PID1: phosphotyrosine interaction domain containing 1	NM_017933	55022	g8923631	271.31	173.08	-1.57	-1.29	-1.92	-98.23	*	271.31	183.11	-1.48	-1.23	-1.79	-88.21		271.31	123.18	-2.2	-1.65	-3.17	-148.13	*	59.86	30.28	-1.98	-1.18	-4.7	-29.58		59.86	53.62	-1.12	-0.72	-2.06	-6.24		59.86	31.74	-1.89	-1.24	-3.31	-28.11		59.86	26.94	-2.22
242839_at	Transcribed locus	AA605145	0	Hs.114102.0	33.29	21.23	-1.57	-0.89	-3.95	-12.06		33.29	20.85	-1.6	-0.99	-2.86	-12.44		33.29	36.12	1.09	0.75	1.6	2.84		123.41	35.99	-3.43	0	-8.79	-87.42	*	123.41	43.28	-2.85	0	-9.94	-80.13	*	123.41	65.38	-1.89	0	-4.72	-58.02	*	123.41	53.75	-2.3
231867_at	ODZ2: odz, odd Oz/ten-m homolog 2 (Drosophila)	AB032953	57451	Hs.173560.0	19.55	12.43	-1.57	-0.93	-3.12	-7.12		19.55	14.03	-1.39	-0.89	-2.2	-5.51		19.55	11.31	-1.73	-0.93	-5.18	-8.23		1161.64	560.84	-2.07	-1.82	-2.34	-600.8	*	1161.64	330.67	-3.51	-3.04	-4.06	-830.97	*	1161.64	628.66	-1.85	-1.58	-2.18	-532.98	*	1161.64	486.79	-2.39
243818_at	Surfactant associated protein F mRNA, partial sequence	T96555	0	Hs.31562.0	6.32	4.02	-1.57	-0.43	-25.28	-2.3		6.32	4.49	-1.41	-0.41	-5.31	-1.84		6.32	5.36	-1.18	-0.34	-5.02	-0.96		607.76	164.56	-3.69	-3.24	-4.21	-443.21	*	607.76	444.29	-1.37	-1.22	-1.53	-163.47		607.76	165.69	-3.67	-3.05	-4.5	-442.07	*	607.76	207.27	-2.93
201946_s_at	CCT2: chaperonin containing TCP1, subunit 2 (beta)	AL545982	10576	Hs.6456.0	2092.75	1340.22	-1.56	-1.33	-1.84	-752.53	*	2092.75	1638.04	-1.28	-1.07	-1.54	-454.71		2092.75	1655.48	-1.26	-1.08	-1.49	-437.27		712.94	1280.55	1.8	1.5	2.18	567.6	*	712.94	1399.59	1.96	1.63	2.4	686.65	*	712.94	1198.09	1.68	1.36	2.09	485.15	*	712.94	1185.75	1.66
207945_s_at	CSNK1D: casein kinase 1, delta	NM_001893	1453	g4503090	182.77	117.03	-1.56	-1.24	-1.98	-65.74	*	182.77	136.54	-1.34	-1.05	-1.71	-46.23		182.77	142.91	-1.28	-1.01	-1.63	-39.86		335.48	322.71	-1.04	-0.76	-1.37	-12.77		335.48	311.8	-1.08	-0.81	-1.36	-23.69		335.48	351.3	1.05	0.81	1.41	15.82		335.48	548.65	1.64
222774_s_at	NETO2: neuropilin (NRP) and tolloid (TLL)-like 2	AI335263	81831	Hs.6823.0	251.72	161.33	-1.56	-1.28	-1.98	-90.39	*	251.72	245.43	-1.03	-0.88	-1.21	-6.29		251.72	216.41	-1.16	-1	-1.39	-35.31		2.43	7.11	2.93	0	100000000	4.69		2.43	3.96	1.63	0	100000000	1.53		2.43	7.69	3.17	0	100000000	5.26		2.43	3.62	1.49
209209_s_at	PLEKHC1: pleckstrin homology domain containing, family C (with FERM domain) member 1	AW469573	10979	Hs.75260.0	504.52	324.13	-1.56	-1.31	-1.87	-180.39	*	504.52	435.12	-1.16	-0.97	-1.41	-69.4		504.52	439.61	-1.15	-0.97	-1.37	-64.91		256.32	231.72	-1.11	-0.9	-1.36	-24.59		256.32	279.18	1.09	0.9	1.31	22.86		256.32	293.05	1.14	0.85	1.48	36.74		256.32	290.33	1.13
203123_s_at	SLC11A2: solute carrier family 11 (proton-coupled divalent metal ion transporters), member 2	AU154469	4891	Hs.57435.0	134.67	86.06	-1.56	-1.09	-2.14	-48.61		134.67	85.51	-1.57	-1.09	-2.22	-49.16		134.67	73.78	-1.83	-1.29	-2.46	-60.88	*	110.88	112.85	1.02	0.74	1.46	1.96		110.88	115.56	1.04	0.77	1.49	4.68		110.88	129.53	1.17	0.79	1.73	18.65		110.88	118.55	1.07
219499_at	SEC61A2: Sec61 alpha 2 subunit (S. cerevisiae)	NM_018144	55176	g8922529	138.26	88.53	-1.56	-1.3	-1.87	-49.72		138.26	78.12	-1.77	-1.45	-2.15	-60.13	*	138.26	81.7	-1.69	-1.41	-2.01	-56.56	*	112.53	123.23	1.1	0.9	1.3	10.7		112.53	89.86	-1.25	-1.1	-1.43	-22.67		112.53	105.5	-1.07	-0.9	-1.28	-7.03		112.53	116	1.03
217871_s_at	MIF: macrophage migration inhibitory factor (glycosylation-inhibiting factor)	NM_002415	4282	g4505184	2350.94	1509.24	-1.56	-1.43	-1.7	-841.69	*	2350.94	2475.94	1.05	0.95	1.16	125		2350.94	2507.59	1.07	0.99	1.15	156.65		4159.75	4204.71	1.01	0.94	1.08	44.96		4159.75	4116.33	-1.01	-0.95	-1.08	-43.42		4159.75	3587.85	-1.16	-1.08	-1.24	-571.91		4159.75	4179.67	1
207266_x_at	RBMS1: RNA binding motif, single stranded interacting protein 1	NM_016837	5937	g8400719	311.7	200.26	-1.56	-1.31	-1.87	-111.44	*	311.7	213.33	-1.46	-1.28	-1.66	-98.37		311.7	255.48	-1.22	-1.07	-1.39	-56.22		289.53	225.96	-1.28	-1.16	-1.42	-63.57		289.53	242.57	-1.19	-1.09	-1.31	-46.96		289.53	278.03	-1.04	-0.93	-1.18	-11.5		289.53	267.85	-1.08
202351_at	ITGAV: integrin, alpha V (vitronectin receptor, alpha polypeptide, antigen CD51)	AI093579	3685	Hs.295726.0	1825.97	1171.39	-1.56	-1.27	-1.96	-654.59	*	1825.97	1120.19	-1.63	-1.39	-1.93	-705.79	*	1825.97	1751.86	-1.04	-0.91	-1.19	-74.11		541.96	294.68	-1.84	-1.39	-2.48	-247.28	*	541.96	397.83	-1.36	-1.02	-1.88	-144.13		541.96	331.94	-1.63	-1.17	-2.46	-210.02	*	541.96	480.73	-1.13
218137_s_at	SMAP1: stromal membrane-associated protein 1	NM_021940	60682	g11345477	190.02	122.06	-1.56	-1.28	-1.9	-67.96	*	190.02	147.35	-1.29	-1.08	-1.54	-42.67		190.02	185.78	-1.02	-0.82	-1.29	-4.24		288.44	195.4	-1.48	-1.21	-1.82	-93.05		288.44	239.67	-1.2	-0.97	-1.54	-48.77		288.44	247.63	-1.16	-0.9	-1.59	-40.81		288.44	236.89	-1.22
205055_at	ITGAE: integrin, alpha E (antigen CD103, human mucosal lymphocyte antigen 1; alpha polypeptide)	NM_002208	3682	g6007850	774.29	496.66	-1.56	-1.39	-1.75	-277.63	*	774.29	862	1.11	1.02	1.22	87.7		774.29	736.32	-1.05	-0.96	-1.15	-37.97		358.53	311.08	-1.15	-0.96	-1.4	-47.45		358.53	304.19	-1.18	-0.96	-1.48	-54.34		358.53	321.7	-1.11	-0.91	-1.39	-36.83		358.53	288.97	-1.24
226285_at	CAPRIN1: cell cycle associated protein 1	AI808634	4076	Hs.278672.1	205.51	131.4	-1.56	-1.14	-2.11	-74.11	*	205.51	167.54	-1.23	-0.87	-1.74	-37.97		205.51	165.75	-1.24	-0.9	-1.67	-39.76		36.33	24.23	-1.5	-0.76	-3.47	-12.1		36.33	31.79	-1.14	-0.61	-2.2	-4.54		36.33	32.38	-1.12	-0.59	-2.25	-3.94		36.33	29.24	-1.24
206315_at	CRLF1: cytokine receptor-like factor 1	NM_004750	9244	g4758061	230.53	147.31	-1.56	-0.85	-3.52	-83.22	*	230.53	316.9	1.37	0.89	2.26	86.37		230.53	493.61	2.14	1.33	3.57	263.09	*	20.88	27.44	1.31	0.49	2.78	6.56		20.88	6.6	-3.16	-0.83	-100000000	-14.28		20.88	10.51	-1.99	-0.67	-100000000	-10.37		20.88	16.84	-1.24
201876_at	PON2: paraoxonase 2	NM_000305	5445	g4505952	2198.15	1404.75	-1.56	-1.44	-1.7	-793.41	*	2198.15	2402.71	1.09	0.97	1.22	204.56		2198.15	2175.59	-1.01	-0.92	-1.11	-22.56		900.23	558.94	-1.61	-1.24	-2.15	-341.29	*	900.23	772.49	-1.17	-0.9	-1.55	-127.74		900.23	703.85	-1.28	-0.96	-1.78	-196.38		900.23	690.72	-1.3
217975_at	WBP5: WW domain binding protein 5	NM_016303	51186	g10047099	951.22	610.53	-1.56	-1.41	-1.73	-340.69	*	951.22	739.77	-1.29	-1.18	-1.4	-211.45		951.22	918.1	-1.04	-0.95	-1.13	-33.11		403.29	364.61	-1.11	-0.92	-1.33	-38.68		403.29	336.77	-1.2	-0.97	-1.51	-66.52		403.29	352.73	-1.14	-0.87	-1.58	-50.56		403.29	268.78	-1.5
209016_s_at	KRT7: keratin 7	BC002700	3855	g12803726	804.43	516.35	-1.56	-1.29	-1.97	-288.08	*	804.43	516.48	-1.56	-1.25	-2.06	-287.95	*	804.43	825.06	1.03	0.57	1.49	20.63		29.7	16.73	-1.78	-0.37	-100000000	-12.97		29.7	13.06	-2.27	-0.48	-45.1	-16.64		29.7	15.26	-1.95	-0.41	-18.76	-14.43		29.7	18.18	-1.63
223307_at	CDCA3: cell division cycle associated 3	BC002551	83461	g12803452	577.02	370.5	-1.56	-1.35	-1.79	-206.53	*	577.02	504.79	-1.14	-0.99	-1.31	-72.23		577.02	447.63	-1.29	-1.12	-1.47	-129.39		407.99	362.31	-1.13	-0.85	-1.51	-45.68		407.99	376.58	-1.08	-0.85	-1.38	-31.42		407.99	396.26	-1.03	-0.81	-1.31	-11.74		407.99	238.64	-1.71
204076_at	ENTPD4: ectonucleoside triphosphate diphosphohydrolase 4	AB002390	9583	Hs.201377.0	421.51	270.22	-1.56	-1.36	-1.79	-151.29	*	421.51	281.48	-1.5	-1.26	-1.8	-140.03		421.51	210.09	-2.01	-1.77	-2.26	-211.42	*	185.88	220.01	1.18	0.9	1.54	34.13		185.88	264.4	1.42	1.04	1.89	78.52		185.88	184.16	-1.01	-0.77	-1.35	-1.72		185.88	99.98	-1.86
224818_at	SORT1: sortilin 1	BE622952	6272	Hs.180372.0	294.16	188.88	-1.56	-1.17	-2.05	-105.28	*	294.16	228.36	-1.29	-0.99	-1.63	-65.8		294.16	272.68	-1.08	-0.81	-1.42	-21.48		96.24	126.47	1.31	0.79	2.07	30.23		96.24	56.58	-1.7	-1.05	-3.04	-39.66		96.24	75.81	-1.27	-0.76	-2.5	-20.43		96.24	50.31	-1.91
201694_s_at	EGR1: early growth response 1	NM_001964	1958	g4503492	62.72	40.12	-1.56	-0.97	-2.54	-22.6		62.72	70.42	1.12	0.76	1.74	7.69		62.72	28.01	-2.24	-1.26	-4.92	-34.72		352.47	278.65	-1.26	-1.08	-1.52	-73.82		352.47	179.3	-1.97	-1.78	-2.19	-173.17	*	352.47	301.13	-1.17	-1.03	-1.35	-51.35		352.47	103.67	-3.4
221844_x_at	CDNA clone IMAGE:6208446	AV756161	0	Hs.13323.1	479.54	306.91	-1.56	-1.38	-1.75	-172.63	*	479.54	406.71	-1.18	-1.03	-1.34	-72.83		479.54	364.72	-1.31	-1.13	-1.54	-114.82		334.19	285.2	-1.17	-0.92	-1.49	-48.99		334.19	243.88	-1.37	-1.09	-1.71	-90.31		334.19	252.02	-1.33	-1.03	-1.73	-82.17		334.19	79.42	-4.21
213603_s_at	RAC2: ras-related C3 botulinum toxin substrate 2 (rho family, small GTP binding protein Rac2)	BE138888	5880	Hs.301175.1	48.94	31.55	-1.55	-0.96	-2.38	-17.39		48.94	35.86	-1.36	-0.85	-2.03	-13.07		48.94	27.65	-1.77	-1.06	-2.9	-21.29		273.36	691.71	2.53	2.26	2.85	418.35	*	273.36	710.06	2.6	2.29	2.96	436.7	*	273.36	455.38	1.67	1.38	1.99	182.02	*	273.36	452.52	1.66
238901_at	Hs.59507.1	BG255956		Hs.59507.1	185.53	119.86	-1.55	-1.32	-1.83	-65.67	*	185.53	142.37	-1.3	-1.09	-1.57	-43.16		185.53	161.64	-1.15	-0.85	-1.72	-23.89		1.49	5.67	3.8	0	100000000	4.18		1.49	1.37	-1.09	0	-100000000	-0.12		1.49	1.27	-1.18	0	-100000000	-0.22		1.49	2.36	1.58
222833_at	AYTL1: acyltransferase like 1	AU154202	54947	Hs.102500.0	216.77	139.66	-1.55	-1.33	-1.81	-77.11	*	216.77	103.87	-2.09	-1.8	-2.44	-112.91	*	216.77	86.85	-2.5	-1.98	-3.3	-129.92	*	3.25	4.71	1.45	0	15.62	1.47		3.25	7.18	2.21	0	23.89	3.93		3.25	4.74	1.46	0.1	15.53	1.5		3.25	4.98	1.53
1552619_a_at	ANLN: anillin, actin binding protein	NM_018685	54443	Hs2.62180.1	587.07	378.18	-1.55	-1.22	-2.01	-208.88	*	587.07	449.67	-1.31	-1.02	-1.71	-137.39		587.07	455.69	-1.29	-0.99	-1.74	-131.38		571.52	648.49	1.13	1.03	1.26	76.97		571.52	779.03	1.36	1.1	1.64	207.51		571.52	772.51	1.35	1.17	1.54	201		571.52	854.97	1.5
203232_s_at	ATXN1: ataxin 1	NM_000332	6310	g4506792	222.43	143.14	-1.55	-1.26	-1.97	-79.29	*	222.43	113.96	-1.95	-1.59	-2.46	-108.47	*	222.43	167.39	-1.33	-1.16	-1.52	-55.04		17.04	24.63	1.45	0.8	3.12	7.59		17.04	27.84	1.63	0.82	3.61	10.8		17.04	20.95	1.23	0.6	2.74	3.91		17.04	25.02	1.47
219492_at	CHIC2: cysteine-rich hydrophobic domain 2	NM_012110	26511	g6912275	127.42	82.13	-1.55	-1.15	-2.05	-45.29		127.42	100.11	-1.27	-0.92	-1.76	-27.31		127.42	63.85	-2	-1.26	-3.86	-63.57	*	218.73	230.6	1.05	0.93	1.19	11.87		218.73	306.34	1.4	1.13	1.69	87.61		218.73	237.19	1.08	0.76	1.43	18.46		218.73	317.59	1.45
222549_at	CLDN1: Claudin 1	AF101051	9076	g4323580	413.98	267.1	-1.55	-1.38	-1.73	-146.88	*	413.98	168.78	-2.45	-2.12	-2.84	-245.2	*	413.98	296.99	-1.39	-1.05	-2.02	-116.99		76.18	65.19	-1.17	-0.73	-2.03	-10.98		76.18	120.23	1.58	1	2.43	44.05		76.18	60.93	-1.25	-0.78	-2.16	-15.25		76.18	100.4	1.32
224407_s_at	RP6-213H19.1: serine/threonine protein kinase MST4	AF344882	51765	g13549066	162.31	104.71	-1.55	-1.25	-1.95	-57.61	*	162.31	124.88	-1.3	-1	-1.74	-37.43		162.31	127.35	-1.27	-1.04	-1.56	-34.97		25.57	32.15	1.26	0.66	2.34	6.58		25.57	44.25	1.73	1.09	3.03	18.69		25.57	37.18	1.45	0.54	2.93	11.62		25.57	29.67	1.16
201938_at	CDK2AP1: CDK2-associated protein 1	NM_004642	8099	g4758187	1603.19	1036.17	-1.55	-1.24	-1.93	-567.02	*	1603.19	1865.94	1.16	0.96	1.43	262.74		1603.19	1722.02	1.07	0.87	1.33	118.83		1473.41	1489.1	1.01	0.83	1.21	15.69		1473.41	1778.71	1.21	1.01	1.43	305.3		1473.41	1322.24	-1.11	-0.93	-1.34	-151.18		1473.41	1594	1.08
220856_x_at	g7662555	NM_014128		g7662555	685.29	443.5	-1.55	-1.16	-2.17	-241.79	*	685.29	982.66	1.43	1.15	1.79	297.37		685.29	767.15	1.12	0.92	1.38	81.86		998.02	872.66	-1.14	-0.99	-1.3	-125.37		998.02	1130.99	1.13	0.95	1.35	132.97		998.02	824.82	-1.21	-1.04	-1.39	-173.21		998.02	1078.2	1.08
201851_at	SH3GL1: SH3-domain GRB2-like 1	NM_003025	6455	g4506928	156.96	101.33	-1.55	-1.16	-2.13	-55.63	*	156.96	175.42	1.12	0.87	1.43	18.46		156.96	142.71	-1.1	-0.85	-1.44	-14.25		114.53	139.49	1.22	0.84	1.8	24.96		114.53	146.5	1.28	0.79	1.98	31.96		114.53	152	1.33	0.91	1.96	37.47		114.53	117.91	1.03
213017_at	ABHD3: abhydrolase domain containing 3	AL534702	171586	Hs.13377.0	664.13	429.83	-1.55	-1.43	-1.68	-234.31	*	664.13	621.9	-1.07	-0.97	-1.18	-42.23		664.13	498.71	-1.33	-1.24	-1.43	-165.42		87.45	157.77	1.8	1.42	2.31	70.32	*	87.45	121.86	1.39	1.08	1.8	34.41		87.45	96.06	1.1	0.84	1.43	8.61		87.45	88.68	1.01
218567_x_at	DPP3: dipeptidyl-peptidase 3	NM_005700	10072	g11342681	169.23	109.4	-1.55	-1.21	-2.03	-59.83	*	169.23	131.79	-1.28	-1.01	-1.66	-37.43		169.23	100.76	-1.68	-1.32	-2.19	-68.47	*	233.14	238.24	1.02	0.83	1.26	5.11		233.14	246.36	1.06	0.87	1.3	13.22		233.14	182.84	-1.28	-1.01	-1.64	-50.3		233.14	199.42	-1.17
222900_at	CDNA FLJ35910 fis, clone TESTI2009987	AJ400877	0	Hs.32017.0	20.24	13.04	-1.55	-0.98	-2.82	-7.2		20.24	17.48	-1.16	-0.75	-1.92	-2.75		20.24	9.15	-2.21	-1.32	-4.74	-11.09		63.78	147.41	2.31	1.72	3.33	83.63	*	63.78	233.32	3.66	2.68	5.31	169.54	*	63.78	105.05	1.65	1.24	2.37	41.27		63.78	50.66	-1.26
216679_at	Hs.306476.0	AL137624		Hs.306476.0	16.58	10.67	-1.55	-0.27	-7.75	-5.92		16.58	4.57	-3.63	-0.56	-100000000	-12.02		16.58	28.19	1.7	0.82	9.35	11.6		135.03	105.99	-1.27	-0.89	-2.19	-29.04		135.03	83.84	-1.61	-0.86	-12.11	-51.19	*	135.03	109.01	-1.24	-0.72	-4.26	-26.02		135.03	72.82	-1.85
201041_s_at	DUSP1: dual specificity phosphatase 1	NM_004417	1843	g7108342	590.78	381.67	-1.55	-1.13	-2.11	-209.1	*	590.78	841.51	1.42	0.96	2.04	250.73		590.78	781.06	1.32	1.07	1.72	190.28		821.22	246.1	-3.34	-2.85	-4	-575.11	*	821.22	426.23	-1.93	-1.68	-2.25	-394.99	*	821.22	430.05	-1.91	-1.68	-2.2	-391.16	*	821.22	437.74	-1.88
205930_at	GTF2E1: general transcription factor IIE, polypeptide 1, alpha 56kDa	NM_005513	2960	g5031726	173.55	111.7	-1.55	-1.36	-1.79	-61.85	*	173.55	159.04	-1.09	-0.97	-1.24	-14.51		173.55	113.6	-1.53	-1.32	-1.8	-59.95	*	178.11	178.32	1	0.87	1.15	0.21		178.11	153.09	-1.16	-1.01	-1.34	-25.01		178.11	141.15	-1.26	-1.02	-1.61	-36.96		178.11	94.43	-1.89
221744_at	WDR68: WD repeat domain 68	AK026008	10238	Hs.288283.0	100.11	64.69	-1.55	-1.31	-1.84	-35.42		100.11	88.34	-1.13	-0.93	-1.42	-11.77		100.11	55.05	-1.82	-1.44	-2.39	-45.06		136.73	106.96	-1.28	-1.08	-1.5	-29.78		136.73	84.15	-1.62	-1.31	-2.04	-52.58	*	136.73	94.51	-1.45	-1.19	-1.76	-42.22		136.73	56.85	-2.41
235609_at	Transcribed locus	BF056791	0	Hs.87507.0	287.85	186.17	-1.55	-1.34	-1.78	-101.68	*	287.85	290.89	1.01	0.9	1.15	3.04		287.85	249.78	-1.15	-0.99	-1.33	-38.07		136.09	108.93	-1.25	-0.96	-1.65	-27.16		136.09	85.15	-1.6	-1.24	-2.09	-50.94	*	136.09	105.89	-1.29	-1	-1.68	-30.2		136.09	51.08	-2.66
223519_at	ZAK: sterile alpha motif and leucine zipper containing kinase AZK	AW069181	51776	Hs.115175.1	226.33	145.71	-1.55	-1.28	-1.88	-80.62	*	226.33	211.9	-1.07	-0.88	-1.31	-14.43		226.33	169.71	-1.33	-1.08	-1.65	-56.62		312.79	112.95	-2.77	-2.24	-3.42	-199.84	*	312.79	182.6	-1.71	-1.31	-2.3	-130.19	*	312.79	168.69	-1.85	-1.42	-2.51	-144.1	*	312.79	99.21	-3.15
215075_s_at	GRB2: growth factor receptor-bound protein 2	L29511	2885	Hs.296381.1	173.21	112.58	-1.54	-1.18	-2.1	-60.64	*	173.21	149.49	-1.16	-0.93	-1.47	-23.72		173.21	98.38	-1.76	-1.46	-2.11	-74.83	*	136.6	206.97	1.52	1.14	2.04	70.36	*	136.6	220.34	1.61	1.29	2.1	83.74	*	136.6	159.61	1.17	0.86	1.59	23		136.6	276.81	2.03
218888_s_at	NETO2: neuropilin (NRP) and tolloid (TLL)-like 2	NM_018092	81831	g8922419	309.99	200.66	-1.54	-1.41	-1.69	-109.33	*	309.99	381.15	1.23	1.11	1.36	71.15		309.99	328.75	1.06	0.98	1.15	18.75		8.3	9.06	1.09	0.43	3.4	0.76		8.3	11.32	1.36	0.3	4.48	3.02		8.3	13.17	1.59	0.56	5	4.87		8.3	15.74	1.9
200712_s_at	MAPRE1: microtubule-associated protein, RP/EB family, member 1	AI633566	22919	Hs.234279.0	660.15	428.52	-1.54	-1.31	-1.83	-231.64	*	660.15	615.12	-1.07	-0.91	-1.29	-45.03		660.15	399.2	-1.65	-1.43	-1.92	-260.95	*	568.09	939.03	1.65	1.46	1.87	370.94	*	568.09	975.69	1.72	1.54	1.92	407.61	*	568.09	837.57	1.47	1.29	1.69	269.48		568.09	1008.03	1.77
206243_at	TIMP4: TIMP metallopeptidase inhibitor 4	NM_003256	7079	g4507514	146.03	94.86	-1.54	-1.31	-1.8	-51.17	*	146.03	102.62	-1.42	-1.16	-1.77	-43.4		146.03	97.78	-1.49	-1.25	-1.8	-48.25		4.63	3.08	-1.5	-0.28	-100000000	-1.55		4.63	5.49	1.19	0.25	5.4	0.86		4.63	6.87	1.49	0.49	6.58	2.25		4.63	7.18	1.55
223215_s_at	C14orf100: chromosome 14 open reading frame 100	AF151047	51528	g7106815	596.32	388.37	-1.54	-1.32	-1.81	-207.95	*	596.32	507.27	-1.18	-1.02	-1.37	-89.05		596.32	551.09	-1.08	-0.96	-1.22	-45.22		620.33	537.19	-1.15	-0.98	-1.35	-83.14		620.33	417.03	-1.49	-1.23	-1.79	-203.3		620.33	586.31	-1.06	-0.85	-1.34	-34.02		620.33	833.05	1.34
239370_at	Hs.59507.0	AW081982		Hs.59507.0	229.5	149.36	-1.54	-1.23	-1.94	-80.14	*	229.5	180.61	-1.27	-1.07	-1.48	-48.89		229.5	185.96	-1.23	-0.98	-1.58	-43.54		5.46	9.22	1.69	0.44	100000000	3.76		5.46	5.97	1.09	0.29	100000000	0.51		5.46	5.6	1.02	0.21	100000000	0.14		5.46	7.25	1.33
209012_at	TRIO: triple functional domain (PTPRF interacting)	AV718192	7204	Hs.171957.1	391.48	254.7	-1.54	-1.25	-1.9	-136.78	*	391.48	295.67	-1.32	-1.1	-1.58	-95.81		391.48	346.5	-1.13	-0.92	-1.38	-44.98		93.81	108.17	1.15	0.7	1.73	14.36		93.81	86.86	-1.08	-0.72	-1.73	-6.95		93.81	115.93	1.24	0.84	1.77	22.12		93.81	119.07	1.27
228531_at	SAMD9: sterile alpha motif domain containing 9	AA741307	54809	Hs.65641.1	513.31	333.91	-1.54	-1.21	-2	-179.4	*	513.31	317.52	-1.62	-1.34	-1.92	-195.79	*	513.31	426.83	-1.2	-0.92	-1.65	-86.48		67.9	40.75	-1.67	-1.16	-2.39	-27.14		67.9	43.52	-1.56	-1.03	-2.55	-24.37		67.9	34.29	-1.98	-1.26	-3.53	-33.6		67.9	84.26	1.24
202671_s_at	PDXK: pyridoxal (pyridoxine, vitamin B6) kinase	NM_003681	8566	g4505700	358.77	233.09	-1.54	-1.2	-2.05	-125.68	*	358.77	235.91	-1.52	-1.15	-2.15	-122.86	*	358.77	270.28	-1.33	-0.95	-2.11	-88.49		374.21	271.07	-1.38	-1.17	-1.64	-103.14		374.21	224.25	-1.67	-1.43	-1.96	-149.96	*	374.21	210.4	-1.78	-1.5	-2.12	-163.81	*	374.21	422.34	1.13
223287_s_at	FOXP1: forkhead box P1	AF146696	27086	g12043713	358.23	231.9	-1.54	-1.21	-1.98	-126.33	*	358.23	357.98	-1	-0.78	-1.29	-0.25		358.23	367.79	1.03	0.76	1.36	9.56		270.21	401.39	1.49	0.95	2.33	131.18		270.21	207.43	-1.3	-0.7	-3.65	-62.78		270.21	285.19	1.06	0.53	1.8	14.98		270.21	284.38	1.05
212130_x_at	EIF1: eukaryotic translation initiation factor 1	AL537707	10209	Hs.150580.4	1832.16	1192.2	-1.54	-1.4	-1.7	-639.96	*	1832.16	1649.06	-1.11	-1.02	-1.21	-183.1		1832.16	1372.23	-1.34	-1.17	-1.55	-459.94		1736.25	2305.27	1.33	1.25	1.41	569.02		1736.25	2313.26	1.33	1.26	1.41	577.02		1736.25	1787.94	1.03	0.92	1.14	51.69		1736.25	1746.03	1.01
212944_at	SLC5A3: solute carrier family 5 (inositol transporters), member 3	AK024896	6526	Hs.268016.0	206.6	134.45	-1.54	-1.23	-1.92	-72.14	*	206.6	274.87	1.33	1.13	1.59	68.28		206.6	173.99	-1.19	-0.99	-1.4	-32.61		120.53	93.21	-1.29	-1.02	-1.7	-27.32		120.53	125.11	1.04	0.8	1.31	4.57		120.53	96.9	-1.24	-0.98	-1.64	-23.63		120.53	118.83	-1.01
204005_s_at	PAWR: PRKC, apoptosis, WT1, regulator	NM_002583	5074	g4505612	565.7	367.18	-1.54	-1.28	-1.88	-198.52	*	565.7	360.56	-1.57	-1.29	-1.93	-205.13	*	565.7	421.21	-1.34	-1.07	-1.74	-144.49		109.52	106.36	-1.03	-0.81	-1.3	-3.15		109.52	142.51	1.3	0.96	1.72	33		109.52	139.08	1.27	1.03	1.59	29.56		109.52	101.8	-1.08
200068_s_at	CANX: calnexin	M94859	821	g179831	2845.07	1841.7	-1.54	-1.26	-1.99	-1003.37	*	2845.07	3137.21	1.1	1.02	1.18	292.14		2845.07	2640.95	-1.08	-0.86	-1.45	-204.11		2014.82	2131.55	1.06	0.97	1.16	116.73		2014.82	2072.25	1.03	0.93	1.14	57.43		2014.82	1993.47	-1.01	-0.89	-1.15	-21.35		2014.82	1852.2	-1.09
210260_s_at	TNFAIP8: tumor necrosis factor, alpha-induced protein 8	BC005352	25816	g13529163	1401.86	908.12	-1.54	-1.35	-1.78	-493.73	*	1401.86	1250.28	-1.12	-0.97	-1.32	-151.58		1401.86	1199.56	-1.17	-0.94	-1.53	-202.3		71.2	81.79	1.15	0.94	1.43	10.6		71.2	57.89	-1.23	-0.93	-1.68	-13.3		71.2	63.75	-1.12	-0.79	-1.7	-7.44		71.2	64.55	-1.1
200706_s_at	LITAF: lipopolysaccharide-induced TNF factor	NM_004862	9516	g4758913	390.77	253.72	-1.54	-1.21	-1.95	-137.05	*	390.77	558.73	1.43	1.1	1.84	167.96		390.77	516.15	1.32	1.1	1.62	125.37		178.08	173.41	-1.03	-0.76	-1.37	-4.67		178.08	120.11	-1.48	-1.11	-1.93	-57.97		178.08	199.68	1.12	0.8	1.56	21.6		178.08	159.81	-1.11
211998_at	H3F3B: H3 histone, family 3B (H3.3B)	AW138159	3021	Hs.180877.1	195.4	126.86	-1.54	-1.32	-1.81	-68.54	*	195.4	131.74	-1.48	-1.31	-1.68	-63.66		195.4	108.62	-1.8	-1.5	-2.19	-86.78	*	107.87	107.07	-1.01	-0.8	-1.24	-0.79		107.87	92.87	-1.16	-0.94	-1.4	-15		107.87	90.2	-1.2	-0.91	-1.6	-17.67		107.87	92.74	-1.16
218633_x_at	ABHD10: abhydrolase domain containing 10	NM_018394	55347	g8923000	155.31	100.8	-1.54	-1.21	-2.02	-54.52	*	155.31	143.21	-1.08	-0.9	-1.3	-12.11		155.31	139.69	-1.11	-0.9	-1.38	-15.62		174.57	193.44	1.11	0.9	1.34	18.86		174.57	162.87	-1.07	-0.89	-1.31	-11.7		174.57	155.31	-1.12	-0.98	-1.29	-19.26		174.57	142.14	-1.23
200636_s_at	PTPRF: protein tyrosine phosphatase, receptor type, F	NM_002840	5792	g4506310	227.55	147.55	-1.54	-1.15	-2.02	-80	*	227.55	181.7	-1.25	-0.9	-1.77	-45.85		227.55	220.41	-1.03	-0.76	-1.39	-7.14		640.73	852.08	1.33	1.19	1.51	211.35		640.73	685.94	1.07	0.9	1.27	45.21		640.73	681.31	1.06	0.84	1.32	40.58		640.73	509.41	-1.26
202949_s_at	FHL2: four and a half LIM domains 2	NM_001450	2274	g4503722	399.3	258.85	-1.54	-1.21	-2	-140.45	*	399.3	355.34	-1.12	-0.89	-1.42	-43.97		399.3	409.04	1.02	0.8	1.3	9.73		1550.19	1730.58	1.12	0.99	1.24	180.39		1550.19	1537.04	-1.01	-0.93	-1.1	-13.14		1550.19	1702.98	1.1	0.98	1.22	152.79		1550.19	1212.95	-1.28
226625_at	Hs.79059.1	AW193698		Hs.79059.1	159.34	103.76	-1.54	-1.32	-1.8	-55.58	*	159.34	84.53	-1.89	-1.45	-2.64	-74.81	*	159.34	87.89	-1.81	-1.51	-2.23	-71.45	*	38.1	31.56	-1.21	-0.8	-1.86	-6.54		38.1	40.83	1.07	0.69	1.61	2.73		38.1	37.85	-1.01	-0.6	-2.09	-0.25		38.1	25.87	-1.47
208637_x_at	ACTN1: actinin, alpha 1	BC003576	87	g13097755	444.49	287.74	-1.54	-1.25	-1.91	-156.76	*	444.49	324.19	-1.37	-1.09	-1.75	-120.31		444.49	369.73	-1.2	-0.89	-1.73	-74.76		1598.34	1650.39	1.03	0.97	1.1	52.05		1598.34	1391.55	-1.15	-1.07	-1.23	-206.79		1598.34	1427.3	-1.12	-1.05	-1.19	-171.04		1598.34	1064.55	-1.5
203252_at	CDK2AP2: CDK2-associated protein 2	NM_005851	10263	g5031668	138.89	90.36	-1.54	-1.31	-1.83	-48.53		138.89	113.73	-1.22	-1.02	-1.48	-25.17		138.89	143.03	1.03	0.88	1.2	4.13		206.39	248.62	1.2	1.07	1.36	42.23		206.39	157.58	-1.31	-1.13	-1.52	-48.81		206.39	197.14	-1.05	-0.91	-1.21	-9.25		206.39	126.84	-1.63
225688_s_at	PHLDB2: pleckstrin homology-like domain, family B, member 2	AK025444	90102	Hs.7378.0	1076.76	696.98	-1.54	-1.36	-1.78	-379.78	*	1076.76	833.76	-1.29	-1.11	-1.53	-243		1076.76	1061.24	-1.01	-0.85	-1.25	-15.52		1354.93	775.44	-1.75	-1.52	-1.99	-579.48	*	1354.93	592.35	-2.29	-1.92	-2.76	-762.58	*	1354.93	874.75	-1.55	-1.28	-1.9	-480.18	*	1354.93	753.7	-1.8
213258_at	TFPI: tissue factor pathway inhibitor (lipoprotein-associated coagulation inhibitor)	BF511231	7035	Hs.288582.0	666.68	432.81	-1.54	-1.29	-1.84	-233.87	*	666.68	410.44	-1.62	-1.26	-2.16	-256.24	*	666.68	502.06	-1.33	-1.11	-1.58	-164.62		112.9	89.49	-1.26	-0.94	-1.76	-23.41		112.9	195.86	1.73	1.34	2.24	82.97	*	112.9	141.61	1.25	0.89	1.7	28.71		112.9	57.85	-1.95
203349_s_at	ETV5: ets variant gene 5 (ets-related molecule)	NM_004454	2119	g4758315	23.31	15.11	-1.54	-0.7	-3.81	-8.2		23.31	17.75	-1.31	-0.59	-3.48	-5.56		23.31	19.37	-1.2	-0.55	-2.75	-3.94		146.12	140.93	-1.04	-0.87	-1.24	-5.19		146.12	146.83	1	0.81	1.23	0.71		146.12	127.06	-1.15	-0.9	-1.5	-19.06		146.12	73.93	-1.98
202880_s_at	PSCD1: pleckstrin homology, Sec7 and coiled-coil domains 1(cytohesin 1)	NM_004762	9267	g4758963	285.05	185.43	-1.54	-1.39	-1.7	-99.62	*	285.05	148.37	-1.92	-1.65	-2.26	-136.69	*	285.05	244.83	-1.16	-1.03	-1.32	-40.23		57.01	57.67	1.01	0.64	1.61	0.65		57.01	40.47	-1.41	-0.81	-2.82	-16.54		57.01	47.65	-1.2	-0.72	-2.14	-9.36		57.01	28.24	-2.02
1561064_a_at	CDNA clone IMAGE:3885734	BC015159	0	Hs2.286666.1	13.54	8.82	-1.54	-0.67	-7.15	-4.72		13.54	9.39	-1.44	-0.68	-3.75	-4.15		13.54	16.07	1.19	0.61	2.36	2.53		93.69	29.92	-3.13	-2.21	-4.89	-63.77	*	93.69	24.74	-3.79	-2.5	-6.96	-68.95	*	93.69	47.72	-1.96	-1.43	-2.87	-45.97		93.69	39.94	-2.35
223839_s_at	PRO1933	AF132203	0	g11493551	944.19	613.55	-1.54	-1.17	-2.06	-330.64	*	944.19	828.36	-1.14	-0.87	-1.53	-115.83		944.19	840.89	-1.12	-0.81	-1.65	-103.29		97.78	37.04	-2.64	-1.69	-4.62	-60.74	*	97.78	49.78	-1.96	-1.33	-2.97	-48.01		97.78	52.43	-1.87	-1.12	-3.96	-45.36		97.78	38.49	-2.54
225807_at	JUB: jub, ajuba homolog (Xenopus laevis)	AK025567	84962	Hs.64552.0	64.72	42.16	-1.54	-1.14	-2.19	-22.56		64.72	34.49	-1.88	-1.29	-3.13	-30.23		64.72	45.77	-1.41	-0.91	-2.79	-18.95		90.6	64.28	-1.41	-1.11	-1.82	-26.32		90.6	52.43	-1.73	-1.34	-2.31	-38.17		90.6	59.76	-1.52	-1.17	-2.02	-30.84		90.6	31.46	-2.88
211276_at	TCEAL2: transcription elongation factor A (SII)-like 2	AF063606	140597	g12002041	7.42	4.82	-1.54	-0.55	-10.42	-2.6		7.42	7.3	-1.02	-0.4	-2.27	-0.12		7.42	8.1	1.09	0.55	2.69	0.68		95.74	83.46	-1.15	-1	-1.32	-12.28		95.74	38.17	-2.51	-2.04	-3.17	-57.58	*	95.74	84.02	-1.14	-0.97	-1.35	-11.73		95.74	30.16	-3.17
206432_at	HAS2: hyaluronan synthase 2	NM_005328	3037	g4885390	18.56	12.13	-1.53	-0.95	-2.7	-6.42		18.56	14.33	-1.29	-0.81	-2.21	-4.23		18.56	17.09	-1.09	-0.71	-1.66	-1.47		15.2	38.01	2.5	1.61	4.27	22.81		15.2	18.36	1.21	0.76	2.08	3.16		15.2	22.59	1.49	0.83	2.66	7.39		15.2	96.92	6.38
220217_x_at	SPANXC: SPANX family, member C	NM_022661	64663	g13435136	19.28	12.6	-1.53	-0.53	-8.59	-6.67		19.28	15.15	-1.27	-0.46	-3.73	-4.13		19.28	14.9	-1.29	-0.45	-6.58	-4.37		347.52	725.41	2.09	1.89	2.31	377.89	*	347.52	894.38	2.57	2.36	2.82	546.86	*	347.52	480.77	1.38	1.16	1.62	133.24		347.52	1288.18	3.71
227314_at	ITGA2: integrin, alpha 2 (CD49B, alpha 2 subunit of VLA-2 receptor)	N95414	3673	Hs.55168.0	67.71	44.28	-1.53	-1.08	-2.24	-23.43		67.71	59.85	-1.13	-0.81	-1.61	-7.85		67.71	70.79	1.05	0.44	1.76	3.09		190.05	437.84	2.3	2	2.65	247.79	*	190.05	757.72	3.99	3.36	4.69	567.67	*	190.05	224.43	1.18	0.93	1.45	34.38		190.05	445.63	2.34
209162_s_at	PRPF4: PRP4 pre-mRNA processing factor 4 homolog (yeast)	U82756	9128	g2853276	234.17	152.63	-1.53	-1.35	-1.75	-81.53	*	234.17	283.79	1.21	1.05	1.39	49.62		234.17	293.74	1.25	1.1	1.42	59.57		115.61	190.41	1.65	1.29	2.13	74.8	*	115.61	211.84	1.83	1.48	2.32	96.23	*	115.61	202.74	1.75	1.34	2.3	87.13	*	115.61	230.61	1.99
228746_s_at	CDV3: CDV3 homolog (mouse)	AV646549	55573	Hs.283690.0	193.32	125.98	-1.53	-1.35	-1.75	-67.35	*	193.32	170.78	-1.13	-0.95	-1.36	-22.54		193.32	253.61	1.31	1.1	1.55	60.29		53.42	59.47	1.11	0.59	1.91	6.06		53.42	76.09	1.42	0.82	2.37	22.67		53.42	71.02	1.33	0.72	2.26	17.6		53.42	85.97	1.61
204214_s_at	RAB32: RAB32, member RAS oncogene family	NM_006834	10981	g5803132	974.04	636	-1.53	-1.4	-1.69	-338.05	*	974.04	783.16	-1.24	-1.09	-1.44	-190.88		974.04	876.79	-1.11	-0.94	-1.35	-97.26		277.22	127.99	-2.17	-1.6	-3.03	-149.22	*	277.22	218.51	-1.27	-0.95	-1.71	-58.71		277.22	189.24	-1.46	-1.1	-1.97	-87.97		277.22	388.42	1.4
224837_at	FOXP1: forkhead box P1	AW080845	27086	Hs.108327.1	688.86	450.88	-1.53	-1.3	-1.77	-237.98	*	688.86	734.22	1.07	0.88	1.29	45.36		688.86	716.78	1.04	0.9	1.22	27.92		50.83	105.09	2.07	1.25	3.61	54.26	*	50.83	45.21	-1.12	-0.62	-2.13	-5.62		50.83	68.9	1.36	0.62	2.56	18.07		50.83	68.8	1.35
209025_s_at	SYNCRIP: synaptotagmin binding, cytoplasmic RNA interacting protein	AF037448	10492	g3037012	497.89	326.3	-1.53	-1.27	-1.88	-171.6	*	497.89	427.31	-1.17	-1.01	-1.35	-70.59		497.89	410.26	-1.21	-1.06	-1.39	-87.63		205.79	236.06	1.15	0.88	1.48	30.27		205.79	271.63	1.32	1.05	1.66	65.84		205.79	271.18	1.32	1.01	1.7	65.39		205.79	238.5	1.16
219043_s_at	LOC285359 /// LOC644850 /// PDCL3: phosducin-like 3 /// phosducin-like 3 pseudogene /// similar to phosducin-like 3	NM_024065	285359 /// 644850 /// 79031	g13129043	277.56	181.39	-1.53	-1.26	-1.89	-96.17	*	277.56	218.73	-1.27	-1.08	-1.5	-58.84		277.56	126.23	-2.2	-1.64	-3.23	-151.33	*	252.54	277.46	1.1	0.92	1.29	24.92		252.54	314.46	1.25	1.12	1.38	61.92		252.54	307.89	1.22	1.07	1.38	55.35		252.54	265.57	1.05
200623_s_at	CALM3: calmodulin 3 (phosphorylase kinase, delta)	NM_005184	808	g4885108	187.46	122.71	-1.53	-1.11	-2.09	-64.74	*	187.46	157.25	-1.19	-0.9	-1.54	-30.21		187.46	95.25	-1.97	-1.36	-2.97	-92.2	*	905.82	1131.24	1.25	1.18	1.32	225.42		905.82	849.71	-1.07	-1.02	-1.12	-56.11		905.82	959.14	1.06	0.97	1.15	53.32		905.82	919.26	1.01
218326_s_at	LGR4: leucine-rich repeat-containing G protein-coupled receptor 4	NM_018490	55366	g8923700	647.92	423.54	-1.53	-1.31	-1.8	-224.38	*	647.92	361.91	-1.79	-1.6	-1.99	-286.01	*	647.92	513.42	-1.26	-1.14	-1.38	-134.5		33.58	16.48	-2.04	-0.99	-4.13	-17.1		33.58	15.14	-2.22	-1.03	-5.53	-18.44		33.58	14.71	-2.28	-1.01	-7.8	-18.87		33.58	33.35	-1.01
223231_at	TATDN1: TatD DNase domain containing 1	AF212250	83940	g13182774	422.56	275.7	-1.53	-1.24	-1.89	-146.86	*	422.56	344.6	-1.23	-0.99	-1.52	-77.95		422.56	379.41	-1.11	-0.9	-1.38	-43.14		649.04	587.47	-1.1	-0.98	-1.26	-61.57		649.04	653.85	1.01	0.83	1.19	4.81		649.04	680.71	1.05	0.93	1.18	31.67		649.04	618.91	-1.05
209039_x_at	EHD1: EH-domain containing 1	AF001434	10938	g2529706	281.11	183.26	-1.53	-1.28	-1.84	-97.86	*	281.11	200.46	-1.4	-1.17	-1.69	-80.66		281.11	225.43	-1.25	-1.04	-1.5	-55.69		363.75	367.94	1.01	0.88	1.16	4.19		363.75	439.35	1.21	1.09	1.34	75.6		363.75	342.86	-1.06	-0.88	-1.31	-20.88		363.75	270.07	-1.35
221510_s_at	GLS: glutaminase	AF158555	2744	g5690371	1294.16	843.29	-1.53	-1.29	-1.85	-450.87	*	1294.16	1094.57	-1.18	-1.04	-1.33	-199.59		1294.16	1195.89	-1.08	-0.85	-1.45	-98.27		989.8	571.37	-1.73	-1.33	-2.29	-418.44	*	989.8	972.72	-1.02	-0.81	-1.27	-17.08		989.8	721.68	-1.37	-1.06	-1.81	-268.12		989.8	734.85	-1.35
200918_s_at	SRPR: signal recognition particle receptor ('docking protein')	NM_003139	6734	g4507222	611.84	400.13	-1.53	-1.24	-1.86	-211.71	*	611.84	678.6	1.11	0.91	1.36	66.76		611.84	664.5	1.09	0.9	1.33	52.66		494.65	411.46	-1.2	-0.97	-1.52	-83.18		494.65	501.59	1.01	0.82	1.24	6.94		494.65	422.15	-1.17	-0.9	-1.61	-72.5		494.65	362.83	-1.36
212799_at	STX6: syntaxin 6	BE217875	10228	Hs.12311.0	152.17	99.75	-1.53	-1.24	-1.85	-52.43	*	152.17	147.68	-1.03	-0.82	-1.28	-4.49		152.17	135.58	-1.12	-0.91	-1.36	-16.59		124.87	142.74	1.14	0.93	1.41	17.87		124.87	133.62	1.07	0.88	1.31	8.75		124.87	146.17	1.17	0.95	1.46	21.3		124.87	88.85	-1.41
228956_at	UGT8: UDP glycosyltransferase 8 (UDP-galactose ceramide galactosyltransferase)	N22272	7368	Hs.274293.0	174.23	113.62	-1.53	-1.26	-1.92	-60.61	*	174.23	289.56	1.66	1.45	1.9	115.33	*	174.23	222.32	1.28	1.11	1.46	48.09		42.37	52.45	1.24	0.86	1.81	10.08		42.37	42.46	1	0.66	1.51	0.09		42.37	50.92	1.2	0.64	1.96	8.55		42.37	21.91	-1.93
218421_at	CERK: ceramide kinase	NM_022766	64781	g12232440	366.31	241.72	-1.52	-1.37	-1.67	-124.59	*	366.31	362.54	-1.01	-0.91	-1.12	-3.77		366.31	309.56	-1.18	-1.06	-1.33	-56.75		80.11	181.96	2.27	1.64	3.17	101.85	*	80.11	134.3	1.68	1.24	2.3	54.19	*	80.11	106.68	1.33	0.98	1.84	26.57		80.11	197.2	2.46
214266_s_at	PDLIM7: PDZ and LIM domain 7 (enigma)	AW206786	9260	Hs.102948.2	58.47	38.49	-1.52	-1.18	-2.02	-19.98		58.47	29.73	-1.97	-1.39	-3.12	-28.74		58.47	49.74	-1.18	-0.93	-1.51	-8.73		91.87	117.75	1.28	0.9	1.88	25.88		91.87	85.28	-1.08	-0.74	-1.48	-6.59		91.87	116.62	1.27	0.96	1.81	24.74		91.87	155.72	1.69
216894_x_at	CDKN1C: cyclin-dependent kinase inhibitor 1C (p57, Kip2)	D64137	1028	Hs.106070.3	184.49	121.49	-1.52	-0.99	-2.31	-63	*	184.49	106.87	-1.73	-1.12	-2.65	-77.62	*	184.49	108.59	-1.7	-1.17	-2.31	-75.89	*	27.4	10.61	-2.58	-1.45	-4.9	-16.79		27.4	8.28	-3.31	-1.86	-6.22	-19.12		27.4	12.41	-2.21	-1.05	-10.04	-14.98		27.4	43.58	1.59
222657_s_at	UBE2W: ubiquitin-conjugating enzyme E2W (putative)	AK024050	55284	Hs.21275.0	251.31	164.95	-1.52	-1.14	-1.98	-86.37	*	251.31	167.72	-1.5	-1.13	-1.92	-83.59		251.31	183.7	-1.37	-1.03	-1.77	-67.61		111.26	127.54	1.15	0.88	1.56	16.28		111.26	163.84	1.47	1.11	2.02	52.58		111.26	123.91	1.11	0.84	1.53	12.64		111.26	172.81	1.55
209780_at	PHTF2: putative homeodomain transcription factor 2	AL136883	57157	g12053266	379.12	249.73	-1.52	-1.29	-1.78	-129.39	*	379.12	355.66	-1.07	-0.91	-1.24	-23.46		379.12	305.01	-1.24	-0.97	-1.67	-74.11		282.6	355.78	1.26	1.07	1.5	73.18		282.6	383.08	1.36	1.15	1.61	100.49		282.6	245.96	-1.15	-0.91	-1.49	-36.63		282.6	345.82	1.22
225192_at	C10orf46: chromosome 10 open reading frame 46	AA044726	143384	Hs.28794.1	309.16	203.42	-1.52	-1.33	-1.73	-105.74	*	309.16	271.98	-1.14	-1.01	-1.28	-37.18		309.16	258.7	-1.2	-1.07	-1.33	-50.46		104.02	91.38	-1.14	-0.9	-1.45	-12.63		104.02	88.66	-1.17	-0.92	-1.51	-15.35		104.02	74.23	-1.4	-1.04	-1.99	-29.79		104.02	105.07	1.01
204284_at	PPP1R3C: protein phosphatase 1, regulatory (inhibitor) subunit 3C	N26005	5507	Hs.303090.0	354.35	233.54	-1.52	-1.27	-1.8	-120.81	*	354.35	360.72	1.02	0.86	1.22	6.38		354.35	503.51	1.42	1.23	1.67	149.16		50.54	35.75	-1.41	-0.55	-15.05	-14.78		50.54	47.47	-1.06	-0.47	-2.64	-3.07		50.54	35.13	-1.44	-0.58	-9.43	-15.4		50.54	50.17	-1.01
209279_s_at	NSDHL: NAD(P) dependent steroid dehydrogenase-like	BC000245	50814	g12652968	165.55	108.7	-1.52	-1.27	-1.83	-56.84	*	165.55	137.87	-1.2	-0.98	-1.49	-27.68		165.55	141.2	-1.17	-0.97	-1.42	-24.35		160.25	114.29	-1.4	-0.99	-2.31	-45.97		160.25	111.52	-1.44	-1.16	-1.84	-48.74		160.25	123.99	-1.29	-1.08	-1.56	-36.26		160.25	152.55	-1.05
209868_s_at	RBMS1: RNA binding motif, single stranded interacting protein 1	D28482	5937	g520588	279.9	183.85	-1.52	-1.33	-1.74	-96.05	*	279.9	181.42	-1.54	-1.35	-1.76	-98.48	*	279.9	252.53	-1.11	-0.96	-1.29	-27.37		296.35	206.55	-1.43	-1.16	-1.73	-89.8		296.35	260.29	-1.14	-0.92	-1.38	-36.07		296.35	311.31	1.05	0.85	1.32	14.96		296.35	276.01	-1.07
212104_s_at	RBM9: RNA binding motif protein 9	N95026	23543	Hs.5011.1	309.99	203.58	-1.52	-1.21	-1.92	-106.41	*	309.99	257.45	-1.2	-0.97	-1.49	-52.54		309.99	185.43	-1.67	-1.27	-2.27	-124.56	*	426.71	295.83	-1.44	-1.2	-1.73	-130.88		426.71	344.27	-1.24	-1.01	-1.54	-82.45		426.71	336.35	-1.27	-1.01	-1.62	-90.36		426.71	346.67	-1.23
219696_at	FLJ20054: hypothetical protein FLJ20054	NM_019049	54530	g9506654	131.86	86.69	-1.52	-1.33	-1.75	-45.18		131.86	69.23	-1.9	-1.64	-2.23	-62.64	*	131.86	83.42	-1.58	-1.37	-1.83	-48.44		36.42	39.59	1.09	0.55	1.83	3.17		36.42	43.33	1.19	0.69	1.92	6.9		36.42	33.41	-1.09	-0.72	-1.59	-3.02		36.42	29.42	-1.24
235357_at	DPF3: D4, zinc and double PHD fingers, family 3	BF515766	8110	Hs.192922.0	2.73	1.79	-1.52	-0.15	-100000000	-0.93		2.73	3.44	1.26	0.17	12.24	0.71		2.73	1.11	-2.47	-0.2	-100000000	-1.62		59.74	136.9	2.29	1.91	2.83	77.16	*	59.74	121.45	2.03	1.67	2.54	61.71	*	59.74	103.47	1.73	1.11	2.47	43.73		59.74	47.29	-1.26
217815_at	SUPT16H: suppressor of Ty 16 homolog (S. cerevisiae)	NM_007192	11198	g6005756	640.51	422.5	-1.52	-1.27	-1.83	-218.01	*	640.51	646.21	1.01	0.86	1.19	5.7		640.51	648.14	1.01	0.83	1.22	7.63		728.98	431.08	-1.69	-1.5	-1.92	-297.9	*	728.98	381.68	-1.91	-1.66	-2.22	-347.3	*	728.98	741.05	1.02	0.92	1.12	12.06		728.98	579.78	-1.26
209455_at	FBXW11: F-box and WD repeat domain containing 11	BE963245	23291	Hs.21229.0	496.48	326.87	-1.52	-1.41	-1.63	-169.61	*	496.48	460.52	-1.08	-1	-1.16	-35.95		496.48	387.13	-1.28	-1.2	-1.37	-109.34		241.8	205.91	-1.17	-0.94	-1.47	-35.88		241.8	167.36	-1.44	-1.16	-1.81	-74.43		241.8	184.26	-1.31	-1.03	-1.7	-57.54		241.8	156.77	-1.54
223155_at	HDHD2: haloacid dehalogenase-like hydrolase domain containing 2	AL136681	84064	g12052885	261.27	171.69	-1.52	-1.36	-1.7	-89.58	*	261.27	282.15	1.08	0.98	1.19	20.87		261.27	239.68	-1.09	-0.98	-1.22	-21.6		221.29	200.47	-1.1	-0.86	-1.47	-20.82		221.29	213.21	-1.04	-0.86	-1.25	-8.08		221.29	196.94	-1.12	-0.92	-1.39	-24.35		221.29	133.37	-1.66
213226_at	CCNA2: cyclin A2	AI346350	890	Hs.91728.1	566.47	373.77	-1.52	-1.25	-1.87	-192.7	*	566.47	583.13	1.03	0.91	1.17	16.67		566.47	524.28	-1.08	-0.88	-1.35	-42.19		559.98	452.39	-1.24	-1.03	-1.48	-107.59		559.98	570.43	1.02	0.84	1.23	10.45		559.98	501.92	-1.12	-0.95	-1.31	-58.06		559.98	326.32	-1.72
209035_at	MDK: midkine (neurite growth-promoting factor 2)	M69148	4192	g182650	10.2	6.71	-1.52	0	-100000000	-3.48		10.2	12.27	1.2	0.37	100000000	2.07		10.2	11.76	1.15	0	100000000	1.56		589.49	665.45	1.13	1.05	1.22	75.95		589.49	300.86	-1.96	-1.8	-2.14	-288.63	*	589.49	388.5	-1.52	-1.34	-1.74	-200.99	*	589.49	338.02	-1.74
217750_s_at	UBE2Z: ubiquitin-conjugating enzyme E2Z (putative)	NM_023079	65264	g12751494	592.65	390.24	-1.52	-1.21	-1.91	-202.41	*	592.65	453.69	-1.31	-1.04	-1.64	-138.96		592.65	440.16	-1.35	-1.08	-1.67	-152.49		757.53	698.35	-1.08	-0.88	-1.32	-59.18		757.53	713.16	-1.06	-0.88	-1.27	-44.36		757.53	730.88	-1.04	-0.85	-1.24	-26.65		757.53	370.78	-2.04
212654_at	TPM2: tropomyosin 2 (beta)	AL566786	7169	Hs.300772.1	85.15	56.03	-1.52	-1.18	-1.97	-29.12		85.15	55.51	-1.53	-1.12	-2.23	-29.64		85.15	55.03	-1.55	-0.91	-4.32	-30.13		253.42	139.82	-1.81	-1.62	-2.02	-113.6	*	253.42	163.66	-1.55	-1.31	-1.85	-89.76	*	253.42	166.37	-1.52	-1.33	-1.74	-87.05	*	253.42	114.21	-2.22
224748_at	WDR68: WD repeat domain 68	AK025925	10238	Hs.50740.0	224.78	148.33	-1.52	-1.23	-1.83	-76.46	*	224.78	195.93	-1.15	-0.93	-1.39	-28.86		224.78	118.61	-1.9	-1.52	-2.35	-106.18	*	218.92	153.48	-1.43	-1.16	-1.75	-65.44		218.92	120.46	-1.82	-1.43	-2.34	-98.46	*	218.92	151.27	-1.45	-1.14	-1.86	-67.65		218.92	61.45	-3.56
212803_at	NAB2: NGFI-A binding protein 2 (EGR1 binding protein 2)	BF337329	4665	Hs.159223.0	59.17	38.96	-1.52	-1.07	-2.25	-20.21		59.17	70.92	1.2	0.83	1.68	11.75		59.17	40.57	-1.46	-1.08	-1.96	-18.6		208.29	218.53	1.05	0.86	1.29	10.24		208.29	165.7	-1.26	-1.03	-1.5	-42.59		208.29	192.56	-1.08	-0.86	-1.36	-15.73		208.29	54.48	-3.82
213227_at	PGRMC2: progesterone receptor membrane component 2	BE879873	10424	Hs.9071.1	298.46	196.76	-1.52	-1.37	-1.69	-101.7	*	298.46	145.69	-2.05	-1.81	-2.34	-152.77	*	298.46	262.52	-1.14	-1.05	-1.23	-35.94		61.08	28.85	-2.12	-1.48	-2.97	-32.23		61.08	29.07	-2.1	-1.32	-3.81	-32.01		61.08	38.24	-1.6	-1.09	-2.37	-22.84		61.08	8.85	-6.9
202498_s_at	SLC2A3: solute carrier family 2 (facilitated glucose transporter), member 3	BE550486	6515	Hs.7594.0	16.86	11.16	-1.51	-1	-2.28	-5.71		16.86	17.85	1.06	0.75	1.54	0.99		16.86	8.15	-2.07	-1.18	-4.97	-8.71		33.56	57.88	1.72	1.29	2.4	24.32		33.56	70.68	2.11	1.63	2.89	37.12		33.56	44.41	1.32	0.89	1.94	10.86		33.56	124.36	3.71
203006_at	INPP5A: inositol polyphosphate-5-phosphatase, 40kDa	NM_005539	3632	g5031796	256.15	170.12	-1.51	-1.33	-1.72	-86.02	*	256.15	200.08	-1.28	-1.11	-1.5	-56.06		256.15	168.7	-1.52	-1.23	-1.97	-87.45	*	89.21	191.72	2.15	1.86	2.49	102.52	*	89.21	123.8	1.39	1.2	1.61	34.6		89.21	202.15	2.27	1.87	2.71	112.94	*	89.21	237.61	2.66
209653_at	KPNA4: karyopherin alpha 4 (importin alpha 3)	U93240	3840	g1928974	101.34	67.05	-1.51	-1.15	-2.08	-34.29		101.34	90.12	-1.12	-0.78	-1.88	-11.22		101.34	114.22	1.13	0.78	1.52	12.87		108.48	203.2	1.87	1.55	2.34	94.72	*	108.48	297.12	2.74	2.28	3.4	188.63	*	108.48	201.28	1.86	1.49	2.36	92.8	*	108.48	201.78	1.86
201341_at	ENC1: ectodermal-neural cortex (with BTB-like domain)	NM_003633	8507	g4505460	118.03	78.19	-1.51	-1.05	-2.17	-39.84		118.03	74.15	-1.59	-1.09	-2.37	-43.88		118.03	49.72	-2.37	-1.43	-4.99	-68.31	*	484.61	487.17	1.01	0.88	1.15	2.56		484.61	429.6	-1.13	-0.99	-1.29	-55.02		484.61	567.26	1.17	0.99	1.37	82.65		484.61	889.71	1.84
203086_at	KIF2A: Kinesin heavy chain member 2A	BE872563	3796	Hs.113319.0	124.04	82.3	-1.51	-1.3	-1.77	-41.74		124.04	55.37	-2.24	-1.86	-2.76	-68.67	*	124.04	93.14	-1.33	-1.16	-1.54	-30.9		28.97	32.86	1.13	0.65	2.52	3.89		28.97	49.54	1.71	0.96	3.82	20.57		28.97	30.38	1.05	0.24	2.69	1.41		28.97	40.4	1.39
227415_at	LOC283508: hypothetical protein LOC283508	BF109303	283508	Hs.47094.0	153.16	101.39	-1.51	-1.3	-1.78	-51.77	*	153.16	97.1	-1.58	-1.34	-1.9	-56.05	*	153.16	114.52	-1.34	-1.15	-1.57	-38.64		11.32	15.59	1.38	0.12	7.45	4.28		11.32	7.83	-1.44	-0.25	-100000000	-3.48		11.32	15.15	1.34	0.25	7.11	3.83		11.32	13.75	1.22
225133_at	KLF3: Kruppel-like factor 3 (basic)	AA130132	51274	Hs.94881.0	237.3	156.89	-1.51	-1.31	-1.74	-80.41	*	237.3	204.57	-1.16	-0.99	-1.36	-32.73		237.3	299.25	1.26	1.09	1.46	61.95		69.49	73.86	1.06	0.67	1.69	4.37		69.49	93.41	1.34	0.79	2.18	23.91		69.49	66.49	-1.05	-0.61	-2.1	-3		69.49	78.12	1.12
203725_at	GADD45A: growth arrest and DNA-damage-inducible, alpha	NM_001924	1647	g9790904	393.18	260.47	-1.51	-0.99	-2.33	-132.71	*	393.18	276.92	-1.42	-0.97	-2.02	-116.26		393.18	314.92	-1.25	-0.77	-2.28	-78.25		845.99	902.19	1.07	0.92	1.26	56.2		845.99	1204.56	1.42	1.21	1.69	358.56		845.99	1067.95	1.26	1.07	1.51	221.96		845.99	898.5	1.06
209772_s_at	CD24: CD24 molecule	X69397	934	g396167	1500.95	995.94	-1.51	-1.26	-1.82	-505.02	*	1500.95	881.88	-1.7	-1.41	-2.09	-619.07	*	1500.95	1251.12	-1.2	-1.01	-1.42	-249.83		11.84	10.53	-1.12	0	-100000000	-1.31		11.84	7.26	-1.63	0	-100000000	-4.58		11.84	14.15	1.2	0	100000000	2.31		11.84	12.15	1.03
220939_s_at	DPP8: dipeptidyl-peptidase 8	NM_017743	54878	g8923261	284.82	188.5	-1.51	-1.33	-1.71	-96.32	*	284.82	262.76	-1.08	-0.96	-1.22	-22.06		284.82	271.43	-1.05	-0.9	-1.23	-13.39		340.94	275.88	-1.24	-1.03	-1.53	-65.05		340.94	253.98	-1.34	-1.22	-1.49	-86.96		340.94	298.38	-1.14	-0.97	-1.38	-42.56		340.94	349.89	1.03
202021_x_at	EIF1: eukaryotic translation initiation factor 1	AF083441	10209	g5813822	1920.58	1268.84	-1.51	-1.39	-1.66	-651.75	*	1920.58	1736.48	-1.11	-1.02	-1.2	-184.1		1920.58	1450.3	-1.32	-1.13	-1.59	-470.28		1771.31	2345.76	1.32	1.25	1.4	574.45		1771.31	2371.73	1.34	1.26	1.42	600.42		1771.31	1851.32	1.05	0.93	1.17	80.01		1771.31	1743.2	-1.02
230003_at	Transcribed locus	AW779917	0	Hs.88156.0	136.16	90.34	-1.51	-1.21	-1.9	-45.82		136.16	66.24	-2.06	-1.72	-2.42	-69.93	*	136.16	77.7	-1.75	-1.33	-2.42	-58.46	*	26.3	24.5	-1.07	-0.64	-1.74	-1.79		26.3	26.46	1.01	0.58	1.72	0.16		26.3	22.7	-1.16	-0.69	-1.88	-3.6		26.3	25.72	-1.02
213002_at	MARCKS: Myristoylated alanine-rich protein kinase C substrate	AA770596	4082	Hs.75607.1	158.32	105.05	-1.51	-1.34	-1.7	-53.27	*	158.32	111.91	-1.41	-1.08	-2.01	-46.41		158.32	83.22	-1.9	-1.48	-2.62	-75.1	*	7.23	5.93	-1.22	0	-100000000	-1.3		7.23	8.17	1.13	0	100000000	0.94		7.23	7.05	-1.03	0	-100000000	-0.18		7.23	6.54	-1.11
202760_s_at	AKAP2 /// PALM2-AKAP2: A kinase (PRKA) anchor protein 2 /// PALM2-AKAP2 protein	NM_007203	11217 /// 445815	g6005708	214.14	142.09	-1.51	-1.17	-1.93	-72.05	*	214.14	185.08	-1.16	-0.9	-1.48	-29.05		214.14	227.65	1.06	0.87	1.33	13.51		433.18	407.18	-1.06	-0.89	-1.25	-26		433.18	433.31	1	0.85	1.2	0.14		433.18	416.97	-1.04	-0.83	-1.3	-16.2		433.18	380.01	-1.14
201655_s_at	HSPG2: heparan sulfate proteoglycan 2	M85289	3339	g184426	100.87	67.02	-1.51	-0.96	-2.44	-33.85		100.87	114.92	1.14	0.76	1.74	14.05		100.87	158.34	1.57	0.93	2.51	57.47	*	280.81	226.31	-1.24	-1.08	-1.44	-54.5		280.81	160.01	-1.75	-1.49	-2.09	-120.79	*	280.81	147.49	-1.9	-1.57	-2.37	-133.32	*	280.81	176.5	-1.59
1552309_a_at	NEXN: nexilin (F actin binding protein)	NM_144573	91624	Hs2.216381.1	58.11	38.58	-1.51	-1.06	-2.33	-19.53		58.11	73.15	1.26	1.01	1.59	15.05		58.11	62.84	1.08	0.77	1.46	4.73		114.99	26.64	-4.32	-3.48	-5.63	-88.35	*	114.99	73.47	-1.57	-1.35	-1.85	-41.52		114.99	57.03	-2.02	-1.69	-2.48	-57.96	*	114.99	62.8	-1.83
221568_s_at	LIN7C: lin-7 homolog C (C. elegans)	AF090900	55327	g6690176	867.33	575.05	-1.51	-1.18	-2	-292.28	*	867.33	692.7	-1.25	-1.07	-1.44	-174.63		867.33	849.08	-1.02	-0.84	-1.23	-18.25		165.49	172.85	1.04	0.82	1.32	7.36		165.49	171.42	1.04	0.77	1.36	5.93		165.49	157.27	-1.05	-0.79	-1.46	-8.22		165.49	80.4	-2.06
223350_x_at	LIN7C: lin-7 homolog C (C. elegans)	N63709	55327	Hs.91393.0	1316.12	870.27	-1.51	-1.38	-1.67	-445.86	*	1316.12	1048.84	-1.25	-1.15	-1.38	-267.28		1316.12	1256.62	-1.05	-0.93	-1.2	-59.5		301.13	285.51	-1.05	-0.87	-1.27	-15.62		301.13	281.91	-1.07	-0.88	-1.29	-19.22		301.13	289.41	-1.04	-0.88	-1.22	-11.72		301.13	141.09	-2.13
219594_at	NINJ2: ninjurin 2	NM_016533	4815	g7706622	139.09	92.59	-1.5	-1.19	-1.89	-46.5		139.09	253	1.82	1.45	2.28	113.91	*	139.09	194.67	1.4	1.08	1.79	55.58		6.55	8.71	1.33	0.03	100000000	2.16		6.55	6.9	1.05	0	100000000	0.35		6.55	6.41	-1.02	0	-100000000	-0.14		6.55	12.31	1.88
200906_s_at	PALLD: palladin, cytoskeletal associated protein	AK025843	23022	Hs.194431.0	358.34	238.13	-1.5	-1.31	-1.74	-120.22	*	358.34	311.7	-1.15	-1.01	-1.32	-46.65		358.34	374.44	1.04	0.76	1.34	16.1		173.53	143.25	-1.21	-0.97	-1.57	-30.28		173.53	121.02	-1.43	-1.16	-1.84	-52.51		173.53	205.2	1.18	0.97	1.42	31.67		173.53	290.22	1.67
219691_at	SAMD9: sterile alpha motif domain containing 9	NM_017654	54809	g8923080	154.76	103.05	-1.5	-1.23	-1.89	-51.72	*	154.76	93.7	-1.65	-1.22	-2.47	-61.07	*	154.76	139.85	-1.11	-0.83	-1.6	-14.92		25.54	22.61	-1.13	-0.73	-1.87	-2.93		25.54	21.73	-1.18	-0.65	-3.48	-3.81		25.54	23.41	-1.09	-0.69	-1.94	-2.14		25.54	39.09	1.53
215722_s_at	SNRPA1: small nuclear ribonucleoprotein polypeptide A'	AJ130971	6627	Hs.80506.2	697.34	463.66	-1.5	-1.38	-1.64	-233.69	*	697.34	381.95	-1.83	-1.68	-1.98	-315.39	*	697.34	436.22	-1.6	-1.44	-1.78	-261.13	*	189.41	200.21	1.06	0.84	1.31	10.8		189.41	227.92	1.2	0.97	1.48	38.5		189.41	248.2	1.31	1.04	1.63	58.78		189.41	249.72	1.32
226009_at	RP11-529I10.4: deleted in a mouse model of primary ciliary dyskinesia	AI129328	25911	Hs.32990.0	192.56	128.06	-1.5	-1.32	-1.73	-64.5	*	192.56	208.98	1.09	0.94	1.24	16.42		192.56	154.98	-1.24	-1.09	-1.43	-37.58		67.43	73.67	1.09	0.77	1.5	6.24		67.43	57.34	-1.18	-0.83	-1.77	-10.09		67.43	76.92	1.14	0.89	1.48	9.49		67.43	85.9	1.27
201242_s_at	ATP1B1: ATPase, Na+/K+ transporting, beta 1 polypeptide	BC000006	481	g12652534	2723.95	1816.47	-1.5	-1.26	-1.84	-907.48		2723.95	1931.6	-1.41	-1.31	-1.52	-792.35		2723.95	2033.41	-1.34	-1.28	-1.4	-690.53		560.91	1104.52	1.97	1.67	2.32	543.61	*	560.91	1127.43	2.01	1.67	2.4	566.52	*	560.91	648.13	1.16	0.93	1.42	87.22		560.91	706.83	1.26
225029_at	LOC550643: hypothetical protein LOC550643	BE621082	550643	Hs.74111.2	663.83	441.56	-1.5	-1.35	-1.66	-222.27	*	663.83	577.56	-1.15	-1.02	-1.29	-86.27		663.83	525.06	-1.26	-1.04	-1.57	-138.77		468.72	323.15	-1.45	-1.23	-1.71	-145.56		468.72	296.11	-1.58	-1.36	-1.84	-172.6	*	468.72	310.6	-1.51	-1.24	-1.88	-158.12	*	468.72	546.51	1.17
212489_at	COL5A1: collagen, type V, alpha 1	AI983428	1289	Hs.146428.2	912.63	610.11	-1.5	-1.31	-1.71	-302.52		912.63	839.57	-1.09	-0.94	-1.26	-73.06		912.63	1214.78	1.33	1.06	1.62	302.15		163.12	100.96	-1.62	-1.18	-2.19	-62.15	*	163.12	32.93	-4.95	-3.41	-7.57	-130.18	*	163.12	90.54	-1.8	-1.28	-2.57	-72.58	*	163.12	187.96	1.15
201510_at	ELF3: E74-like factor 3 (ets domain transcription factor, epithelial-specific )	AF017307	1999	g2338755	142.55	94.86	-1.5	-1.01	-2.17	-47.69		142.55	64.21	-2.22	-1.56	-2.94	-78.34	*	142.55	40.29	-3.54	-2.34	-5.31	-102.26	*	7.1	9.6	1.35	0.21	50.21	2.5		7.1	8.82	1.24	0.05	46.28	1.72		7.1	8.49	1.2	0	44.66	1.4		7.1	7.27	1.02
201243_s_at	ATP1B1: ATPase, Na+/K+ transporting, beta 1 polypeptide	NM_001677	481	g4502276	2229.36	1486.95	-1.5	-1.29	-1.76	-742.41		2229.36	1627.5	-1.37	-1.23	-1.53	-601.86		2229.36	1837.12	-1.21	-1.1	-1.33	-392.24		456.9	697.76	1.53	1.04	2.21	240.86	*	456.9	664.73	1.45	1.06	2.04	207.83		456.9	395.52	-1.16	-0.78	-1.76	-61.39		456.9	392.91	-1.16
220892_s_at	PSAT1: phosphoserine aminotransferase 1	NM_021154	29968	g10863954	461.81	308.35	-1.5	-1.29	-1.75	-153.46		461.81	286.8	-1.61	-1.36	-1.92	-175.02	*	461.81	346.32	-1.33	-1.18	-1.5	-115.49		88.5	178.76	2.02	1.47	2.99	90.26	*	88.5	211.33	2.39	1.78	3.49	122.82	*	88.5	115.4	1.3	0.93	1.95	26.9		88.5	50.52	-1.75
201896_s_at	PSRC1: proline/serine-rich coiled-coil 1	BC001425	84722	g12655140	136.22	91.1	-1.5	-1.15	-1.96	-45.13		136.22	122.22	-1.11	-0.87	-1.43	-14		136.22	89.17	-1.53	-1.16	-2.05	-47.05		367.38	286.16	-1.28	-1.12	-1.48	-81.22		367.38	223.13	-1.65	-1.44	-1.88	-144.26	*	367.38	261.51	-1.4	-1.16	-1.74	-105.87		367.38	138.35	-2.66
223062_s_at	PSAT1: phosphoserine aminotransferase 1	BC004863	29968	g13436073	1295.66	861.51	-1.5	-1.37	-1.66	-434.15	*	1295.66	931.66	-1.39	-1.23	-1.58	-364		1295.66	1077.3	-1.2	-1.11	-1.29	-218.36		303.91	376.12	1.24	1.01	1.52	72.21		303.91	407.81	1.34	1.08	1.66	103.89		303.91	299.41	-1.02	-0.8	-1.3	-4.5		303.91	110.44	-2.75
212190_at	SERPINE2: serpin peptidase inhibitor, clade E (nexin, plasminogen activator inhibitor type 1), member 2	AL541302	5270	Hs.21858.2	1678.2	1126.28	-1.49	-1.21	-1.91	-551.92		1678.2	2009	1.2	1.04	1.37	330.8		1678.2	2241.08	1.34	1.15	1.54	562.89		757.28	1583.82	2.09	1.66	2.67	826.54	*	757.28	1188.51	1.57	1.24	2.01	431.24	*	757.28	1131.41	1.49	1.11	1.98	374.13		757.28	2254.94	2.98
208178_x_at	TRIO: triple functional domain (PTPRF interacting)	NM_007118	7204	g6005921	231.33	155.76	-1.49	-1.17	-1.84	-75.57		231.33	188.61	-1.23	-0.97	-1.5	-42.72		231.33	215.41	-1.07	-0.84	-1.34	-15.92		137.37	235.34	1.71	1.47	2.01	97.98	*	137.37	223.34	1.63	1.39	1.91	85.97	*	137.37	256.98	1.87	1.59	2.2	119.61	*	137.37	402.54	2.93
225767_at	Hs.155364.0	AI825833		Hs.155364.0	154.93	104.27	-1.49	-1.12	-2.05	-50.67		154.93	64.87	-2.39	-1.71	-3.59	-90.06	*	154.93	90.28	-1.72	-1.28	-2.41	-64.65	*	101.83	175.83	1.73	1.4	2.17	74	*	101.83	119.09	1.17	0.96	1.45	17.26		101.83	123.18	1.21	0.96	1.54	21.35		101.83	191.96	1.89
217875_s_at	TMEPAI: transmembrane, prostate androgen induced RNA	NM_020182	56937	g9910497	217.66	146.51	-1.49	-0.94	-2.34	-71.14		217.66	162.16	-1.34	-0.87	-2.03	-55.49		217.66	195.78	-1.11	-0.7	-1.77	-21.87		372.78	757.82	2.03	1.75	2.4	385.04	*	372.78	411.83	1.1	0.85	1.4	39.05		372.78	595.2	1.6	1.27	1.99	222.41	*	372.78	649.52	1.74
217893_s_at	C1orf108: chromosome 1 open reading frame 108	NM_024595	79647	g13375790	111.43	74.84	-1.49	-1.16	-1.98	-36.6		111.43	136.79	1.23	0.94	1.56	25.35		111.43	128.86	1.16	0.95	1.4	17.43		200.14	179.31	-1.12	-0.96	-1.29	-20.83		200.14	160.29	-1.25	-0.98	-1.66	-39.85		200.14	226.6	1.13	0.87	1.42	26.47		200.14	313.36	1.57
201147_s_at	TIMP3: TIMP metallopeptidase inhibitor 3 (Sorsby fundus dystrophy, pseudoinflammatory)	BF347089	7078	Hs.245188.0	135.02	90.87	-1.49	-1.11	-2	-44.16		135.02	118.34	-1.14	-0.82	-1.65	-16.68		135.02	126.07	-1.07	-0.63	-2.85	-8.95		168.28	61.61	-2.73	-2.08	-3.82	-106.67	*	168.28	133.4	-1.26	-1.07	-1.5	-34.88		168.28	60.35	-2.79	-2.27	-3.5	-107.93	*	168.28	259.9	1.54
203884_s_at	RAB11FIP2: RAB11 family interacting protein 2 (class I)	NM_014904	22841	g7662393	121.44	81.25	-1.49	-1.07	-2.04	-40.2		121.44	93.77	-1.3	-0.9	-1.9	-27.67		121.44	122.69	1.01	0.75	1.4	1.25		166.16	170.62	1.03	0.9	1.17	4.46		166.16	209.37	1.26	1.12	1.43	43.21		166.16	209.03	1.26	0.98	1.56	42.87		166.16	251.6	1.51
224726_at	MIB1: mindbomb homolog 1 (Drosophila)	W80418	57534	Hs.34892.0	156.85	105.56	-1.49	-1.26	-1.74	-51.29		156.85	90.98	-1.72	-1.45	-2.04	-65.87	*	156.85	120.88	-1.3	-0.99	-1.79	-35.97		61.34	60.51	-1.01	-0.79	-1.32	-0.83		61.34	53.19	-1.15	-0.85	-1.66	-8.16		61.34	51.57	-1.19	-0.92	-1.55	-9.77		61.34	89.28	1.46
224876_at	C5orf24: chromosome 5 open reading frame 24	AV707506	134553	Hs.281434.0	923.78	620.2	-1.49	-1.28	-1.74	-303.58		923.78	484.99	-1.9	-1.64	-2.21	-438.79	*	923.78	711.58	-1.3	-1.15	-1.45	-212.2		162.73	140.49	-1.16	-0.89	-1.56	-22.24		162.73	138.04	-1.18	-0.94	-1.48	-24.69		162.73	157.86	-1.03	-0.83	-1.3	-4.87		162.73	164.12	1.01
225646_at	CTSC: cathepsin C	AI246687	1075	Hs.10029.1	450.28	303	-1.49	-1.19	-1.9	-147.28		450.28	378.85	-1.19	-0.98	-1.46	-71.43		450.28	272.94	-1.65	-1.41	-1.93	-177.35	*	635.64	503.07	-1.26	-1.16	-1.38	-132.57		635.64	1080	1.7	1.56	1.85	444.36	*	635.64	575.11	-1.11	-0.96	-1.3	-60.53		635.64	627.43	-1.01
223382_s_at	ZNRF1: zinc and ring finger 1	AL136903	84937	g12053302	44.67	30.07	-1.49	-1.02	-2.33	-14.59		44.67	50.72	1.14	0.84	1.54	6.05		44.67	41.13	-1.09	-0.8	-1.48	-3.54		317.03	219.68	-1.44	-1.2	-1.79	-97.34		317.03	181.68	-1.75	-1.58	-1.93	-135.35	*	317.03	189.85	-1.67	-1.4	-2.04	-127.18	*	317.03	250.82	-1.26
213469_at	PGAP1: GPI deacylase	AV705244	80055	Hs.25159.0	225.26	151.23	-1.49	-1.33	-1.65	-74.03		225.26	181.42	-1.24	-1.06	-1.47	-43.84		225.26	126.25	-1.78	-1.59	-1.99	-99.01	*	52.33	39.88	-1.31	-0.98	-1.78	-12.44		52.33	27.45	-1.91	-1.36	-2.84	-24.88		52.33	44.65	-1.17	-0.81	-1.9	-7.68		52.33	39.68	-1.32
1554016_a_at	C16orf57: chromosome 16 open reading frame 57	BC006291	79650	Hs2.25303.2	304.83	204.78	-1.49	-1.22	-1.8	-100.04		304.83	316.77	1.04	0.88	1.25	11.94		304.83	139.95	-2.18	-1.62	-3.12	-164.88	*	143.94	236.18	1.64	1.01	3.1	92.24	*	143.94	176.78	1.23	0.79	2.29	32.84		143.94	147.53	1.02	0.66	1.91	3.59		143.94	105	-1.37
222747_s_at	SCML1: sex comb on midleg-like 1 (Drosophila)	BF001786	6322	Hs.109655.0	143.65	96.68	-1.49	-1.09	-1.91	-46.96		143.65	43.5	-3.3	-2.39	-4.39	-100.15	*	143.65	130.74	-1.1	-0.82	-1.39	-12.91		49.17	57.03	1.16	0.85	1.58	7.86		49.17	51.14	1.04	0.72	1.45	1.96		49.17	42.81	-1.15	-0.8	-1.74	-6.36		49.17	30.28	-1.62
202870_s_at	CDC20: cell division cycle 20 homolog (S. cerevisiae)	NM_001255	991	g4557436	430.48	289.43	-1.49	-1.28	-1.74	-141.05		430.48	374.52	-1.15	-0.97	-1.37	-55.95		430.48	347	-1.24	-1.06	-1.45	-83.47		1135.35	1204.45	1.06	0.97	1.15	69.1		1135.35	1061.39	-1.07	-1	-1.14	-73.96		1135.35	1271.63	1.12	1.02	1.23	136.29		1135.35	695.14	-1.63
201605_x_at	CNN2: calponin 2	NM_004368	1265	g4758017	116.93	78.55	-1.49	-1.21	-1.83	-38.38		116.93	91.84	-1.27	-1.04	-1.56	-25.09		116.93	112.76	-1.04	-0.87	-1.23	-4.17		288.32	247.35	-1.17	-1.06	-1.28	-40.96		288.32	171.7	-1.68	-1.46	-1.96	-116.62	*	288.32	177.66	-1.62	-1.31	-2.11	-110.66	*	288.32	146.86	-1.96
217937_s_at	HDAC7A: histone deacetylase 7A	NM_016596	51564	g13259523	21.82	14.67	-1.49	-0.78	-3.23	-7.15		21.82	10.76	-2.03	-1.01	-5.68	-11.06		21.82	24.12	1.11	0.3	2.32	2.3		245.81	122.97	-2	-1.45	-2.73	-122.84	*	245.81	127.02	-1.94	-1.46	-2.45	-118.79	*	245.81	159.16	-1.54	-1.1	-2.18	-86.66	*	245.81	100.17	-2.45
210220_at	FZD2: frizzled homolog 2 (Drosophila)	L37882	2535	g736678	114.41	76.9	-1.49	-1.21	-1.83	-37.51		114.41	81.37	-1.41	-1.16	-1.69	-33.04		114.41	95.1	-1.2	-0.98	-1.49	-19.31		350.2	170.15	-2.06	-1.79	-2.39	-180.05	*	350.2	137.01	-2.56	-2.2	-3.02	-213.2	*	350.2	190.25	-1.84	-1.69	-2.01	-159.95	*	350.2	82.34	-4.25
209387_s_at	TM4SF1: transmembrane 4 L six family member 1	M90657	4071	g186803	1253.87	849.43	-1.48	-1.28	-1.73	-404.44		1253.87	1727.51	1.38	1.24	1.53	473.64		1253.87	1297.96	1.04	0.72	1.36	44.09		216.13	471.47	2.18	1.72	2.82	255.33	*	216.13	859.9	3.98	3.07	5.21	643.77	*	216.13	372.66	1.72	1.36	2.23	156.52	*	216.13	1092.86	5.06
1553033_at	SYTL5: synaptotagmin-like 5	NM_138780	94122	Hs2.367758.1	25.46	17.16	-1.48	-0.87	-3.69	-8.3		25.46	23.69	-1.07	-0.75	-1.57	-1.77		25.46	25.54	1	0.74	1.37	0.08		38.36	23.33	-1.64	-1.06	-2.69	-15.02		38.36	32.61	-1.18	-0.8	-1.73	-5.75		38.36	45.19	1.18	0.57	1.97	6.83		38.36	92.81	2.42
202497_x_at	SLC2A3: solute carrier family 2 (facilitated glucose transporter), member 3	AI631159	6515	Hs.7594.0	32.99	22.27	-1.48	-0.93	-2.42	-10.72		32.99	24.34	-1.36	-0.77	-3	-8.65		32.99	21.72	-1.52	-0.94	-2.58	-11.27		103.34	165.26	1.6	1.34	1.93	61.92	*	103.34	143.53	1.39	1.17	1.67	40.19		103.34	101.02	-1.02	-0.84	-1.25	-2.32		103.34	213.6	2.07
201992_s_at	KIF5B: kinesin family member 5B	NM_004521	3799	g4758647	220.41	148.54	-1.48	-1.08	-2.19	-71.87		220.41	150.21	-1.47	-1.11	-2.01	-70.2		220.41	173.15	-1.27	-0.87	-2.18	-47.26		282.19	282.09	-1	-0.87	-1.15	-0.11		282.19	403.45	1.43	1.26	1.63	121.26		282.19	361.2	1.28	1.09	1.5	79.01		282.19	504.03	1.79
213788_s_at	FLJ35348: FLJ35348	AI701156	266655	Hs.6580.0	897.71	606.73	-1.48	-1.24	-1.78	-290.98		897.71	906.43	1.01	0.65	1.4	8.73		897.71	489.07	-1.84	-1.43	-2.47	-408.64	*	204.52	224.39	1.1	0.59	1.67	19.88		204.52	153.12	-1.34	-0.84	-2.83	-51.4		204.52	273.39	1.34	0.21	2.55	68.87		204.52	319.99	1.56
210827_s_at	ELF3: E74-like factor 3 (ets domain transcription factor, epithelial-specific )	U73844	1999	g1841524	159.47	107.45	-1.48	-1.11	-2.02	-52.03		159.47	74.59	-2.14	-1.7	-2.62	-84.88	*	159.47	65.23	-2.44	-1.92	-3.06	-94.25	*	23.41	27.27	1.16	0.53	3.67	3.86		23.41	25.54	1.09	0.48	3.46	2.13		23.41	26.1	1.11	0.38	3.65	2.69		23.41	31.7	1.35
219553_at	NME7: non-metastatic cells 7, protein expressed in (nucleoside-diphosphate kinase)	NM_013330	29922	g7242158	392.17	264.18	-1.48	-1.37	-1.61	-127.99		392.17	354.98	-1.1	-1	-1.22	-37.19		392.17	268.73	-1.46	-1.3	-1.65	-123.44		455.27	288.12	-1.58	-1.35	-1.88	-167.15	*	455.27	440.33	-1.03	-0.93	-1.15	-14.93		455.27	385.91	-1.18	-1.03	-1.37	-69.35		455.27	501.56	1.1
228885_at	MAMDC2: MAM domain containing 2	AI862120	256691	Hs.131987.0	158.55	106.83	-1.48	-1.12	-1.93	-51.72		158.55	192.24	1.21	0.84	1.7	33.69		158.55	285.22	1.8	1.45	2.31	126.67	*	6.96	3.29	-2.12	-0.37	-100000000	-3.67		6.96	8.66	1.25	0.31	6.57	1.71		6.96	4.5	-1.55	-0.28	-17.48	-2.46		6.96	7.01	1.01
225021_at	ZNF532: zinc finger protein 532	AA861416	55205	Hs.104557.1	193.37	130.69	-1.48	-1.29	-1.69	-62.68		193.37	137.94	-1.4	-1.19	-1.67	-55.43		193.37	104.21	-1.86	-1.51	-2.33	-89.16	*	47.79	39.36	-1.21	-0.78	-1.81	-8.43		47.79	34.93	-1.37	-0.81	-2.54	-12.86		47.79	36.02	-1.33	-0.76	-2.78	-11.77		47.79	43.94	-1.09
212764_at	Hs.232068.2	AI806174		Hs.232068.2	174.32	117.43	-1.48	-1.25	-1.79	-56.89		174.32	270.93	1.55	1.37	1.77	96.61	*	174.32	175.93	1.01	0.89	1.15	1.61		126.78	91.85	-1.38	-1.1	-1.81	-34.93		126.78	105.31	-1.2	-1	-1.48	-21.47		126.78	116.98	-1.08	-0.92	-1.28	-9.8		126.78	103.97	-1.22
229842_at	ELF3: E74-like factor 3 (ets domain transcription factor, epithelial-specific )	AA527180	1999	Hs.67928.0	72.16	48.82	-1.48	-0.75	-2.58	-23.35		72.16	30.63	-2.36	-1.24	-3.68	-41.53		72.16	18.96	-3.81	-1.91	-6.9	-53.21	*	6.18	9.29	1.5	0.1	100000000	3.12		6.18	8.08	1.31	0.11	100000000	1.9		6.18	7.45	1.21	0	100000000	1.27		6.18	4.76	-1.3
203789_s_at	SEMA3C: sema domain, immunoglobulin domain (Ig), short basic domain, secreted, (semaphorin) 3C	NM_006379	10512	g5454047	1269.65	856.03	-1.48	-1.28	-1.7	-413.62		1269.65	895.81	-1.42	-1.19	-1.7	-373.84		1269.65	1041.26	-1.22	-1.07	-1.38	-228.39		593.02	267.59	-2.22	-1.78	-2.84	-325.44	*	593.02	400.49	-1.48	-1.18	-1.94	-192.53		593.02	225.47	-2.63	-2.16	-3.26	-367.56	*	593.02	445.98	-1.33
207931_s_at	PFKFB2: 6-phosphofructo-2-kinase/fructose-2,6-biphosphatase 2	NM_006212	5208	g5453877	71.46	48.37	-1.48	-1.13	-2.02	-23.09		71.46	69.34	-1.03	-0.84	-1.27	-2.12		71.46	63.06	-1.13	-0.93	-1.36	-8.4		155.1	126.9	-1.22	-1.06	-1.43	-28.2		155.1	99.5	-1.56	-1.4	-1.75	-55.61	*	155.1	99.92	-1.55	-1.43	-1.69	-55.18	*	155.1	111.66	-1.39
200704_at	LITAF: lipopolysaccharide-induced TNF factor	AB034747	9516	g12862475	872.09	590.38	-1.48	-1.09	-1.96	-281.71		872.09	1211.16	1.39	1.01	1.91	339.07		872.09	1079.74	1.24	1	1.61	207.65		348.71	295.06	-1.18	-0.83	-1.71	-53.66		348.71	186.72	-1.87	-1.32	-2.68	-161.99	*	348.71	323.09	-1.08	-0.78	-1.49	-25.62		348.71	243.44	-1.43
223316_at	CCDC3: coiled-coil domain containing 3	AL136562	83643	g13276630	11.25	7.59	-1.48	-0.64	-7.46	-3.66		11.25	11.19	-1	-0.49	-2.2	-0.05		11.25	6.18	-1.82	-0.79	-9.27	-5.06		102.18	83.97	-1.22	-0.93	-1.72	-18.21		102.18	33.2	-3.08	-2.46	-4.01	-68.98	*	102.18	99.84	-1.02	-0.77	-1.47	-2.34		102.18	68.66	-1.49
227828_s_at	TMEM166: transmembrane protein 166	AV700753	84141	Hs.75576.1	14.19	9.61	-1.48	-0.71	-3.22	-4.59		14.19	12.55	-1.13	-0.57	-2.14	-1.64		14.19	12.46	-1.14	-0.53	-3.1	-1.73		334.58	153.3	-2.18	-1.93	-2.49	-181.28	*	334.58	286.7	-1.17	-1.06	-1.29	-47.87		334.58	120.78	-2.77	-2.18	-3.76	-213.79	*	334.58	203.77	-1.64
210089_s_at	LAMA4: laminin, alpha 4	BC004241	3910	g13278992	127.52	86.04	-1.48	-1.12	-1.97	-41.48		127.52	79.93	-1.6	-1.24	-2.03	-47.59		127.52	57.18	-2.23	-1.67	-3.02	-70.34	*	11.79	11.02	-1.07	-0.39	-3.65	-0.77		11.79	8.65	-1.36	-0.52	-3.14	-3.14		11.79	12.93	1.1	0.47	2.86	1.14		11.79	7.03	-1.68
212623_at	TMEM41B: transmembrane protein 41B	AU153138	440026	Hs.174905.0	178.59	121.04	-1.48	-1.28	-1.72	-57.55		178.59	270.55	1.51	1.33	1.72	91.96	*	178.59	159.32	-1.12	-0.92	-1.41	-19.27		180.08	179.56	-1	-0.84	-1.2	-0.52		180.08	141.07	-1.28	-0.97	-1.76	-39		180.08	144.09	-1.25	-0.86	-2.14	-35.99		180.08	101.48	-1.77
202540_s_at	HMGCR: 3-hydroxy-3-methylglutaryl-Coenzyme A reductase	NM_000859	3156	g4557642	413.33	278.51	-1.48	-1.25	-1.75	-134.82		413.33	320.2	-1.29	-1.02	-1.68	-93.12		413.33	202.14	-2.04	-1.65	-2.56	-211.19	*	214.68	75.56	-2.84	-2.17	-3.88	-139.12	*	214.68	73.29	-2.93	-2.13	-4.38	-141.39	*	214.68	125.47	-1.71	-1.26	-2.5	-89.21	*	214.68	104.47	-2.06
216215_s_at	RBM9: RNA binding motif protein 9	AL049748	23543	Hs.5011.3	491.87	331.42	-1.48	-1.32	-1.66	-160.44		491.87	479.22	-1.03	-0.91	-1.17	-12.65		491.87	413.72	-1.19	-1.05	-1.34	-78.14		264.52	164.26	-1.61	-1.11	-2.46	-100.26	*	264.52	157.15	-1.68	-1.16	-2.54	-107.37	*	264.52	174.76	-1.51	-0.99	-2.57	-89.76	*	264.52	114.21	-2.32
212784_at	CIC: capicua homolog (Drosophila)	AB002304	23152	Hs.94970.0	34.57	23.43	-1.48	-0.98	-2.3	-11.14		34.57	31.17	-1.11	-0.58	-4.57	-3.4		34.57	25.85	-1.34	-0.74	-3.87	-8.72		140.73	149.7	1.06	0.92	1.25	8.97		140.73	115.98	-1.21	-1	-1.48	-24.75		140.73	119.4	-1.18	-0.97	-1.43	-21.33		140.73	60.38	-2.33
202273_at	PDGFRB: platelet-derived growth factor receptor, beta polypeptide	NM_002609	5159	g4505682	39.42	26.57	-1.48	-0.99	-2.59	-12.85		39.42	34.62	-1.14	-0.84	-1.57	-4.8		39.42	57.24	1.45	1.06	1.96	17.82		188.89	133.66	-1.41	-1.19	-1.71	-55.24		188.89	40.09	-4.71	-3.51	-7.04	-148.81	*	188.89	94.76	-1.99	-1.67	-2.44	-94.13	*	188.89	41.32	-4.57
204729_s_at	STX1A: syntaxin 1A (brain)	NM_004603	6804	g4759181	33.02	22.5	-1.47	-0.96	-2.46	-10.52		33.02	22.46	-1.47	-1.03	-2.13	-10.57		33.02	26.58	-1.24	-0.86	-1.83	-6.45		42.89	74.7	1.74	1.29	2.42	31.81		42.89	74.45	1.74	1.25	2.44	31.56		42.89	81.58	1.9	1.27	2.78	38.69		42.89	122.85	2.86
211564_s_at	PDLIM4: PDZ and LIM domain 4	BC003096	8572	g13111856	7.25	4.94	-1.47	-0.65	-3.4	-2.32		7.25	5.25	-1.38	-0.58	-4.71	-2		7.25	7.97	1.1	0.49	2.46	0.72		317.45	582.04	1.83	1.69	1.99	264.59	*	317.45	446.01	1.4	1.29	1.53	128.56		317.45	517.17	1.63	1.45	1.82	199.72	*	317.45	732.35	2.31
222656_at	UBE2W: ubiquitin-conjugating enzyme E2W (putative)	AI625741	55284	Hs.21275.0	160.25	109	-1.47	-1.33	-1.62	-51.25		160.25	74.65	-2.15	-1.86	-2.51	-85.6	*	160.25	106.78	-1.5	-1.28	-1.79	-53.47	*	29.86	51.79	1.73	1.01	3.39	21.93		29.86	49.22	1.65	1	3.18	19.36		29.86	34.58	1.16	0.58	2.36	4.71		29.86	46.4	1.55
222258_s_at	SH3BP4: SH3-domain binding protein 4	AF015043	23677	Hs.17667.1	721.07	488.99	-1.47	-1.27	-1.72	-232.08		721.07	632.29	-1.14	-1	-1.29	-88.78		721.07	597.34	-1.21	-1.02	-1.44	-123.73		770.9	513.47	-1.5	-1.34	-1.68	-257.42	*	770.9	558.15	-1.38	-1.17	-1.66	-212.75		770.9	588.53	-1.31	-1.13	-1.53	-182.37		770.9	621.41	-1.24
212585_at	OSBPL8: oxysterol binding protein-like 8	BF970829	114882	Hs.109694.0	348.72	236.45	-1.47	-1.23	-1.75	-112.27		348.72	217.91	-1.6	-1.3	-1.97	-130.81	*	348.72	229.43	-1.52	-1.26	-1.81	-119.29	*	86.34	100.24	1.16	0.82	1.85	13.9		86.34	82.23	-1.05	-0.65	-1.55	-4.11		86.34	90.9	1.05	0.67	1.75	4.56		86.34	63.39	-1.36
208636_at	ACTN1: actinin, alpha 1	AI082078	87	Hs.119000.1	981.05	669.01	-1.47	-1.17	-1.85	-312.04		981.05	748.17	-1.31	-1.05	-1.64	-232.88		981.05	782.21	-1.25	-0.94	-1.77	-198.85		2366.62	2151.86	-1.1	-0.98	-1.23	-214.76		2366.62	1989.94	-1.19	-1.05	-1.34	-376.69		2366.62	1929.18	-1.23	-1.07	-1.41	-437.45		2366.62	1554.57	-1.52
226580_at	BRMS1L: breast cancer metastasis-suppressor 1-like	AA779684	84312	Hs.181035.0	316.23	215.31	-1.47	-1.24	-1.74	-100.91		316.23	140.48	-2.25	-1.93	-2.59	-175.74	*	316.23	234.65	-1.35	-1.16	-1.55	-81.58		117.93	113.26	-1.04	-0.8	-1.41	-4.67		117.93	122.97	1.04	0.86	1.27	5.04		117.93	81.63	-1.44	-1.04	-2.24	-36.3		117.93	68.71	-1.72
201895_at	ARAF: v-raf murine sarcoma 3611 viral oncogene homolog	NM_001654	369	g4502192	117.91	80.22	-1.47	-1.12	-2.05	-37.69		117.91	121.9	1.03	0.79	1.3	3.99		117.91	126.23	1.07	0.87	1.3	8.32		192.12	196.27	1.02	0.9	1.16	4.15		192.12	178.8	-1.07	-0.96	-1.2	-13.32		192.12	189.86	-1.01	-0.81	-1.31	-2.25		192.12	102.75	-1.87
210028_s_at	ORC3L: origin recognition complex, subunit 3-like (yeast)	AF125507	23595	g4337055	654.84	444.32	-1.47	-1.32	-1.66	-210.52		654.84	494.96	-1.32	-1.18	-1.49	-159.88		654.84	577.68	-1.13	-0.97	-1.35	-77.16		161.45	122.63	-1.32	-1.06	-1.68	-38.82		161.45	141.31	-1.14	-0.95	-1.38	-20.14		161.45	170.83	1.06	0.75	1.39	9.38		161.45	71.55	-2.26
201334_s_at	ARHGEF12: Rho guanine nucleotide exchange factor (GEF) 12	AB002380	23365	Hs.6582.0	394.3	267.53	-1.47	-1.22	-1.81	-126.77		394.3	453.12	1.15	1.02	1.31	58.82		394.3	411.99	1.04	0.93	1.19	17.69		202.64	116.22	-1.74	-1.36	-2.25	-86.42	*	202.64	108.87	-1.86	-1.35	-2.74	-93.77	*	202.64	116.75	-1.74	-1.26	-2.57	-85.89	*	202.64	85.76	-2.36
210202_s_at	BIN1: bridging integrator 1	U87558	274	g2160718	65.76	44.78	-1.47	-1.09	-2.01	-20.98		65.76	44.96	-1.46	-1.06	-2.08	-20.8		65.76	46.48	-1.41	-0.99	-2.19	-19.27		166.22	112.84	-1.47	-1.21	-1.85	-53.37		166.22	104.81	-1.59	-1.34	-1.9	-61.41	*	166.22	99.9	-1.66	-1.29	-2.29	-66.32	*	166.22	62.8	-2.65
227692_at	GNAI1: guanine nucleotide binding protein (G protein), alpha inhibiting activity polypeptide 1	AU153866	2770	Hs.6975.1	295.23	201.16	-1.47	-1.3	-1.68	-94.08		295.23	172.2	-1.71	-1.59	-1.86	-123.04	*	295.23	222.81	-1.33	-1.17	-1.52	-72.42		48.9	36.13	-1.35	-0.75	-2.89	-12.77		48.9	28.9	-1.69	-0.98	-3.05	-20		48.9	32.21	-1.52	-0.85	-3.13	-16.7		48.9	16.29	-3
1555673_at	LOC728285 /// LOC728934: similar to keratin associated protein 2-4	BC012486	728285 /// 728934	Hs2Affx.1.428	6.98	4.75	-1.47	-0.4	-5.05	-2.23		6.98	6.61	-1.06	-0.28	-4.87	-0.37		6.98	6.73	-1.04	-0.3	-2.22	-0.25		594.25	499.13	-1.19	-0.73	-2	-95.13		594.25	337.32	-1.76	-1.06	-3.1	-256.93	*	594.25	501.2	-1.19	-0.71	-2.07	-93.05		594.25	182.74	-3.25
218273_s_at	PPM2C: protein phosphatase 2C, magnesium-dependent, catalytic subunit	NM_018444	54704	g8923959	86.12	58.86	-1.46	-1.09	-1.92	-27.26		86.12	35.38	-2.43	-1.69	-3.64	-50.74	*	86.12	42.65	-2.02	-1.43	-2.93	-43.47		44.01	133.35	3.03	2.34	3.95	89.34	*	44.01	90.76	2.06	1.64	2.64	46.74		44.01	104.41	2.37	1.65	3.27	60.4	*	44.01	279.33	6.35
203820_s_at	IGF2BP3: insulin-like growth factor 2 mRNA binding protein 3	NM_006547	10643	g5729900	675.92	463.76	-1.46	-1.23	-1.71	-212.16		675.92	551.63	-1.23	-1.03	-1.43	-124.29		675.92	686.86	1.02	0.81	1.27	10.94		32.95	24.52	-1.34	-0.83	-2.52	-8.43		32.95	40.86	1.24	0.88	1.81	7.91		32.95	24.04	-1.37	-0.83	-2.68	-8.9		32.95	85.92	2.61
1558733_at	ZBTB38: zinc finger and BTB domain containing 38	BE386445	253461	Hs2.186838.1	281.45	192.4	-1.46	-1.17	-1.86	-89.06		281.45	279.19	-1.01	-0.77	-1.38	-2.27		281.45	239.05	-1.18	-0.8	-2.06	-42.4		95.5	192.19	2.01	1.14	3.92	96.69	*	95.5	199.38	2.09	1.34	3.92	103.89	*	95.5	174.22	1.82	0.91	3.68	78.73	*	95.5	196.88	2.06
208749_x_at	FLOT1: flotillin 1	AF085357	10211	g5114048	307.3	209.99	-1.46	-1.19	-1.8	-97.31		307.3	261.12	-1.18	-0.96	-1.43	-46.18		307.3	290.36	-1.06	-0.86	-1.3	-16.94		937.77	622.49	-1.51	-1.42	-1.6	-315.27	*	937.77	641.07	-1.46	-1.37	-1.56	-296.7		937.77	751.27	-1.25	-1.11	-1.42	-186.5		937.77	1110.3	1.18
208378_x_at	FGF5: fibroblast growth factor 5	NM_004464	2250	g4758369	4.92	3.37	-1.46	-0.41	-100000000	-1.55		4.92	3.15	-1.56	-0.47	-100000000	-1.77		4.92	2.76	-1.78	-0.52	-100000000	-2.16		25.47	33.79	1.33	0.81	2.46	8.31		25.47	90.84	3.57	2.44	6.35	65.37	*	25.47	32.17	1.26	0.87	2.25	6.7		25.47	28.59	1.12
232269_x_at	METRN: meteorin, glial cell differentiation regulator	BE965311	79006	Hs.124915.1	82.78	56.9	-1.46	-0.93	-2.2	-25.89		82.78	65.03	-1.27	-0.81	-1.96	-17.75		82.78	79.94	-1.04	-0.64	-1.74	-2.84		348.32	239.22	-1.46	-1.25	-1.73	-109.1		348.32	196.18	-1.78	-1.6	-1.97	-152.14	*	348.32	171.72	-2.03	-1.48	-3.19	-176.6	*	348.32	359.72	1.03
224984_at	NFAT5: nuclear factor of activated T-cells 5, tonicity-responsive	W61007	10725	Hs.6226.0	296.92	202.81	-1.46	-1.27	-1.69	-94.12		296.92	226.01	-1.31	-1.14	-1.51	-70.91		296.92	337.62	1.14	0.96	1.34	40.7		234.02	227.54	-1.03	-0.81	-1.32	-6.48		234.02	224.46	-1.04	-0.79	-1.42	-9.56		234.02	153.77	-1.52	-1.16	-2.06	-80.25	*	234.02	151.45	-1.55
217919_s_at	MRPL42: mitochondrial ribosomal protein L42	BE782148	28977	Hs.112110.0	1109.08	761.58	-1.46	-1.29	-1.64	-347.5		1109.08	946.31	-1.17	-1.05	-1.31	-162.76		1109.08	945.89	-1.17	-1.08	-1.27	-163.19		430.29	504.21	1.17	1.04	1.32	73.92		430.29	654.31	1.52	1.34	1.72	224.02	*	430.29	524.35	1.22	1.01	1.45	94.06		430.29	254.53	-1.69
225835_at	SLC12A2: solute carrier family 12 (sodium/potassium/chloride transporters), member 2	AK025062	6558	Hs.172129.0	387.79	265.83	-1.46	-1.24	-1.69	-121.97		387.79	237.64	-1.63	-1.34	-1.97	-150.15	*	387.79	296.76	-1.31	-1.04	-1.66	-91.03		103.05	156.57	1.52	1.26	1.86	53.51	*	103.05	88.28	-1.17	-0.95	-1.42	-14.77		103.05	91.61	-1.12	-0.78	-1.88	-11.44		103.05	57.17	-1.8
228425_at	LOC654433: hypothetical LOC654433	BF056746	654433	Hs.137011.0	3.4	2.33	-1.46	0	-100000000	-1.07		3.4	4.47	1.32	0.17	100000000	1.08		3.4	1.45	-2.34	0	-100000000	-1.95		34.05	562.77	16.53	13.63	20.76	528.72	*	34.05	151.23	4.44	3.63	5.61	117.18	*	34.05	102.42	3.01	2.24	4.02	68.37	*	34.05	17.75	-1.92
238613_at	ZAK: sterile alpha motif and leucine zipper containing kinase AZK	AI475164	51776	Hs.238442.0	36.89	25.31	-1.46	-0.93	-2.18	-11.58		36.89	36.26	-1.02	-0.64	-1.6	-0.63		36.89	30.73	-1.2	-0.76	-1.87	-6.16		119.62	47.46	-2.52	-1.99	-3.29	-72.16	*	119.62	75.73	-1.58	-1.25	-2.06	-43.89		119.62	58.83	-2.03	-1.56	-2.79	-60.8	*	119.62	44.65	-2.68
204971_at	CSTA: cystatin A (stefin A)	NM_005213	1475	g4885164	6.86	4.71	-1.46	-0.49	-100000000	-2.15		6.86	7.13	1.04	0.36	2.68	0.27		6.86	4.08	-1.68	-0.58	-84.38	-2.78		149.36	152.47	1.02	0.83	1.27	3.12		149.36	225.96	1.51	1.19	1.92	76.6	*	149.36	136.55	-1.09	-0.85	-1.41	-12.81		149.36	47.86	-3.12
235468_at	HRNBP3: Hypothetical protein LOC146713	AA531287	146713	Hs.105805.0	5.82	3.98	-1.46	0	-100000000	-1.85		5.82	5.97	1.03	0.13	100000000	0.15		5.82	5.17	-1.13	0	-40.35	-0.65		82.48	37.31	-2.21	-1.56	-3.59	-45.17		82.48	64.52	-1.28	-1.08	-1.5	-17.96		82.48	65.93	-1.25	-0.83	-2.36	-16.55		82.48	17.63	-4.68
222458_s_at	C1orf108: chromosome 1 open reading frame 108	AI205764	79647	Hs.23767.0	114.02	78.54	-1.45	-1.2	-1.76	-35.48		114.02	115.79	1.02	0.77	1.3	1.77		114.02	109.43	-1.04	-0.83	-1.31	-4.59		127.71	168.12	1.32	1.15	1.51	40.41		127.71	189.35	1.48	1.29	1.71	61.64		127.71	194.03	1.52	1.19	1.87	66.32	*	127.71	341.68	2.68
228075_x_at	TFB1M: transcription factor B1, mitochondrial	AI341648	51106	Hs.12598.2	234.17	161.9	-1.45	-1.29	-1.63	-72.27		234.17	179.56	-1.3	-1.16	-1.48	-54.61		234.17	185.56	-1.26	-1.15	-1.38	-48.61		79.96	88.67	1.11	0.75	1.65	8.71		79.96	83.58	1.05	0.74	1.52	3.62		79.96	79.5	-1.01	-0.64	-1.7	-0.46		79.96	187.89	2.35
203788_s_at	SEMA3C: sema domain, immunoglobulin domain (Ig), short basic domain, secreted, (semaphorin) 3C	AI962897	10512	Hs.171921.0	349.91	240.68	-1.45	-1.04	-2.05	-109.23		349.91	197.97	-1.77	-1.31	-2.34	-151.95	*	349.91	300.91	-1.16	-0.9	-1.43	-49.01		54.23	74.42	1.37	0.69	2.29	20.19		54.23	93.7	1.73	1.26	2.48	39.47		54.23	53.7	-1.01	-0.62	-1.89	-0.53		54.23	125.67	2.32
219169_s_at	TFB1M: transcription factor B1, mitochondrial	NM_016020	51106	g7705784	217.8	149.8	-1.45	-1.27	-1.66	-67.99		217.8	155.01	-1.41	-1.21	-1.63	-62.79		217.8	173.19	-1.26	-1.09	-1.44	-44.61		70	72.49	1.04	0.81	1.32	2.49		70	71.18	1.02	0.79	1.3	1.17		70	69.14	-1.01	-0.74	-1.46	-0.87		70	151.24	2.16
219534_x_at	CDKN1C: cyclin-dependent kinase inhibitor 1C (p57, Kip2)	NM_000076	1028	g4557440	122.24	84.08	-1.45	-0.87	-2.13	-38.16		122.24	67.61	-1.81	-0.97	-3.65	-54.63	*	122.24	82.14	-1.49	-0.89	-2.16	-40.1		5.12	4.43	-1.15	0	-100000000	-0.69		5.12	2.7	-1.9	0	-100000000	-2.42		5.12	6.6	1.29	0.14	100000000	1.47		5.12	10.24	2
202731_at	PDCD4: programmed cell death 4 (neoplastic transformation inhibitor)	NM_014456	27250	g7657448	165.23	114.05	-1.45	-1.13	-1.9	-51.18		165.23	110.43	-1.5	-1.13	-2.08	-54.8		165.23	98.44	-1.68	-1.37	-2.05	-66.79	*	65.6	48.82	-1.34	-0.91	-2.16	-16.79		65.6	64.21	-1.02	-0.77	-1.33	-1.39		65.6	53.58	-1.22	-0.9	-1.64	-12.02		65.6	91.8	1.4
216977_x_at	SNRPA1: small nuclear ribonucleoprotein polypeptide A'	AJ130972	6627	Hs.80506.3	1468.44	1013.47	-1.45	-1.38	-1.52	-454.97		1468.44	858.03	-1.71	-1.6	-1.84	-610.41	*	1468.44	979.52	-1.5	-1.36	-1.67	-488.91		446.17	418.41	-1.07	-0.91	-1.25	-27.76		446.17	547.88	1.23	1.05	1.43	101.7		446.17	534.01	1.2	0.98	1.44	87.84		446.17	568.01	1.27
201319_at	LOC645094 /// LOC649855 /// MRCL3: myosin regulatory light chain MRCL3 /// similar to myosin regulatory light chain-like	NM_006471	10627 /// 645094 /// 649855	g5453739	1872.98	1288.43	-1.45	-1.2	-1.83	-584.55		1872.98	1509.26	-1.24	-1.13	-1.36	-363.72		1872.98	1540.49	-1.22	-1.04	-1.44	-332.49		1498.6	1106.44	-1.35	-1.2	-1.54	-392.16		1498.6	1223.19	-1.23	-1.1	-1.37	-275.41		1498.6	983.6	-1.52	-1.33	-1.77	-515	*	1498.6	1874.5	1.25
218167_at	AMZ2: archaemetzincins-2	NM_016627	51321	g7706167	458.95	317.05	-1.45	-1.23	-1.73	-141.89		458.95	389.88	-1.18	-1.02	-1.35	-69.07		458.95	384.57	-1.19	-1.02	-1.41	-74.38		814.01	507.57	-1.6	-1.49	-1.73	-306.45	*	814.01	866.17	1.06	1	1.13	52.16		814.01	629.95	-1.29	-1.17	-1.44	-184.06		814.01	939.13	1.15
227012_at	SLC25A40: solute carrier family 25, member 40	AI823986	55972	Hs.208414.0	189.19	130.9	-1.45	-1.15	-1.78	-58.29		189.19	111.85	-1.69	-1.34	-2.09	-77.34	*	189.19	154.38	-1.23	-0.97	-1.53	-34.81		179.49	144.91	-1.24	-1.03	-1.48	-34.59		179.49	165.69	-1.08	-0.87	-1.34	-13.81		179.49	144.48	-1.24	-0.98	-1.6	-35.01		179.49	189.35	1.05
206027_at	S100A3: S100 calcium binding protein A3	NM_002960	6274	g4506762	132.85	91.74	-1.45	-0.88	-2.31	-41.11		132.85	57.82	-2.3	-1.37	-3.89	-75.03	*	132.85	81.11	-1.64	-0.97	-2.79	-51.74	*	26.68	14.85	-1.8	-0.84	-4.28	-11.83		26.68	17.44	-1.53	-0.71	-3.95	-9.24		26.68	19.22	-1.39	-0.62	-4.24	-7.46		26.68	25.04	-1.07
225231_at	CBL: Cas-Br-M (murine) ecotropic retroviral transforming sequence	AI828967	867	Hs.90960.0	76.04	52.4	-1.45	-1.1	-1.96	-23.65		76.04	113.47	1.49	1.18	1.89	37.42		76.04	94.98	1.25	0.89	1.68	18.93		133.8	253.76	1.9	1.69	2.14	119.95	*	133.8	178.56	1.33	1.16	1.53	44.76		133.8	153.7	1.15	0.75	1.57	19.9		133.8	106.25	-1.26
209008_x_at	KRT8: keratin 8	U76549	3856	g1673574	1237.59	852.44	-1.45	-1.17	-1.82	-385.15		1237.59	793.52	-1.56	-1.19	-2.12	-444.08	*	1237.59	1141.39	-1.08	-0.79	-1.6	-96.2		2032.43	1636.1	-1.24	-1.11	-1.38	-396.33		2032.43	1433.73	-1.42	-1.25	-1.6	-598.7		2032.43	1639.12	-1.24	-1.12	-1.37	-393.32		2032.43	1604.73	-1.27
208647_at	FDFT1: farnesyl-diphosphate farnesyltransferase 1	AA872727	2222	Hs.48876.1	1570.02	1084.03	-1.45	-1.13	-1.81	-485.99		1570.02	1247.92	-1.26	-0.96	-1.64	-322.11		1570.02	1131.22	-1.39	-1.06	-1.8	-438.81		1159.62	384.41	-3.02	-2.41	-3.92	-775.21	*	1159.62	417.77	-2.78	-2.28	-3.45	-741.85	*	1159.62	610.37	-1.9	-1.57	-2.35	-549.25	*	1159.62	563.67	-2.06
218224_at	PNMA1: paraneoplastic antigen MA1	NM_006029	9240	g11141858	724.17	498.91	-1.45	-1.01	-2.39	-225.27		724.17	469.99	-1.54	-1.29	-1.82	-254.18	*	724.17	523.85	-1.38	-1.1	-1.75	-200.32		759.2	503.84	-1.51	-1.26	-1.8	-255.35	*	759.2	517.56	-1.47	-1.21	-1.78	-241.64		759.2	601.02	-1.26	-1.01	-1.63	-158.17		759.2	365.13	-2.08
214643_x_at	BIN1: bridging integrator 1	BG034080	274	Hs.193163.10	58.76	40.5	-1.45	-0.91	-2.31	-18.26		58.76	42.15	-1.39	-0.85	-2.37	-16.61		58.76	33.54	-1.75	-1.03	-3.39	-25.23		93.4	79.74	-1.17	-0.8	-1.71	-13.67		93.4	70.39	-1.33	-0.87	-2.11	-23.02		93.4	75.1	-1.24	-0.88	-1.7	-18.3		93.4	37.05	-2.52
213112_s_at	SQSTM1: sequestosome 1	N30649	8878	Hs.279891.1	23.23	16.1	-1.44	-0.71	-3.21	-7.13		23.23	31.59	1.36	0.74	2.63	8.36		23.23	25.02	1.08	0.44	2.23	1.79		107.49	105.47	-1.02	-0.76	-1.32	-2.02		107.49	292.24	2.72	2.19	3.55	184.75	*	107.49	110.38	1.03	0.73	1.44	2.89		107.49	341.9	3.18
205032_at	ITGA2: integrin, alpha 2 (CD49B, alpha 2 subunit of VLA-2 receptor)	NM_002203	3673	g6006008	37.98	26.38	-1.44	-1.02	-2.12	-11.6		37.98	32.44	-1.17	-0.75	-2.15	-5.54		37.98	32.92	-1.15	-0.85	-1.54	-5.05		51.98	153.3	2.95	2.12	4.47	101.32	*	51.98	287.91	5.54	4.04	8.33	235.93	*	51.98	88.85	1.71	1.13	2.68	36.88		51.98	152.34	2.93
204526_s_at	TBC1D8: TBC1 domain family, member 8 (with GRAM domain)	NM_007063	11138	g5902153	224.79	156.28	-1.44	-1.15	-1.81	-68.52		224.79	149.76	-1.5	-1.2	-1.89	-75.03	*	224.79	146.13	-1.54	-1.29	-1.81	-78.66	*	30.86	43.44	1.41	0.7	3.03	12.58		30.86	38.99	1.26	0.72	2.63	8.13		30.86	29.11	-1.06	-0.46	-2.9	-1.75		30.86	89.51	2.9
205816_at	ITGB8: integrin, beta 8	NM_002214	3696	g4504778	32.84	22.84	-1.44	-0.91	-2.43	-10		32.84	20.73	-1.58	-1.04	-2.43	-12.1		32.84	17.15	-1.91	-1.27	-2.88	-15.69		62.14	45.12	-1.38	-1.02	-1.82	-17.02		62.14	34.1	-1.82	-1.32	-2.53	-28.04		62.14	30.35	-2.05	-1.42	-3.1	-31.79		62.14	178	2.86
213323_s_at	ZC3H7B: zinc finger CCCH-type containing 7B	BE855831	23264	Hs.25347.1	23.68	16.5	-1.44	-0.69	-3.77	-7.18		23.68	21.45	-1.1	-0.57	-2.17	-2.23		23.68	26.57	1.12	0.53	2.23	2.89		254.69	213.89	-1.19	-0.96	-1.44	-40.8		254.69	263.99	1.04	0.86	1.28	9.3		254.69	240.67	-1.06	-0.85	-1.3	-14.02		254.69	440.14	1.73
200637_s_at	PTPRF: protein tyrosine phosphatase, receptor type, F	AI762627	5792	Hs.75216.0	38.77	26.98	-1.44	-1.01	-2.04	-11.79		38.77	27.73	-1.4	-0.92	-2.29	-11.03		38.77	35.03	-1.11	-0.69	-2.09	-3.73		196.9	395.35	2.01	1.78	2.29	198.45	*	196.9	313.78	1.59	1.4	1.83	116.88	*	196.9	281	1.43	1.25	1.64	84.09		196.9	281.65	1.43
34408_at	RTN2: reticulon 2	AF004222	6253	4895292_RC	72.63	50.34	-1.44	-1.13	-1.86	-22.29		72.63	61.39	-1.18	-0.93	-1.53	-11.24		72.63	62.87	-1.16	-0.95	-1.39	-9.76		239.76	197.77	-1.21	-1.13	-1.29	-41.99		239.76	159.09	-1.51	-1.36	-1.68	-80.67	*	239.76	161.46	-1.48	-1.36	-1.63	-78.3		239.76	253.9	1.06
235381_at	Homo sapiens, clone IMAGE:3457110, mRNA	BF033855	0	Hs.118726.0	233.48	162.41	-1.44	-1.24	-1.66	-71.08		233.48	230.6	-1.01	-0.81	-1.29	-2.88		233.48	141.81	-1.65	-1.35	-2.04	-91.68	*	35.81	35.93	1	0.67	1.44	0.11		35.81	33.24	-1.08	-0.75	-1.59	-2.58		35.81	37.42	1.05	0.71	1.49	1.61		35.81	32.66	-1.1
200897_s_at	PALLD: palladin, cytoskeletal associated protein	NM_016081	23022	g7706354	1881.03	1306.83	-1.44	-1.22	-1.73	-574.2		1881.03	1738.9	-1.08	-0.93	-1.27	-142.13		1881.03	2019.96	1.07	0.82	1.34	138.93		1192.84	716.27	-1.67	-1.4	-1.99	-476.57	*	1192.84	590.51	-2.02	-1.72	-2.38	-602.33	*	1192.84	963.73	-1.24	-1.02	-1.53	-229.11		1192.84	1000.17	-1.19
1555923_a_at	C10orf114: chromosome 10 open reading frame 114	BQ007522	399726	Hs2.315568.1	41.76	29.09	-1.44	-1	-1.94	-12.67		41.76	37.87	-1.1	-0.75	-1.56	-3.89		41.76	33.86	-1.23	-0.83	-1.78	-7.9		80.4	51.46	-1.56	-1.11	-2.44	-28.94		80.4	29.83	-2.7	-2.11	-3.47	-50.57	*	80.4	47.44	-1.7	-1.18	-2.74	-32.97		80.4	64.63	-1.24
204345_at	COL16A1: collagen, type XVI, alpha 1	NM_001856	1307	g11386158	142.05	98.79	-1.44	-1.22	-1.68	-43.26		142.05	47.81	-2.97	-2.43	-3.67	-94.24	*	142.05	56.1	-2.53	-1.84	-3.85	-85.95	*	245.03	54.74	-4.48	-3.39	-6.19	-190.3	*	245.03	50.31	-4.87	-3.4	-7.94	-194.72	*	245.03	93.42	-2.62	-2.08	-3.36	-151.62	*	245.03	165.36	-1.48
212301_at	RTF1: Rtf1, Paf1/RNA polymerase II complex component, homolog (S. cerevisiae)	D87440	23168	Hs.83419.0	408.24	284.31	-1.44	-1.23	-1.7	-123.93		408.24	415.31	1.02	0.9	1.15	7.07		408.24	368.09	-1.11	-0.99	-1.24	-40.15		227.42	137.69	-1.65	-1.22	-2.26	-89.73	*	227.42	114.04	-1.99	-1.45	-2.8	-113.38	*	227.42	207.51	-1.1	-0.81	-1.51	-19.92		227.42	147.61	-1.54
208614_s_at	FLNB: filamin B, beta (actin binding protein 278)	M62994	2317	g349450	845.47	586.83	-1.44	-1.29	-1.61	-258.64		845.47	573.93	-1.47	-1.23	-1.81	-271.54		845.47	753.84	-1.12	-0.79	-1.9	-91.64		170.64	124.44	-1.37	-0.97	-1.97	-46.21		170.64	132.64	-1.29	-0.95	-1.69	-38		170.64	105.52	-1.62	-1.15	-2.28	-65.13	*	170.64	88.89	-1.92
222409_at	CORO1C: coronin, actin binding protein, 1C	AL162070	23603	Hs.17377.0	390.63	270.44	-1.44	-1.27	-1.64	-120.19		390.63	372.74	-1.05	-0.88	-1.26	-17.89		390.63	354.9	-1.1	-0.94	-1.29	-35.72		345.5	270.11	-1.28	-1.01	-1.66	-75.39		345.5	336.55	-1.03	-0.81	-1.32	-8.95		345.5	277.28	-1.25	-0.94	-1.73	-68.22		345.5	177.92	-1.94
207165_at	HMMR: hyaluronan-mediated motility receptor (RHAMM)	NM_012485	3161	g7108350	764.32	531.37	-1.44	-1.32	-1.57	-232.95		764.32	657.85	-1.16	-1.08	-1.25	-106.48		764.32	619.69	-1.23	-1.16	-1.32	-144.63		473.13	491.11	1.04	0.93	1.16	17.97		473.13	377.99	-1.25	-1.09	-1.45	-95.15		473.13	471.09	-1	-0.82	-1.28	-2.05		473.13	213.79	-2.21
224744_at	IMPAD1: inositol monophosphatase domain containing 1	AW628838	54928	Hs.13328.0	175.15	121.46	-1.44	-1.04	-2.17	-53.69		175.15	218.25	1.25	1.04	1.52	43.1		175.15	241.35	1.38	1.05	1.77	66.2		143.04	93.03	-1.54	-1.28	-1.87	-50.01	*	143.04	117.13	-1.22	-1.03	-1.47	-25.91		143.04	108.34	-1.32	-0.95	-2.11	-34.7		143.04	58.88	-2.43
212126_at	CDNA clone IMAGE:4842353	BG391282	0	Hs.306000.1	255.26	176.75	-1.44	-1.2	-1.71	-78.51		255.26	264.69	1.04	0.87	1.26	9.43		255.26	189.34	-1.35	-1.1	-1.64	-65.92		194.45	102.33	-1.9	-1.57	-2.34	-92.13	*	194.45	66.01	-2.95	-2.39	-3.75	-128.44	*	194.45	150.84	-1.29	-0.94	-1.98	-43.61		194.45	73.68	-2.64
214188_at	HEXIM1: Hexamethylene bis-acetamide inducible 1	AW665096	10614	Hs.15299.1	88.43	61.32	-1.44	-1.11	-2	-27.11		88.43	63.98	-1.38	-1.13	-1.73	-24.45		88.43	36.73	-2.41	-1.97	-2.99	-51.7	*	4.54	4.29	-1.06	-0.28	-100000000	-0.25		4.54	2.97	-1.53	-0.37	-100000000	-1.57		4.54	4.12	-1.1	-0.29	-100000000	-0.41		4.54	1.69	-2.68
225885_at	EEA1: early endosome antigen 1	AI336848	8411	Hs.24370.0	133.46	92.55	-1.44	-1.02	-2.2	-40.91		133.46	56.31	-2.37	-1.75	-3.31	-77.15	*	133.46	110.57	-1.21	-0.91	-1.64	-22.89		119.45	78.15	-1.53	-1.18	-1.96	-41.31		119.45	76.66	-1.56	-1.06	-2.58	-42.79		119.45	77.06	-1.55	-1.19	-2	-42.39		119.45	42.28	-2.83
205796_at	TCP11L1: t-complex 11 (mouse)-like 1	NM_018393	55346	g8922998	61.54	42.69	-1.44	-1.06	-2.1	-18.85		61.54	56.89	-1.08	-0.84	-1.42	-4.65		61.54	53.38	-1.15	-0.94	-1.4	-8.16		135.47	68.47	-1.98	-1.61	-2.44	-67	*	135.47	59.5	-2.28	-1.84	-2.84	-75.96	*	135.47	87.61	-1.55	-1.17	-2.14	-47.86		135.47	37.1	-3.65
233827_s_at	SUPT16H: suppressor of Ty 16 homolog (S. cerevisiae)	AK024072	11198	Hs.14963.1	417.19	290.77	-1.43	-1.15	-1.83	-126.42		417.19	340.02	-1.23	-0.9	-1.84	-77.16		417.19	350.87	-1.19	-0.93	-1.57	-66.31		24.72	76.72	3.1	1.7	8.62	52	*	24.72	129.34	5.23	2.94	14.47	104.62	*	24.72	107.75	4.36	2.5	11.99	83.03	*	24.72	179.18	7.25
209386_at	TM4SF1: transmembrane 4 L six family member 1	AI346835	4071	Hs.3337.0	2254.61	1578.98	-1.43	-1.31	-1.55	-675.63		2254.61	3101.87	1.38	1.23	1.54	847.26		2254.61	2591.18	1.15	0.89	1.41	336.57		504.03	804.59	1.6	1.26	2.06	300.56	*	504.03	1135.84	2.25	1.73	2.95	631.81	*	504.03	589.38	1.17	0.88	1.55	85.35		504.03	1556.93	3.09
213548_s_at	CDV3: CDV3 homolog (mouse)	BG257762	55573	Hs.283690.2	89.3	62.29	-1.43	-1.13	-1.8	-27.02		89.3	75.64	-1.18	-0.91	-1.52	-13.66		89.3	127.24	1.42	0.97	1.98	37.94		107.13	214.03	2	1.62	2.49	106.9	*	107.13	408.5	3.81	3.24	4.6	301.37	*	107.13	255.26	2.38	1.83	3.07	148.13	*	107.13	238.47	2.23
224996_at	CDNA FLJ39064 fis, clone NT2RP7014583	N30209	0	Hs.332422.0	1362.57	951.88	-1.43	-1.26	-1.63	-410.69		1362.57	1584.1	1.16	1.03	1.31	221.53		1362.57	1279.83	-1.06	-0.98	-1.16	-82.74		483.55	378.91	-1.28	-0.92	-1.76	-104.63		483.55	410.55	-1.18	-0.86	-1.57	-73		483.55	536.04	1.11	0.75	1.6	52.5		483.55	998.76	2.07
225195_at	DPH3: DPH3, KTI11 homolog (S. cerevisiae)	AI825858	285381	Hs.264915.0	340.93	238.17	-1.43	-1.21	-1.71	-102.76		340.93	281.84	-1.21	-1.04	-1.4	-59.09		340.93	294.21	-1.16	-1.02	-1.3	-46.71		311.95	446.49	1.43	1.28	1.61	134.55		311.95	503.61	1.61	1.43	1.83	191.66	*	311.95	447.13	1.43	1.14	1.75	135.19		311.95	592.03	1.9
209011_at	TRIO: triple functional domain (PTPRF interacting)	BF223718	7204	Hs.171957.1	639.08	445.72	-1.43	-1.25	-1.64	-193.36		639.08	538.96	-1.19	-1.02	-1.38	-100.12		639.08	619.76	-1.03	-0.8	-1.4	-19.33		377.09	493.29	1.31	1.12	1.53	116.19		377.09	432.59	1.15	0.96	1.36	55.49		377.09	474.87	1.26	0.95	1.59	97.77		377.09	711.36	1.89
208416_s_at	SPTB: spectrin, beta, erythrocytic (includes spherocytosis, clinical type I)	NM_000347	6710	g10334855	6.98	4.88	-1.43	0	-100000000	-2.1		6.98	8.31	1.19	0	100000000	1.33		6.98	14.19	2.03	0	100000000	7.21		108.72	169.16	1.56	1.14	2.17	60.44	*	108.72	119.95	1.1	0.33	2.02	11.24		108.72	132.5	1.22	0.31	2.28	23.78		108.72	148.18	1.36
205356_at	USP13: ubiquitin specific peptidase 13 (isopeptidase T-3)	NM_003940	8975	g4507848	240.61	167.95	-1.43	-1.23	-1.65	-72.66		240.61	229.84	-1.05	-0.87	-1.27	-10.76		240.61	175.8	-1.37	-1.17	-1.59	-64.81		209.87	112.32	-1.87	-1.36	-2.65	-97.55	*	209.87	153.21	-1.37	-1.02	-1.86	-56.65		209.87	154.42	-1.36	-0.98	-1.96	-55.45		209.87	163.86	-1.28
218047_at	OSBPL9: oxysterol binding protein-like 9	NM_024586	114883	g13375771	1107.21	772.64	-1.43	-1.2	-1.69	-334.58		1107.21	582.49	-1.9	-1.57	-2.26	-524.72	*	1107.21	934.82	-1.18	-0.99	-1.39	-172.39		389.68	336.37	-1.16	-0.97	-1.38	-53.31		389.68	351.87	-1.11	-0.89	-1.4	-37.81		389.68	388.97	-1	-0.83	-1.22	-0.71		389.68	281.64	-1.38
200076_s_at	C19orf50: chromosome 19 open reading frame 50	BC006479	79036	g13623702	180.27	126.34	-1.43	-1.12	-1.85	-53.93		180.27	189.07	1.05	0.83	1.32	8.8		180.27	149.3	-1.21	-0.96	-1.54	-30.97		165.34	195.82	1.18	0.81	1.64	30.47		165.34	200.4	1.21	0.95	1.55	35.05		165.34	176.05	1.06	0.84	1.36	10.7		165.34	100.14	-1.65
226191_at	MRNA; cDNA DKFZp686L15210 (from clone DKFZp686L15210)	AI431788	0	Hs.90063.1	295.06	205.99	-1.43	-1.18	-1.81	-89.07		295.06	180.77	-1.63	-1.36	-2.02	-114.29	*	295.06	224.34	-1.32	-1.08	-1.66	-70.73		248.89	152.62	-1.63	-1.29	-2.19	-96.27	*	248.89	166.47	-1.5	-1.31	-1.73	-82.42		248.89	200.86	-1.24	-1.06	-1.48	-48.03		248.89	124.26	-2
229669_at	LOC440416: hypothetical gene supported by BC072410	AA166965	440416	Hs.111045.0	32.26	22.6	-1.43	-1.03	-1.91	-9.66		32.26	37.37	1.16	0.86	1.62	5.11		32.26	22.21	-1.45	-0.96	-2.31	-10.05		102.77	113.08	1.1	0.92	1.31	10.31		102.77	57.78	-1.78	-1.32	-2.61	-44.99		102.77	121.35	1.18	1.01	1.38	18.58		102.77	47.26	-2.17
230005_at	DKFZp313A2432: hypothetical protein DKFZp313A2432	AI742358	258010	Hs.24908.1	204.96	142.85	-1.43	-1.33	-1.56	-62.11		204.96	105.54	-1.94	-1.65	-2.35	-99.42	*	204.96	119.48	-1.72	-1.45	-2.09	-85.48	*	49.9	55.41	1.11	0.7	2.22	5.51		49.9	74.4	1.49	0.98	2.95	24.5		49.9	57.2	1.15	0.75	2.26	7.31		49.9	22.58	-2.21
227404_s_at	EGR1: Early growth response 1	AI459194	1958	Hs.326035.1	167.31	116.67	-1.43	-0.99	-2.1	-50.64		167.31	194.85	1.16	0.77	1.71	27.54		167.31	71.77	-2.33	-1.54	-3.76	-95.54	*	971.27	947.53	-1.03	-0.91	-1.17	-23.74		971.27	540.95	-1.8	-1.54	-2.14	-430.32	*	971.27	796.65	-1.22	-1.04	-1.47	-174.62		971.27	435.14	-2.23
238784_at	DPY19L2: dpy-19-like 2 (C. elegans)	AI039361	283417	Hs.125472.0	20.73	14.54	-1.43	-0.91	-2.35	-6.19		20.73	18.16	-1.14	-0.72	-1.95	-2.57		20.73	11.95	-1.73	-1.12	-2.76	-8.78		93.85	67.55	-1.39	-1.08	-1.89	-26.3		93.85	50.36	-1.86	-1.57	-2.23	-43.49		93.85	83.98	-1.12	-0.91	-1.4	-9.87		93.85	23.9	-3.93
226066_at	MITF: microphthalmia-associated transcription factor	AL117653	4286	Hs.5884.0	744.59	519.36	-1.43	-1.22	-1.73	-225.23		744.59	650.75	-1.14	-0.97	-1.39	-93.85		744.59	384.73	-1.94	-1.51	-2.67	-359.87	*	148.56	133.49	-1.11	-0.79	-1.53	-15.07		148.56	197.02	1.33	0.99	1.84	48.46		148.56	86.82	-1.71	-1.25	-2.25	-61.74	*	148.56	34.66	-4.29
205920_at	SLC6A6: solute carrier family 6 (neurotransmitter transporter, taurine), member 6	NM_003043	6533	g4507044	20.61	14.47	-1.42	-0.65	-4.6	-6.14		20.61	4.29	-4.81	-1.64	-100000000	-16.32		20.61	25.25	1.23	0.56	2.52	4.64		18.97	54.77	2.89	1.82	5.43	35.8		18.97	108.42	5.71	3.12	11.24	89.44	*	18.97	28.44	1.5	0.7	3.07	9.46		18.97	122.73	6.47
233919_s_at	HABP4: hyaluronan binding protein 4	BF213501	22927	Hs.22116.3	98.55	69.32	-1.42	-1.11	-1.81	-29.24		98.55	83.27	-1.18	-0.93	-1.48	-15.28		98.55	44.84	-2.2	-1.76	-2.68	-53.71	*	8.44	16.58	1.96	0.35	42.31	8.14		8.44	11.52	1.37	0.55	29.09	3.08		8.44	15.57	1.84	0.75	39.3	7.13		8.44	27.75	3.29
202643_s_at	TNFAIP3: tumor necrosis factor, alpha-induced protein 3	AI738896	7128	Hs.211600.0	96.36	67.67	-1.42	-1.11	-1.85	-28.69		96.36	86.31	-1.12	-0.92	-1.33	-10.05		96.36	131.52	1.36	1.15	1.64	35.16		23.13	126.01	5.45	3.89	8.58	102.88	*	23.13	136.56	5.9	4.3	9.23	113.43	*	23.13	53.66	2.32	1.55	3.76	30.53		23.13	74.39	3.22
1569470_a_at	FRMD5: FERM domain containing 5	BC020191	84978	Hs2.161134.3	36.62	25.84	-1.42	-0.91	-2.3	-10.78		36.62	22.46	-1.63	-1.1	-2.39	-14.16		36.62	27.18	-1.35	-0.91	-1.95	-9.44		162.62	168.5	1.04	0.85	1.23	5.88		162.62	144.49	-1.13	-0.99	-1.29	-18.13		162.62	198.45	1.22	1.11	1.34	35.83		162.62	314.3	1.93
203947_at	CSTF3: cleavage stimulation factor, 3' pre-RNA, subunit 3, 77kDa	NM_001326	1479	g4557494	320.65	225.7	-1.42	-1.24	-1.64	-94.95		320.65	274.11	-1.17	-1.07	-1.29	-46.55		320.65	247.99	-1.29	-1.12	-1.51	-72.66		246.13	257.91	1.05	0.92	1.19	11.77		246.13	254.96	1.04	0.9	1.19	8.83		246.13	253.14	1.03	0.91	1.16	7.01		246.13	384.98	1.56
211503_s_at	RAB14: RAB14, member RAS oncogene family	AF112206	51552	g6563199	548.34	384.85	-1.42	-1.21	-1.67	-163.49		548.34	480.69	-1.14	-0.96	-1.34	-67.65		548.34	451.45	-1.21	-1.04	-1.41	-96.89		272.33	279.98	1.03	0.83	1.26	7.64		272.33	357.3	1.31	1.11	1.56	84.97		272.33	264.63	-1.03	-0.83	-1.3	-7.7		272.33	420.9	1.55
209081_s_at	COL18A1: collagen, type XVIII, alpha 1	NM_030582	80781	Hs.78409.0	9.88	6.96	-1.42	0	-100000000	-2.92		9.88	9.74	-1.01	0	-100000000	-0.14		9.88	9.98	1.01	0	100000000	0.11		24.49	94.71	3.87	0.36	15.36	70.22	*	24.49	17.87	-1.37	-0.38	-2.92	-6.62		24.49	24.79	1.01	0.48	3.64	0.3		24.49	34.98	1.43
203273_s_at	TUSC2: tumor suppressor candidate 2	NM_007275	11334	g6005759	213.4	150.07	-1.42	-1.15	-1.72	-63.32		213.4	149.38	-1.43	-1.1	-1.87	-64.01		213.4	152.66	-1.4	-1.13	-1.67	-60.74		115.73	164.11	1.42	1.2	1.7	48.38		115.73	183.97	1.59	1.21	2.03	68.24	*	115.73	141.96	1.23	0.79	1.71	26.23		115.73	162.72	1.41
212004_at	C1orf144: chromosome 1 open reading frame 144	AL050028	26099	Hs.226770.0	217.08	152.35	-1.42	-1.06	-1.88	-64.73		217.08	194.26	-1.12	-0.83	-1.48	-22.82		217.08	170.47	-1.27	-0.96	-1.65	-46.61		205.13	249.35	1.22	1.04	1.44	44.22		205.13	313.54	1.53	1.28	1.85	108.41	*	205.13	320.18	1.56	1.33	1.86	115.05	*	205.13	283.66	1.38
225647_s_at	CTSC: cathepsin C	AI246687	1075	Hs.10029.1	688.33	484.01	-1.42	-1.17	-1.79	-204.32		688.33	618.44	-1.11	-0.98	-1.27	-69.89		688.33	536.14	-1.28	-1.16	-1.42	-152.19		625.56	667.15	1.07	0.91	1.23	41.58		625.56	1148.89	1.84	1.41	2.27	523.32	*	625.56	663.81	1.06	0.88	1.24	38.24		625.56	758.02	1.21
200878_at	EPAS1: endothelial PAS domain protein 1	AF052094	2034	Hs.8136.0	669.37	472.6	-1.42	-1.16	-1.81	-196.77		669.37	689.38	1.03	0.86	1.21	20.01		669.37	449.32	-1.49	-1.35	-1.64	-220.05		66.74	120.68	1.81	1.26	2.51	53.94	*	66.74	95.83	1.44	0.98	2.02	29.08		66.74	55.29	-1.21	-0.89	-1.66	-11.46		66.74	78.35	1.17
230345_at	Transcribed locus	AI654547	0	Hs.170843.0	10.71	7.52	-1.42	-0.38	-100000000	-3.19		10.71	6.3	-1.7	-0.48	-100000000	-4.41		10.71	3.67	-2.92	-0.61	-100000000	-7.05		63.33	227.9	3.6	2.74	4.82	164.57	*	63.33	166.59	2.63	2.02	3.5	103.26	*	63.33	121.28	1.92	1.35	2.67	57.95	*	63.33	72.62	1.15
202332_at	CSNK1E: casein kinase 1, epsilon	NM_001894	1454	g4503092	560.86	393.63	-1.42	-1.16	-1.75	-167.23		560.86	618.6	1.1	0.8	1.46	57.74		560.86	365.16	-1.54	-1.23	-1.94	-195.7	*	541.38	458.8	-1.18	-1.09	-1.28	-82.58		541.38	453.14	-1.19	-1.04	-1.4	-88.25		541.38	422.88	-1.28	-1.08	-1.55	-118.51		541.38	527.94	-1.03
220617_s_at	ZNF532: zinc finger protein 532	NM_018181	55205	g8922593	308.66	217.51	-1.42	-1.11	-1.79	-91.15		308.66	225.6	-1.37	-1.1	-1.66	-83.06		308.66	173.75	-1.78	-1.42	-2.15	-134.91	*	81.45	66.9	-1.22	-0.55	-3.21	-14.55		81.45	79.13	-1.03	-0.49	-2.16	-2.32		81.45	99.51	1.22	0.64	2.5	18.06		81.45	74.6	-1.09
238180_at	Transcribed locus	AI382026	0	Hs.151668.0	13.08	9.24	-1.42	-0.57	-7.15	-3.84		13.08	13.3	1.02	0.47	2.28	0.22		13.08	10.55	-1.24	-0.51	-4.31	-2.52		85.08	49.11	-1.73	-1.43	-2.11	-35.97		85.08	20.7	-4.11	-3.15	-5.65	-64.38	*	85.08	49.56	-1.72	-1.3	-2.41	-35.53		85.08	77.44	-1.1
202539_s_at	HMGCR: 3-hydroxy-3-methylglutaryl-Coenzyme A reductase	AL518627	3156	Hs.11899.0	563.1	396.05	-1.42	-1.1	-1.84	-167.04		563.1	408.48	-1.38	-1	-1.97	-154.62		563.1	322.25	-1.75	-1.28	-2.48	-240.85	*	264.35	101.1	-2.61	-2.14	-3.24	-163.25	*	264.35	147.42	-1.79	-1.4	-2.39	-116.93	*	264.35	167.94	-1.57	-1.2	-2.18	-96.41	*	264.35	190.94	-1.38
208650_s_at	CD24: CD24 molecule	BG327863	934	Hs.286124.1	2098.68	1480.61	-1.42	-1.3	-1.55	-618.07		2098.68	1392.84	-1.51	-1.35	-1.69	-705.84	*	2098.68	1975.13	-1.06	-0.99	-1.14	-123.55		7.11	5.79	-1.23	-0.21	-3.49	-1.31		7.11	6.65	-1.07	-0.18	-4.46	-0.45		7.11	3.35	-2.12	-0.36	-5.13	-3.76		7.11	4.55	-1.56
220500_s_at	RABL2A /// RABL2B: RAB, member of RAS oncogene family-like 2B /// RAB, member of RAS oncogene family-like 2A	NM_007082	11158 /// 11159	g7549818	249.14	175.35	-1.42	-1.24	-1.64	-73.78		249.14	304.62	1.22	1.02	1.45	55.48		249.14	214	-1.16	-1.05	-1.29	-35.13		252.4	168.81	-1.5	-1.3	-1.74	-83.59		252.4	114.2	-2.21	-1.89	-2.64	-138.2	*	252.4	179.15	-1.41	-1.12	-1.89	-73.25		252.4	155.47	-1.62
209369_at	ANXA3: annexin A3	M63310	306	g178696	2056.89	1447.47	-1.42	-1.18	-1.76	-609.42		2056.89	1402.76	-1.47	-1.32	-1.63	-654.13		2056.89	1745.36	-1.18	-0.94	-1.55	-311.53		355.3	204.55	-1.74	-1.3	-2.48	-150.76	*	355.3	410.55	1.16	0.87	1.48	55.25		355.3	253.66	-1.4	-1.04	-2.04	-101.65		355.3	214.65	-1.66
213136_at	PTPN2: protein tyrosine phosphatase, non-receptor type 2	AI828880	5771	Hs.82829.1	219.7	154.23	-1.42	-1.13	-1.78	-65.47		219.7	226.2	1.03	0.82	1.3	6.5		219.7	170.61	-1.29	-1.01	-1.65	-49.09		454.93	313.25	-1.45	-1.29	-1.65	-141.68		454.93	396.78	-1.15	-1.01	-1.32	-58.15		454.93	437.59	-1.04	-0.83	-1.38	-17.34		454.93	259.55	-1.75
226237_at	MRNA full length insert cDNA clone EUROIMAGE 1913076	AL359062	0	Hs.41271.0	174.92	123.08	-1.42	-1.14	-1.85	-51.84		174.92	221.61	1.27	1.01	1.55	46.69		174.92	97.27	-1.8	-1.57	-2.06	-77.65	*	43.48	29.32	-1.48	-0.91	-3.08	-14.16		43.48	36.71	-1.18	-0.8	-1.86	-6.77		43.48	23.05	-1.89	-1.15	-4.02	-20.43		43.48	8.18	-5.32
205808_at	ASPH: aspartate beta-hydroxylase	NM_004318	444	g4757799	203.74	144.12	-1.41	-1.19	-1.66	-59.62		203.74	218.39	1.07	0.91	1.27	14.65		203.74	161.46	-1.26	-1.04	-1.52	-42.28		20.07	25.37	1.26	0.6	2.37	5.3		20.07	60.78	3.03	1.95	5.17	40.71		20.07	49.66	2.47	1.65	4.17	29.59		20.07	164.99	8.22
1555609_a_at	ZMAT3: zinc finger, matrin type 3	AF355465	64393	Hs2.252406.3	22.78	16.18	-1.41	-0.68	-2.44	-6.6		22.78	18.95	-1.2	-0.55	-2.5	-3.83		22.78	20.27	-1.12	-0.51	-2.6	-2.51		60.39	87.57	1.45	1.14	1.9	27.18		60.39	154.63	2.56	2.08	3.28	94.25	*	60.39	87.86	1.45	1.12	1.93	27.47		60.39	225.52	3.73
209013_x_at	TRIO: triple functional domain (PTPRF interacting)	AF091395	7204	g3644047	213.15	150.71	-1.41	-1.11	-1.75	-62.44		213.15	179.74	-1.19	-0.93	-1.48	-33.41		213.15	203.74	-1.05	-0.79	-1.38	-9.41		118.94	256.06	2.15	1.8	2.63	137.12	*	118.94	207.58	1.75	1.36	2.23	88.64	*	118.94	252.44	2.12	1.66	2.7	133.5	*	118.94	378.51	3.18
222572_at	PPM2C: protein phosphatase 2C, magnesium-dependent, catalytic subunit	BG542521	54704	Hs.22265.0	236.04	167.81	-1.41	-1.15	-1.75	-68.23		236.04	94.47	-2.5	-2.03	-3.15	-141.57	*	236.04	117.5	-2.01	-1.64	-2.52	-118.54	*	234.75	463.08	1.97	1.79	2.19	228.33	*	234.75	238.15	1.01	0.8	1.25	3.4		234.75	349.24	1.49	1.3	1.7	114.49		234.75	577.96	2.46
202162_s_at	CNOT8: CCR4-NOT transcription complex, subunit 8	AI769416	9337	Hs.26703.0	227.39	161.79	-1.41	-1.09	-1.85	-65.61		227.39	173.66	-1.31	-1.06	-1.59	-53.73		227.39	149.37	-1.52	-1.22	-1.89	-78.02	*	74.96	87.97	1.17	0.89	1.56	13.01		74.96	99.16	1.32	1.05	1.72	24.2		74.96	107.32	1.43	0.96	2.03	32.36		74.96	142.07	1.9
231897_at	LTB4DH: leukotriene B4 12-hydroxydehydrogenase	AL135787	22949	Hs.297143.0	1014.7	722	-1.41	-1.24	-1.6	-292.7		1014.7	899.5	-1.13	-1.04	-1.22	-115.2		1014.7	810.93	-1.25	-1.16	-1.35	-203.77		263.48	213.42	-1.23	-0.95	-1.61	-50.06		263.48	227.69	-1.16	-0.89	-1.51	-35.79		263.48	323.08	1.23	0.91	1.62	59.6		263.48	482.46	1.83
201179_s_at	GNAI3: guanine nucleotide binding protein (G protein), alpha inhibiting activity polypeptide 3	J03005	2773	g183183	576.97	410.61	-1.41	-1.19	-1.69	-166.36		576.97	526.13	-1.1	-0.93	-1.31	-50.84		576.97	555.21	-1.04	-0.91	-1.18	-21.77		602.67	726.82	1.21	1.1	1.32	124.14		602.67	854.11	1.42	1.3	1.54	251.44		602.67	749.05	1.24	1.03	1.46	146.37		602.67	967.81	1.61
224920_x_at	MYADM: myeloid-associated differentiation marker	AA909044	91663	Hs.278528.1	72.26	51.27	-1.41	-0.99	-2.03	-20.98		72.26	57.43	-1.26	-0.89	-1.79	-14.83		72.26	73.39	1.02	0.71	1.43	1.13		158.74	162.16	1.02	0.82	1.32	3.42		158.74	129.13	-1.23	-0.93	-1.58	-29.61		158.74	103.29	-1.54	-1.06	-2.35	-55.46	*	158.74	196.15	1.24
204610_s_at	CCDC85B: coiled-coil domain containing 85B	NM_006848	11007	g5803004	155.96	111	-1.41	-1.12	-1.78	-44.96		155.96	114.21	-1.37	-1.1	-1.69	-41.76		155.96	111.13	-1.4	-1.13	-1.75	-44.83		329.15	171.13	-1.92	-1.69	-2.2	-158.02	*	329.15	224.85	-1.46	-1.32	-1.62	-104.3		329.15	157.84	-2.09	-1.73	-2.6	-171.31	*	329.15	405.27	1.23
226021_at	RDH10: retinol dehydrogenase 10 (all-trans)	AW150720	157506	Hs.106283.0	361.05	256.89	-1.41	-1.08	-1.87	-104.16		361.05	291.3	-1.24	-0.99	-1.54	-69.76		361.05	222.58	-1.62	-1.21	-2.27	-138.47	*	99.63	118.93	1.19	0.84	1.74	19.3		99.63	162.81	1.63	1.19	2.35	63.18	*	99.63	104.02	1.04	0.65	1.61	4.4		99.63	111.05	1.11
223174_at	BTBD10: BTB (POZ) domain containing 10	BC005071	84280	g13477212	152.28	107.77	-1.41	-1.19	-1.69	-44.51		152.28	101.34	-1.5	-1.29	-1.75	-50.94	*	152.28	70.32	-2.17	-1.53	-3.55	-81.96	*	321.37	311.2	-1.03	-0.93	-1.15	-10.17		321.37	435.88	1.36	1.13	1.59	114.5		321.37	326.19	1.02	0.82	1.22	4.82		321.37	331	1.03
203302_at	DCK: deoxycytidine kinase	NM_000788	1633	g4503268	513.07	364.94	-1.41	-1.25	-1.59	-148.13		513.07	438.89	-1.17	-1.07	-1.28	-74.18		513.07	322.9	-1.59	-1.41	-1.81	-190.17	*	178.67	178.6	-1	-0.79	-1.27	-0.07		178.67	245.1	1.37	1.1	1.73	66.43		178.67	158.49	-1.13	-0.89	-1.41	-20.18		178.67	173.63	-1.03
229460_at	CDNA FLJ37917 fis, clone CTONG1000137	AI927605	0	Hs.174187.0	150.15	106.24	-1.41	-1.18	-1.73	-43.92		150.15	93.23	-1.61	-1.34	-1.98	-56.92	*	150.15	94.48	-1.59	-1.33	-1.93	-55.67	*	20.31	16.48	-1.23	-0.57	-2.31	-3.83		20.31	25.38	1.25	0.77	2.57	5.08		20.31	20.34	1	0.6	2.08	0.04		20.31	17.77	-1.14
209685_s_at	PRKCB1: protein kinase C, beta 1	M13975	5579	g189968	60.85	43.23	-1.41	-0.99	-1.99	-17.62		60.85	141.18	2.32	1.75	3.18	80.33	*	60.85	31.36	-1.94	-1.37	-2.73	-29.49		16.11	13.05	-1.23	-0.49	-100000000	-3.06		16.11	13.93	-1.16	-0.53	-3.26	-2.18		16.11	13.54	-1.19	-0.59	-2.25	-2.57		16.11	13.51	-1.19
214605_x_at	GPR1: G protein-coupled receptor 1	AL046992	2825	Hs.184907.0	106.63	75.87	-1.41	-0.81	-2.54	-30.75		106.63	98.15	-1.09	-0.67	-1.63	-8.48		106.63	224.12	2.1	1.3	3.5	117.5	*	21.23	10.83	-1.96	-1.02	-5.01	-10.4		21.23	12.31	-1.72	-0.75	-422.28	-8.92		21.23	16.92	-1.25	-0.7	-2.47	-4.31		21.23	17.17	-1.24
214110_s_at	LOC654342: Similar to lymphocyte-specific protein 1	BF195104	654342	Hs.56729.2	33.43	23.64	-1.41	-0.55	-3.96	-9.79		33.43	30.25	-1.11	-0.43	-3.07	-3.18		33.43	34.21	1.02	0.41	2.58	0.78		716.06	497.2	-1.44	-1.36	-1.53	-218.86		716.06	242.98	-2.95	-2.59	-3.41	-473.08	*	716.06	435.52	-1.64	-1.46	-1.88	-280.55	*	716.06	528.78	-1.35
217916_s_at	FAM49B: family with sequence similarity 49, member B	NM_016623	51571	g7705303	1298	918.04	-1.41	-1.24	-1.64	-379.96		1298	1208.1	-1.07	-0.99	-1.17	-89.9		1298	974.97	-1.33	-1.23	-1.44	-323.04		1130.23	1152.89	1.02	0.92	1.14	22.67		1130.23	1144.54	1.01	0.89	1.15	14.31		1130.23	922.12	-1.23	-1.03	-1.49	-208.11		1130.23	726.41	-1.56
216300_x_at	RARA: retinoic acid receptor, alpha	BE383139	5914	Hs.250505.1	81.4	57.93	-1.41	-1.04	-1.98	-23.48		81.4	68.34	-1.19	-0.91	-1.57	-13.07		81.4	70.61	-1.15	-0.91	-1.46	-10.79		157.45	136.84	-1.15	-0.9	-1.56	-20.61		157.45	102.86	-1.53	-1.18	-2.12	-54.59	*	157.45	154.72	-1.02	-0.82	-1.32	-2.74		157.45	99.15	-1.59
210201_x_at	BIN1: bridging integrator 1	AF001383	274	g2199534	166.92	117.98	-1.41	-1.12	-1.82	-48.94		166.92	121.59	-1.37	-1	-2.04	-45.32		166.92	114.34	-1.46	-1.09	-2.06	-52.58		436.73	348.86	-1.25	-1.15	-1.37	-87.87		436.73	291.04	-1.5	-1.36	-1.66	-145.69	*	436.73	309.24	-1.41	-1.3	-1.54	-127.49		436.73	209.78	-2.08
1570198_x_at	Homo sapiens, clone IMAGE:5111803, mRNA	BC019872	0	Hs2.382152.1	47.09	33.44	-1.41	-0.81	-2.73	-13.65		47.09	44.15	-1.07	-0.63	-1.88	-2.94		47.09	49.68	1.06	0.6	1.77	2.6		94.32	49.7	-1.9	-1.1	-3.12	-44.61		94.32	45.57	-2.07	-1.18	-3.49	-48.74		94.32	43.23	-2.18	-1.2	-4.15	-51.09	*	94.32	32.9	-2.87
200832_s_at	SCD: stearoyl-CoA desaturase (delta-9-desaturase)	AB032261	6319	g7415720	2431	1727.45	-1.41	-1.04	-1.84	-703.55		2431	2234.71	-1.09	-0.79	-1.48	-196.29		2431	2406.79	-1.01	-0.77	-1.27	-24.21		1442.49	445.2	-3.24	-2.84	-3.71	-997.29	*	1442.49	670.61	-2.15	-1.89	-2.46	-771.88	*	1442.49	751.68	-1.92	-1.61	-2.33	-690.81	*	1442.49	449.33	-3.21
204472_at	GEM: GTP binding protein overexpressed in skeletal muscle	NM_005261	2669	g4885262	20.86	14.94	-1.4	-0.82	-2.7	-5.92		20.86	25.69	1.23	0.68	2.05	4.83		20.86	19.18	-1.09	-0.69	-1.7	-1.68		55.54	120.12	2.16	1.84	2.57	64.58	*	55.54	153.42	2.76	2.37	3.27	97.88	*	55.54	91.58	1.65	1.31	2.05	36.04		55.54	146.93	2.65
222474_s_at	TOMM22: translocase of outer mitochondrial membrane 22 homolog (yeast)	AB041906	56993	g10716800	226.57	161.69	-1.4	-1.13	-1.79	-64.87		226.57	206.05	-1.1	-0.92	-1.33	-20.52		226.57	192.92	-1.17	-0.97	-1.45	-33.65		398.73	650.37	1.63	1.45	1.85	251.63	*	398.73	756.83	1.9	1.65	2.18	358.1	*	398.73	711.53	1.78	1.39	2.21	312.8	*	398.73	720.62	1.81
214502_at	HIST1H2BJ: histone cluster 1, H2bj	NM_021058	8970	Hs.285735.0	21.7	15.49	-1.4	-0.92	-2.54	-6.21		21.7	19.08	-1.14	-0.81	-1.68	-2.62		21.7	19.7	-1.1	-0.78	-1.68	-2.01		104.78	45.81	-2.29	-1.49	-4.8	-58.97	*	104.78	75.55	-1.39	-1.22	-1.59	-29.23		104.78	104.68	-1	-0.82	-1.26	-0.1		104.78	186.18	1.78
205748_s_at	RNF126: ring finger protein 126	NM_017876	55658	g8923521	108.01	77.4	-1.4	-1.01	-1.83	-30.6		108.01	88.28	-1.22	-0.88	-1.64	-19.73		108.01	66.42	-1.63	-1.12	-2.34	-41.59		62.11	102.24	1.65	1.1	2.29	40.12		62.11	112.12	1.81	1.41	2.3	50.01	*	62.11	94.53	1.52	1.19	1.94	32.42		62.11	109.33	1.76
203007_x_at	LYPLA1: lysophospholipase I	AF077198	10434	g4679009	557.1	399.04	-1.4	-1.21	-1.63	-158.06		557.1	477.33	-1.17	-1.04	-1.32	-79.77		557.1	517.63	-1.08	-0.95	-1.23	-39.46		232.19	409.26	1.76	1.31	2.41	177.07	*	232.19	608.69	2.62	1.84	3.7	376.49	*	232.19	324.36	1.4	0.96	1.99	92.16		232.19	371.81	1.6
224752_at	LOC641845 /// LOC647087: hypothetical protein LOC641845 /// hypothetical LOC647087	BG031051	641845 /// 647087	Hs.111911.0	486.83	347.97	-1.4	-1.14	-1.75	-138.86		486.83	523.4	1.08	0.93	1.25	36.58		486.83	421.24	-1.16	-0.98	-1.37	-65.59		559	451.9	-1.24	-1.1	-1.4	-107.1		559	426.79	-1.31	-1.12	-1.57	-132.21		559	459.56	-1.22	-1.1	-1.35	-99.44		559	877.99	1.57
222449_at	TMEPAI: transmembrane, prostate androgen induced RNA	AL035541	56937	Hs.83883.0	635.09	454.5	-1.4	-1.17	-1.69	-180.59		635.09	404.93	-1.57	-1.33	-1.85	-230.16	*	635.09	562.46	-1.13	-0.96	-1.33	-72.63		675.98	1234.37	1.83	1.65	2.02	558.4	*	675.98	757.35	1.12	0.95	1.3	81.37		675.98	1032.04	1.53	1.28	1.79	356.06	*	675.98	1053.39	1.56
202811_at	STAMBP: STAM binding protein	NM_006463	10617	g5453544	278.75	199.42	-1.4	-1.25	-1.57	-79.33		278.75	269.22	-1.04	-0.89	-1.22	-9.53		278.75	223.21	-1.25	-1.14	-1.36	-55.53		290.93	253.05	-1.15	-1.03	-1.29	-37.88		290.93	264.26	-1.1	-0.95	-1.3	-26.67		290.93	277.99	-1.05	-0.86	-1.32	-12.94		290.93	437.06	1.5
1559675_at	Hs2.208347.1	BC033513		Hs2.208347.1	13.93	9.99	-1.4	-0.43	-10.71	-3.95		13.93	13.38	-1.04	-0.35	-2.57	-0.55		13.93	11.87	-1.17	-0.37	-6.6	-2.07		104.34	82.87	-1.26	-0.92	-1.92	-21.47		104.34	157.47	1.51	1.21	1.84	53.13	*	104.34	75.65	-1.38	-1.16	-1.67	-28.69		104.34	152.27	1.46
204512_at	HIVEP1: human immunodeficiency virus type I enhancer binding protein 1	NM_002114	3096	g4504388	148.93	106.38	-1.4	-1.16	-1.72	-42.55		148.93	126.89	-1.17	-0.96	-1.45	-22.04		148.93	147.1	-1.01	-0.85	-1.22	-1.83		124.5	189.15	1.52	0.93	3.9	64.65	*	124.5	156.6	1.26	0.77	3.23	32.1		124.5	127.77	1.03	0.63	2.63	3.27		124.5	177.28	1.42
45714_at	HCFC1R1: host cell factor C1 regulator 1 (XPO1 dependent)	AA436930	54985	4893136_RC	129.06	92.11	-1.4	-1.14	-1.7	-36.96		129.06	103.13	-1.25	-1	-1.54	-25.94		129.06	125.85	-1.03	-0.75	-1.49	-3.22		484.89	480.02	-1.01	-0.96	-1.07	-4.86		484.89	188.98	-2.57	-2.38	-2.77	-295.91	*	484.89	351.08	-1.38	-1.27	-1.5	-133.8		484.89	585.41	1.21
222450_at	TMEPAI: transmembrane, prostate androgen induced RNA	AL035541	56937	Hs.83883.0	307.67	219.73	-1.4	-1.09	-1.84	-87.94		307.67	240.82	-1.28	-0.99	-1.68	-66.85		307.67	321.28	1.04	0.85	1.3	13.61		383.51	700.51	1.83	1.64	2.06	317	*	383.51	296.55	-1.29	-1.08	-1.57	-86.96		383.51	527.03	1.37	1.11	1.67	143.52		383.51	418.43	1.09
201939_at	PLK2: polo-like kinase 2 (Drosophila)	NM_006622	10769	g5730054	344.43	246.29	-1.4	-1.09	-1.83	-98.14		344.43	168.33	-2.05	-1.57	-2.78	-176.1	*	344.43	238.54	-1.44	-0.93	-2.95	-105.89		692.91	522.76	-1.33	-1.13	-1.59	-170.15		692.91	594.2	-1.17	-0.99	-1.42	-98.71		692.91	684.99	-1.01	-0.87	-1.2	-7.92		692.91	734.03	1.06
228363_at	BIRC4: baculoviral IAP repeat-containing 4	BF109251	331	Hs.5367.0	458.45	326.5	-1.4	-1.26	-1.57	-131.94		458.45	354.35	-1.29	-1.16	-1.44	-104.1		458.45	289.09	-1.59	-1.36	-1.88	-169.36	*	66.79	86.99	1.3	0.88	2.08	20.2		66.79	83.2	1.25	0.76	2.07	16.41		66.79	75.45	1.13	0.73	1.84	8.66		66.79	68.64	1.03
201042_at	TGM2: transglutaminase 2 (C polypeptide, protein-glutamine-gamma-glutamyltransferase)	AL031651	7052	Hs.8265.0	107.13	76.52	-1.4	-0.77	-2.78	-30.61		107.13	96.95	-1.1	-0.58	-2.62	-10.18		107.13	101.69	-1.05	-0.63	-1.63	-5.44		341.91	860.23	2.52	2.33	2.71	518.32	*	341.91	696.9	2.04	1.85	2.24	354.99	*	341.91	684.54	2	1.61	2.4	342.63	*	341.91	344.97	1.01
225656_at	EFHC1: EF-hand domain (C-terminal) containing 1	AI564473	114327	Hs.121073.1	284.23	202.9	-1.4	-1.27	-1.55	-81.33		284.23	277.71	-1.02	-0.9	-1.17	-6.51		284.23	218.49	-1.3	-1.16	-1.47	-65.74		221.48	114.84	-1.93	-1.37	-2.55	-106.64	*	221.48	89.13	-2.48	-1.73	-3.42	-132.35	*	221.48	139.23	-1.59	-1.05	-2.48	-82.25	*	221.48	199.46	-1.11
230006_s_at	DKFZp313A2432: hypothetical protein DKFZp313A2432	AI742358	258010	Hs.24908.1	108.38	77.2	-1.4	-1.14	-1.78	-31.18		108.38	53.77	-2.02	-1.58	-2.68	-54.61	*	108.38	71.28	-1.52	-1.29	-1.8	-37.09		49.74	57.65	1.16	0.81	1.66	7.91		49.74	80.15	1.61	1.17	2.25	30.41		49.74	55.03	1.11	0.71	1.64	5.29		49.74	41.32	-1.2
205347_s_at	TMSL8: thymosin-like 8	NM_021992	11013	g11496272	39.55	28.34	-1.4	-0.73	-2.85	-11.21		39.55	39.68	1	0.51	1.91	0.13		39.55	31.19	-1.27	-0.6	-4.07	-8.36		418.22	379.41	-1.1	-0.99	-1.23	-38.81		418.22	212.88	-1.96	-1.77	-2.18	-205.34	*	418.22	382.59	-1.09	-0.85	-1.49	-35.63		418.22	340.05	-1.23
201596_x_at	KRT18: keratin 18	NM_000224	3875	g4557887	3827.29	2740.69	-1.4	-1.22	-1.59	-1086.59		3827.29	1961.06	-1.95	-1.71	-2.21	-1866.23	*	3827.29	2590.56	-1.48	-1.26	-1.73	-1236.73		2892	3615.57	1.25	1.16	1.34	723.57		2892	3736.6	1.29	1.2	1.39	844.6		2892	3029.18	1.05	0.96	1.14	137.18		2892	2074.82	-1.39
225615_at	LOC126917: hypothetical protein LOC126917	AK024480	126917	Hs.13766.0	123.17	88.13	-1.4	-0.8	-2.55	-35.04		123.17	85.34	-1.44	-0.85	-2.42	-37.83		123.17	87.22	-1.41	-0.83	-2.41	-35.95		149.32	194.28	1.3	1.16	1.46	44.96		149.32	89.64	-1.67	-1.39	-2.03	-59.68	*	149.32	169.44	1.13	0.95	1.34	20.12		149.32	97.9	-1.53
211042_x_at	MCAM: melanoma cell adhesion molecule	BC006329	4162	g13623456	1138.37	813.8	-1.4	-1.1	-1.77	-324.57		1138.37	529.5	-2.15	-1.7	-2.72	-608.87	*	1138.37	978.17	-1.16	-0.96	-1.37	-160.2		371.18	276.21	-1.34	-1.06	-1.71	-94.97		371.18	299.37	-1.24	-1.01	-1.52	-71.81		371.18	298.82	-1.24	-1.03	-1.47	-72.36		371.18	242.5	-1.53
218622_at	NUP37: nucleoporin 37kDa	NM_024057	79023	g13129027	627.01	449.13	-1.4	-1.28	-1.53	-177.88		627.01	605.83	-1.03	-0.97	-1.11	-21.17		627.01	610.56	-1.03	-0.95	-1.12	-16.45		232.91	242.95	1.04	0.88	1.24	10.04		232.91	245.28	1.05	0.86	1.28	12.37		232.91	316.72	1.36	1.14	1.62	83.81		232.91	148.76	-1.57
219151_s_at	RABL2A /// RABL2B: RAB, member of RAS oncogene family-like 2B /// RAB, member of RAS oncogene family-like 2A	NM_007081	11158 /// 11159	g5902039	48.08	34.45	-1.4	-1.09	-1.82	-13.63		48.08	57.26	1.19	0.99	1.46	9.18		48.08	54.94	1.14	0.92	1.42	6.86		135.35	98.63	-1.37	-1.21	-1.57	-36.72		135.35	61.05	-2.22	-1.75	-2.98	-74.3	*	135.35	96.06	-1.41	-1.22	-1.65	-39.29		135.35	82.92	-1.63
201215_at	PLS3: plastin 3 (T isoform)	NM_005032	5358	g7549808	3053.21	2177.26	-1.4	-1.13	-1.82	-875.95		3053.21	2911.58	-1.05	-0.96	-1.15	-141.62		3053.21	2669.36	-1.14	-0.95	-1.42	-383.84		587.32	240.82	-2.44	-1.88	-3.15	-346.5	*	587.32	335.7	-1.75	-1.31	-2.38	-251.62	*	587.32	324.73	-1.81	-1.28	-2.77	-262.59	*	587.32	352.04	-1.67
209218_at	SQLE: squalene epoxidase	AF098865	6713	g4204674	468.67	333.7	-1.4	-1.05	-1.89	-134.97		468.67	379.37	-1.24	-0.9	-1.75	-89.3		468.67	419.8	-1.12	-0.79	-1.65	-48.87		1189.88	393.23	-3.03	-2.75	-3.34	-796.64	*	1189.88	689.21	-1.73	-1.51	-2.01	-500.67	*	1189.88	715.88	-1.66	-1.41	-2.01	-474	*	1189.88	710.14	-1.68
205153_s_at	CD40: CD40 molecule, TNF receptor superfamily member 5	NM_001250	958	g4507580	5.38	3.86	-1.4	-0.5	-6.13	-1.52		5.38	3.44	-1.57	-0.58	-4.59	-1.94		5.38	5.51	1.02	0.54	2.57	0.13		107.58	247.08	2.3	1.94	2.77	139.49	*	107.58	101.83	-1.06	-0.84	-1.34	-5.76		107.58	158.41	1.47	1.22	1.8	50.82		107.58	63.4	-1.7
202631_s_at	APPBP2: amyloid beta precursor protein (cytoplasmic tail) binding protein 2	NM_006380	10513	g5453552	111.73	79.69	-1.4	-1.19	-1.66	-32.04		111.73	87.61	-1.28	-1.06	-1.54	-24.12		111.73	81.69	-1.37	-1.15	-1.64	-30.04		252.56	180.66	-1.4	-1.2	-1.65	-71.9		252.56	206.04	-1.23	-1.08	-1.39	-46.52		252.56	193.31	-1.31	-1.13	-1.51	-59.25		252.56	144	-1.75
1552546_a_at	LETM2: leucine zipper-EF-hand containing transmembrane protein 2	NM_144652	137994	Hs2.125266.1	36.03	25.68	-1.4	-0.78	-2.42	-10.35		36.03	22.94	-1.57	-0.79	-4.03	-13.09		36.03	34.02	-1.06	-0.52	-3.12	-2.01		156.89	192.65	1.23	1.03	1.46	35.76		156.89	483.99	3.08	2.64	3.61	327.1	*	156.89	204.52	1.3	1.03	1.61	47.63		156.89	82.74	-1.9
230973_at	SH2D5: SH2 domain containing 5	AI937119	400745	Hs.122596.0	17.18	12.24	-1.4	-0.91	-2.24	-4.93		17.18	13.95	-1.23	-0.8	-1.99	-3.23		17.18	14.14	-1.21	-0.62	-6.03	-3.04		109.17	204.49	1.87	1.62	2.2	95.32	*	109.17	183.34	1.68	1.14	2.28	74.17	*	109.17	128.38	1.18	0.98	1.42	19.21		109.17	57.32	-1.9
218854_at	DSE: dermatan sulfate epimerase	NM_013352	29940	g7019520	164.71	117.49	-1.4	-1.11	-1.73	-47.22		164.71	125.45	-1.31	-1.02	-1.66	-39.26		164.71	172.43	1.05	0.71	1.47	7.72		148.4	183.19	1.23	1.03	1.47	34.79		148.4	229.92	1.55	1.31	1.84	81.52	*	148.4	128.63	-1.15	-0.93	-1.47	-19.77		148.4	66.51	-2.23
207233_s_at	MITF: microphthalmia-associated transcription factor	NM_000248	4286	g4557754	368.32	263.22	-1.4	-1.14	-1.78	-105.11		368.32	343.2	-1.07	-0.9	-1.32	-25.12		368.32	194.32	-1.9	-1.38	-2.96	-174.01	*	165.95	173.3	1.04	0.85	1.3	7.35		165.95	201.71	1.22	0.93	1.58	35.76		165.95	93.02	-1.78	-1.36	-2.38	-72.93	*	165.95	58.19	-2.85
55081_at	MICALL1: MICAL-like 1	W46406	85377	4876617_RC	130.55	93.05	-1.4	-0.99	-1.96	-37.51		130.55	128.56	-1.02	-0.73	-1.35	-2		130.55	160.88	1.23	0.83	1.8	30.32		616.22	554.51	-1.11	-1.02	-1.21	-61.71		616.22	530.71	-1.16	-1.01	-1.36	-85.51		616.22	517.07	-1.19	-0.96	-1.54	-99.15		616.22	195.48	-3.15
222406_s_at	PNRC2: proline-rich nuclear receptor coactivator 2	AV738970	55629	Hs.7862.0	329.54	236.62	-1.39	-1.21	-1.6	-92.91		329.54	255.45	-1.29	-1.03	-1.68	-74.09		329.54	297.73	-1.11	-0.97	-1.25	-31.8		77.09	110.29	1.43	1.06	2.01	33.2		77.09	192.89	2.5	1.89	3.47	115.8	*	77.09	125.81	1.63	1.17	2.33	48.71		77.09	172.34	2.24
201301_s_at	ANXA4: annexin A4	BC000182	307	g12652858	232.75	167.16	-1.39	-1.17	-1.65	-65.59		232.75	187.59	-1.24	-1.07	-1.42	-45.16		232.75	153.94	-1.51	-1.26	-1.81	-78.81	*	237.75	182.08	-1.31	-1.11	-1.56	-55.67		237.75	249.31	1.05	0.88	1.24	11.57		237.75	211.23	-1.13	-0.9	-1.45	-26.52		237.75	520.58	2.19
204897_at	PTGER4: prostaglandin E receptor 4 (subtype EP4)	AA897516	5734	Hs.199248.0	272.85	196.48	-1.39	-1.09	-1.77	-76.37		272.85	82.17	-3.32	-2.59	-4.28	-190.69	*	272.85	84.31	-3.24	-2.19	-5.56	-188.55	*	4.17	10.77	2.58	0.64	11.02	6.6		4.17	5.39	1.29	0.58	5.25	1.22		4.17	4.78	1.15	0	5.32	0.61		4.17	8.43	2.02
1569582_at	LOC201651: Similar to Arylacetamide deacetylase (AADAC)	BC014344	201651	Hs2.383050.1	5.35	3.84	-1.39	-0.5	-4.45	-1.51		5.35	4.23	-1.26	-0.46	-3.7	-1.12		5.35	2.87	-1.86	-0.62	-20.32	-2.48		28.13	103	3.66	2.63	5.71	74.87	*	28.13	98.76	3.51	2.48	5.51	70.63	*	28.13	43.78	1.56	1.02	2.52	15.65		28.13	52.9	1.88
209743_s_at	ITCH: itchy homolog E3 ubiquitin protein ligase (mouse)	AI989677	83737	Hs.98074.0	45.31	32.67	-1.39	-0.96	-1.97	-12.63		45.31	38.51	-1.18	-0.76	-1.96	-6.79		45.31	33.33	-1.36	-0.95	-1.88	-11.97		121.63	116.45	-1.04	-0.88	-1.24	-5.18		121.63	139.25	1.14	0.91	1.41	17.61		121.63	122.73	1.01	0.85	1.2	1.09		121.63	202.34	1.66
210048_at	NAPG: N-ethylmaleimide-sensitive factor attachment protein, gamma	BC001889	8774	g12804880	88.46	63.67	-1.39	-1.06	-1.83	-24.79		88.46	68.99	-1.28	-0.98	-1.7	-19.46		88.46	61.66	-1.43	-1.03	-2.13	-26.8		285.17	255.86	-1.11	-0.96	-1.3	-29.32		285.17	325.63	1.14	1.04	1.27	40.46		285.17	259.63	-1.1	-0.93	-1.32	-25.54		285.17	436.94	1.53
209715_at	CBX5: chromobox homolog 5 (HP1 alpha homolog, Drosophila)	L07515	23468	g184310	403.64	290.04	-1.39	-1.17	-1.65	-113.61		403.64	337.07	-1.2	-0.98	-1.47	-66.57		403.64	355.28	-1.14	-0.97	-1.31	-48.36		315.76	190.82	-1.65	-1.34	-2.06	-124.94	*	315.76	231.72	-1.36	-1.14	-1.61	-84.04		315.76	245.13	-1.29	-1.01	-1.69	-70.63		315.76	444.33	1.41
215707_s_at	PRNP: prion protein (p27-30) (Creutzfeldt-Jakob disease, Gerstmann-Strausler-Scheinker syndrome, fatal familial insomnia)	AV725328	5621	Hs.74621.2	71.1	51.29	-1.39	-1.13	-1.71	-19.81		71.1	59.08	-1.2	-0.95	-1.56	-12.02		71.1	61.03	-1.16	-0.87	-1.66	-10.06		178.79	378.31	2.12	1.68	2.68	199.52	*	178.79	398.43	2.23	1.88	2.71	219.64	*	178.79	293.65	1.64	1.37	2.01	114.86	*	178.79	216.31	1.21
212449_s_at	LYPLA1: lysophospholipase I	BG288007	10434	Hs.12540.2	1103.16	793.7	-1.39	-1.13	-1.73	-309.47		1103.16	909.77	-1.21	-1.04	-1.41	-193.39		1103.16	1135.56	1.03	0.88	1.21	32.39		605.29	925.51	1.53	1.26	1.85	320.22	*	605.29	1065.56	1.76	1.47	2.12	460.27	*	605.29	622.25	1.03	0.75	1.35	16.96		605.29	702.7	1.16
202730_s_at	PDCD4: programmed cell death 4 (neoplastic transformation inhibitor)	NM_014456	27250	g7657448	172.51	124.15	-1.39	-1.15	-1.7	-48.36		172.51	119.33	-1.45	-1.13	-1.93	-53.18		172.51	88.37	-1.95	-1.59	-2.45	-84.14	*	51.35	36.02	-1.43	-0.97	-2.38	-15.33		51.35	33.09	-1.55	-1.12	-2.23	-18.25		51.35	34.05	-1.51	-1.07	-2.28	-17.3		51.35	53.75	1.05
200810_s_at	CIRBP: cold inducible RNA binding protein	NM_001280	1153	g4502846	724.1	519.31	-1.39	-1.18	-1.65	-204.78		724.1	488.82	-1.48	-1.21	-1.85	-235.28		724.1	530.59	-1.36	-1.2	-1.54	-193.5		522.73	422.14	-1.24	-1.08	-1.41	-100.59		522.73	269.46	-1.94	-1.7	-2.2	-253.27	*	522.73	519.28	-1.01	-0.86	-1.18	-3.46		522.73	468.38	-1.12
225575_at	LIFR: leukemia inhibitory factor receptor alpha	AI680541	3977	Hs.23767.2	164.49	117.99	-1.39	-1.12	-1.73	-46.5		164.49	118.55	-1.39	-1.11	-1.73	-45.94		164.49	94.94	-1.73	-1.38	-2.18	-69.55	*	48.28	44.26	-1.09	-0.79	-1.49	-4.03		48.28	41.93	-1.15	-0.73	-2.15	-6.36		48.28	52.37	1.08	0.48	1.8	4.09		48.28	42.26	-1.14
218100_s_at	IFT57: intraflagellar transport 57 homolog (Chlamydomonas)	NM_018010	55081	g8922255	153.04	109.99	-1.39	-1.18	-1.65	-43.05		153.04	155.67	1.02	0.88	1.17	2.63		153.04	157.86	1.03	0.85	1.23	4.82		160.09	199.29	1.24	0.94	1.68	39.21		160.09	95.28	-1.68	-1.24	-2.26	-64.8	*	160.09	173.52	1.08	0.83	1.45	13.44		160.09	139.79	-1.15
206846_s_at	HDAC6: histone deacetylase 6	NM_006044	10013	g13128863	63.22	45.41	-1.39	-1.07	-1.82	-17.81		63.22	44.97	-1.41	-1.04	-1.97	-18.25		63.22	57.64	-1.1	-0.81	-1.52	-5.58		167.21	126.4	-1.32	-1.03	-1.71	-40.81		167.21	94.66	-1.77	-1.24	-2.79	-72.54	*	167.21	108.32	-1.54	-1.22	-1.93	-58.89	*	167.21	143.58	-1.16
224461_s_at	AIFM2: apoptosis-inducing factor, mitochondrion-associated, 2	BC006121	84883	g13543963	147.77	106.61	-1.39	-0.91	-2.24	-41.16		147.77	127.18	-1.16	-0.77	-1.85	-20.59		147.77	88.33	-1.67	-1.12	-2.6	-59.44	*	247.13	290.17	1.17	0.88	1.73	43.04		247.13	320	1.29	0.93	1.94	72.87		247.13	315.78	1.28	0.94	1.9	68.66		247.13	207.67	-1.19
40446_at	PHF1: PHD finger protein 1	AL021366	5252	4884570_RC	154.93	111.5	-1.39	-1.16	-1.67	-43.42		154.93	165.64	1.07	0.87	1.3	10.71		154.93	102.31	-1.51	-1.27	-1.8	-52.62	*	343.34	366.02	1.07	0.96	1.19	22.68		343.34	267.23	-1.28	-1.14	-1.46	-76.11		343.34	288.83	-1.19	-1.05	-1.36	-54.51		343.34	237.62	-1.44
201890_at	RRM2: ribonucleotide reductase M2 polypeptide	BE966236	6241	Hs.75319.0	1288.99	926.28	-1.39	-1.32	-1.47	-362.71		1288.99	1481.29	1.15	1.06	1.24	192.31		1288.99	1014.59	-1.27	-1.12	-1.46	-274.39		846.17	980.49	1.16	1	1.33	134.32		846.17	1068.04	1.26	1.11	1.43	221.87		846.17	827.78	-1.02	-0.9	-1.16	-18.39		846.17	519.54	-1.63
214155_s_at	LARP4: La ribonucleoprotein domain family, member 4	AI743740	113251	Hs.26613.1	170.28	122.79	-1.39	-1.02	-2	-47.5		170.28	124.28	-1.37	-1.09	-1.71	-46		170.28	95.33	-1.79	-1.32	-2.54	-74.96	*	119.68	169.6	1.42	0.98	1.91	49.92		119.68	132.59	1.11	0.83	1.43	12.91		119.68	134.29	1.12	0.73	1.56	14.62		119.68	70.69	-1.69
221502_at	KPNA3: karyopherin alpha 3 (importin alpha 4)	AL120704	3839	Hs.3886.0	398.91	287.58	-1.39	-1.19	-1.64	-111.33		398.91	394.83	-1.01	-0.88	-1.18	-4.09		398.91	376.65	-1.06	-0.86	-1.35	-22.26		450.23	349.33	-1.29	-1.12	-1.51	-100.91		450.23	367.04	-1.23	-1.08	-1.4	-83.19		450.23	401.96	-1.12	-0.96	-1.33	-48.28		450.23	266.71	-1.69
222716_s_at	SNX24: sorting nexing 24	AU144093	28966	Hs.184668.0	136.08	98.08	-1.39	-1.09	-1.82	-37.99		136.08	115.32	-1.18	-0.95	-1.5	-20.76		136.08	120.36	-1.13	-0.97	-1.3	-15.72		127.21	96.69	-1.32	-0.99	-1.89	-30.52		127.21	135.45	1.06	0.87	1.28	8.24		127.21	112.38	-1.13	-0.88	-1.54	-14.83		127.21	71.57	-1.78
212336_at	EPB41L1: erythrocyte membrane protein band 4.1-like 1	AA912711	2036	Hs.26395.1	34.75	25.04	-1.39	-0.94	-2.15	-9.71		34.75	25.99	-1.34	-0.92	-1.96	-8.76		34.75	30.18	-1.15	-0.79	-1.72	-4.57		98.56	101.42	1.03	0.77	1.43	2.86		98.56	43.7	-2.26	-1.51	-3.52	-54.86	*	98.56	60.5	-1.63	-1.17	-2.2	-38.06		98.56	51.09	-1.93
202201_at	BLVRB: biliverdin reductase B (flavin reductase (NADPH))	NM_000713	645	g4502418	145.49	104.45	-1.39	-1	-1.92	-41.04		145.49	141.24	-1.03	-0.77	-1.31	-4.25		145.49	155.88	1.07	0.79	1.49	10.39		551.78	467.13	-1.18	-1.08	-1.29	-84.65		551.78	469.67	-1.17	-1.07	-1.3	-82.11		551.78	332.56	-1.66	-1.39	-2.04	-219.22	*	551.78	284.75	-1.94
31874_at	GAS2L1: growth arrest-specific 2 like 1	Y07846	10634	4864089_RC	92.36	66.36	-1.39	-0.92	-2.3	-26		92.36	95.55	1.03	0.75	1.44	3.18		92.36	90.66	-1.02	-0.7	-1.53	-1.7		416.92	392.81	-1.06	-0.94	-1.22	-24.11		416.92	423.3	1.02	0.91	1.13	6.39		416.92	331.95	-1.26	-1.1	-1.45	-84.96		416.92	187.1	-2.23
228065_at	BCL9L: B-cell CLL/lymphoma 9-like	AL353962	283149	Hs.113916.1	245.37	176.21	-1.39	-1.2	-1.63	-69.16		245.37	165.74	-1.48	-1.28	-1.73	-79.63		245.37	254.73	1.04	0.85	1.24	9.36		190.66	172.26	-1.11	-0.85	-1.41	-18.4		190.66	152.63	-1.25	-0.96	-1.59	-38.03		190.66	177.55	-1.07	-0.76	-1.58	-13.11		190.66	65.78	-2.9
202912_at	ADM: adrenomedullin	NM_001124	133	g4501944	363.25	262.14	-1.39	-0.97	-1.99	-101.11		363.25	382	1.05	0.77	1.46	18.76		363.25	170.92	-2.13	-1.56	-2.82	-192.32	*	47.76	39.39	-1.21	-0.9	-1.68	-8.36		47.76	36.04	-1.33	-0.97	-1.88	-11.72		47.76	45.74	-1.04	-0.77	-1.46	-2.01		47.76	15.36	-3.11
236207_at	SSFA2: sperm specific antigen 2	BE083088	6744	Hs.116790.0	139.68	101.08	-1.38	-1.01	-2.06	-38.6		139.68	81.68	-1.71	-1.17	-2.96	-57.99	*	139.68	123.19	-1.13	-0.92	-1.4	-16.49		2.74	20.29	7.4	2.78	100000000	17.55		2.74	33.09	12.06	4.92	100000000	30.35		2.74	18.88	6.88	2.43	100000000	16.14		2.74	52.33	19.07
203819_s_at	IGF2BP3: insulin-like growth factor 2 mRNA binding protein 3	AU160004	10643	Hs.79440.0	705.23	511.71	-1.38	-1.22	-1.56	-193.52		705.23	577.69	-1.22	-1.08	-1.38	-127.54		705.23	677.94	-1.04	-0.88	-1.25	-27.29		22.29	22.83	1.02	0.54	2.24	0.55		22.29	46.76	2.1	1.24	4.46	24.47		22.29	14.73	-1.51	-0.65	-3.97	-7.56		22.29	138.25	6.2
201324_at	EMP1: epithelial membrane protein 1	NM_001423	2012	g4503558	487.61	354.3	-1.38	-1.14	-1.65	-133.31		487.61	371.51	-1.31	-1.03	-1.7	-116.09		487.61	517.71	1.06	0.76	1.41	30.1		597.43	887.41	1.49	1.3	1.71	289.98		597.43	890.19	1.49	1.3	1.72	292.76		597.43	837.53	1.4	1.11	1.73	240.1		597.43	1449.35	2.43
219060_at	C8orf32: chromosome 8 open reading frame 32	NM_018024	55093	g8922280	149.76	108.41	-1.38	-1.09	-1.75	-41.35		149.76	126.01	-1.19	-0.94	-1.5	-23.75		149.76	101.9	-1.47	-1.14	-1.92	-47.86		149.08	389.3	2.61	2.18	3.21	240.22	*	149.08	333.92	2.24	1.84	2.78	184.84	*	149.08	250.27	1.68	1.29	2.17	101.19	*	149.08	307.73	2.06
217813_s_at	SPIN1: spindlin 1	NM_006717	10927	g5730064	363.7	262.82	-1.38	-1.17	-1.67	-100.87		363.7	289.76	-1.26	-1.02	-1.6	-73.93		363.7	293.82	-1.24	-1.07	-1.46	-69.87		86.61	109.58	1.27	0.92	1.66	22.97		86.61	209.08	2.41	1.98	2.94	122.48	*	86.61	118.62	1.37	0.93	1.86	32.01		86.61	174.04	2.01
212003_at	C1orf144: chromosome 1 open reading frame 144	BG171020	26099	Hs.226770.0	308.15	223.5	-1.38	-1.09	-1.75	-84.65		308.15	290.54	-1.06	-0.83	-1.38	-17.6		308.15	291.53	-1.06	-0.86	-1.28	-16.61		252	394.96	1.57	1.33	1.85	142.96	*	252	499.58	1.98	1.73	2.3	247.58	*	252	430.2	1.71	1.34	2.13	178.2	*	252	457.89	1.82
209945_s_at	GSK3B: glycogen synthase kinase 3 beta	BC000251	2932	g12652980	180.18	130.36	-1.38	-0.95	-2	-49.83		180.18	147.03	-1.23	-0.86	-1.73	-33.16		180.18	113.49	-1.59	-1.11	-2.22	-66.69	*	450.71	317.23	-1.42	-1.27	-1.6	-133.48		450.71	410.17	-1.1	-1.02	-1.19	-40.54		450.71	394.33	-1.14	-0.93	-1.47	-56.38		450.71	703.06	1.56
231947_at	MYCT1: myc target 1	AI242583	80177	Hs.18160.0	29.84	21.62	-1.38	-0.89	-2.05	-8.21		29.84	27.16	-1.1	-0.71	-1.66	-2.67		29.84	31.53	1.06	0.7	1.64	1.69		66.83	394.93	5.91	3.42	8.77	328.1	*	66.83	188.85	2.83	2.19	3.64	122.02	*	66.83	139.72	2.09	1.75	2.56	72.89	*	66.83	90.05	1.35
200713_s_at	MAPRE1: microtubule-associated protein, RP/EB family, member 1	NM_012325	22919	g6912493	1105.3	803.51	-1.38	-1.21	-1.57	-301.79		1105.3	1227.74	1.11	0.94	1.29	122.43		1105.3	636.9	-1.74	-1.44	-2.16	-468.41	*	842.58	1146.33	1.36	1.19	1.55	303.74		842.58	1223.63	1.45	1.25	1.68	381.05		842.58	1033.66	1.23	0.99	1.48	191.07		842.58	1033.52	1.23
206573_at	KCNQ3: potassium voltage-gated channel, KQT-like subfamily, member 3	NM_004519	3786	g4758629	32.4	23.48	-1.38	-0.55	-6.99	-8.93		32.4	20.63	-1.57	-0.72	-2.94	-11.77		32.4	32.03	-1.01	-0.44	-2.25	-0.37		107.86	116.48	1.08	0.68	1.52	8.62		107.86	173	1.6	1.06	2.21	65.14	*	107.86	102.69	-1.05	-0.88	-1.24	-5.17		107.86	122.53	1.14
231862_at	CDNA clone IMAGE:4842353	AK023520	0	Hs.131798.0	329.03	239.06	-1.38	-0.93	-1.93	-89.97		329.03	251.07	-1.31	-0.8	-2.38	-77.95		329.03	172.08	-1.91	-1.02	-5.85	-156.94	*	46.24	39.27	-1.18	-0.71	-1.87	-6.96		46.24	39.13	-1.18	-0.7	-1.99	-7.11		46.24	52.41	1.13	0.77	1.82	6.17		46.24	47.84	1.03
203592_s_at	FSTL3: follistatin-like 3 (secreted glycoprotein)	NM_005860	10272	g5031700	236.64	171.59	-1.38	-1.04	-1.85	-65.05		236.64	215.68	-1.1	-0.83	-1.45	-20.96		236.64	250.84	1.06	0.85	1.35	14.2		218.54	194.63	-1.12	-0.92	-1.38	-23.9		218.54	211.43	-1.03	-0.88	-1.19	-7.11		218.54	127.77	-1.71	-1.34	-2.25	-90.77	*	218.54	218.55	1
212276_at	LPIN1: lipin 1	D80010	23175	Hs.81412.0	88.74	64.48	-1.38	-1	-1.99	-24.26		88.74	89.63	1.01	0.72	1.37	0.89		88.74	85.82	-1.03	-0.74	-1.52	-2.91		235.76	112.54	-2.09	-1.7	-2.65	-123.23	*	235.76	143.13	-1.65	-1.38	-1.98	-92.64	*	235.76	152.12	-1.55	-1.29	-1.88	-83.64	*	235.76	220.51	-1.07
203282_at	GBE1: glucan (1,4-alpha-), branching enzyme 1 (glycogen branching enzyme, Andersen disease, glycogen storage disease type IV)	NM_000158	2632	g4557618	1491.19	1077.19	-1.38	-1.22	-1.57	-414.01		1491.19	1503.5	1.01	0.9	1.13	12.31		1491.19	1237.82	-1.2	-1	-1.5	-253.37		321.35	185.23	-1.73	-0.96	-4.11	-136.12	*	321.35	269.18	-1.19	-0.7	-2.26	-52.17		321.35	221.86	-1.45	-0.86	-2.65	-99.5		321.35	285.84	-1.12
203467_at	PMM1: phosphomannomutase 1	NM_002676	5372	g4505904	101.29	73.14	-1.38	-1.12	-1.72	-28.15		101.29	84.87	-1.19	-0.96	-1.49	-16.42		101.29	70.83	-1.43	-1.15	-1.78	-30.46		218.55	260.77	1.19	1.09	1.3	42.22		218.55	138.6	-1.58	-1.34	-1.9	-79.95	*	218.55	175.98	-1.24	-0.99	-1.64	-42.56		218.55	178.78	-1.22
212124_at	ZMIZ1: zinc finger, MIZ-type containing 1	AF070622	57178	Hs.7252.0	267.01	192.94	-1.38	-1.2	-1.59	-74.07		267.01	220.56	-1.21	-1.06	-1.39	-46.46		267.01	238.3	-1.12	-1	-1.25	-28.71		191.06	139.15	-1.37	-1.16	-1.63	-51.92		191.06	84.75	-2.25	-1.84	-2.82	-106.32	*	191.06	146.77	-1.3	-1	-1.81	-44.29		191.06	128.49	-1.49
202916_s_at	FAM20B: family with sequence similarity 20, member B	NM_014864	9917	g7662149	505.44	365.11	-1.38	-1.25	-1.53	-140.33		505.44	503.5	-1	-0.9	-1.12	-1.95		505.44	434.02	-1.16	-1.06	-1.28	-71.42		318.43	258.74	-1.23	-1.06	-1.44	-59.69		318.43	312.9	-1.02	-0.91	-1.13	-5.53		318.43	253.35	-1.26	-1.08	-1.47	-65.08		318.43	155.89	-2.04
224653_at	EIF4EBP2: Eukaryotic translation initiation factor 4E binding protein 2	U88989	1979	Hs.5233.0	338.61	246.2	-1.38	-1.11	-1.69	-92.41		338.61	534.63	1.58	1.27	1.97	196.01	*	338.61	338.39	-1	-0.83	-1.19	-0.23		96.89	38.62	-2.51	-1.49	-5.09	-58.27	*	96.89	34.33	-2.82	-1.85	-4.38	-62.56	*	96.89	36.45	-2.66	-1.63	-4.89	-60.44	*	96.89	28.96	-3.35
243955_at	Transcribed locus	AI934364	0	Hs.145761.0	10.61	7.77	-1.37	-0.59	-5.35	-2.84		10.61	5.25	-2.02	-0.69	-100000000	-5.36		10.61	6.12	-1.73	-0.88	-2.85	-4.49		11.23	14.67	1.31	0.65	4.84	3.44		11.23	20.45	1.82	0.4	7.26	9.22		11.23	22.5	2	0.56	7.87	11.27		11.23	183.81	16.36
237466_s_at	HHIP: hedgehog interacting protein	AW444502	64399	Hs.256982.0	5.2	3.8	-1.37	0	-41.82	-1.4		5.2	6.98	1.34	0.49	100000000	1.78		5.2	6.47	1.24	0.21	100000000	1.27		10.1	41.69	4.13	1.99	20.36	31.59		10.1	17.48	1.73	0.8	8.57	7.38		10.1	14.84	1.47	0.27	7.69	4.73		10.1	69.19	6.85
243483_at	TRPM8: transient receptor potential cation channel, subfamily M, member 8	AI272941	79054	Hs.149358.0	7.19	5.23	-1.37	-0.63	-7.04	-1.96		7.19	4.4	-1.63	-0.73	-10.52	-2.79		7.19	6.22	-1.16	-0.61	-2.42	-0.97		18.07	15.74	-1.15	-0.53	-2.17	-2.34		18.07	11.77	-1.53	-0.67	-3.67	-6.3		18.07	16.15	-1.12	-0.48	-2.87	-1.92		18.07	78.64	4.35
212393_at	SBF1: SET binding factor 1	AL096767	6305	Hs.112049.0	33.66	24.52	-1.37	-0.94	-1.98	-9.14		33.66	33.64	-1	-0.61	-1.96	-0.02		33.66	37.03	1.1	0.57	1.79	3.37		119.4	188.03	1.57	1.42	1.74	68.63	*	119.4	177.37	1.49	1.23	1.75	57.97		119.4	187.88	1.57	1.43	1.73	68.49	*	119.4	218.94	1.83
213348_at	CDKN1C: Cyclin-dependent kinase inhibitor 1C (p57, Kip2)	N33167	1028	Hs.106070.1	902.71	657.28	-1.37	-1.11	-1.73	-245.43		902.71	591.86	-1.53	-1.17	-2.1	-310.85	*	902.71	630.75	-1.43	-1.22	-1.66	-271.96		34.67	36.94	1.07	0.63	1.91	2.27		34.67	32.45	-1.07	-0.61	-1.71	-2.22		34.67	34.08	-1.02	-0.56	-1.82	-0.59		34.67	63.56	1.83
202543_s_at	GMFB: glia maturation factor, beta	BC005359	2764	g13529184	395.68	288.75	-1.37	-1.08	-1.79	-106.93		395.68	198.32	-2	-1.5	-2.83	-197.36	*	395.68	236.78	-1.67	-1.29	-2.26	-158.9	*	440.65	321.47	-1.37	-1.15	-1.63	-119.18		440.65	749.93	1.7	1.41	2.05	309.29	*	440.65	328.2	-1.34	-1.06	-1.74	-112.44		440.65	802.92	1.82
220962_s_at	PADI1: peptidyl arginine deiminase, type I	NM_013358	29943	g13591857	13.52	9.85	-1.37	-0.39	-100000000	-3.67		13.52	12.86	-1.05	-0.33	-11.52	-0.66		13.52	20.79	1.54	0.23	4.82	7.27		74.76	69.73	-1.07	-0.6	-2.15	-5.03		74.76	56.3	-1.33	-0.67	-4.45	-18.46		74.76	99.6	1.33	0.24	2.8	24.84		74.76	126.54	1.69
203553_s_at	MAP4K5: mitogen-activated protein kinase kinase kinase kinase 5	NM_006575	11183	g5729890	123.48	89.89	-1.37	-1.06	-1.89	-33.59		123.48	99.74	-1.24	-0.94	-1.73	-23.74		123.48	99	-1.25	-0.99	-1.61	-24.48		126.82	136.97	1.08	0.91	1.29	10.15		126.82	209.36	1.65	1.41	1.96	82.55	*	126.82	150.5	1.19	0.9	1.52	23.69		126.82	213.47	1.68
203211_s_at	MTMR2: myotubularin related protein 2	AK027038	8898	Hs.181326.0	1150.02	836.47	-1.37	-1.21	-1.59	-313.55		1150.02	851.53	-1.35	-1.25	-1.46	-298.49		1150.02	921.62	-1.25	-1.14	-1.37	-228.4		317.45	295.73	-1.07	-0.87	-1.33	-21.72		317.45	475.85	1.5	1.23	1.83	158.39		317.45	313.21	-1.01	-0.82	-1.27	-4.25		317.45	480.97	1.52
222590_s_at	NLK: nemo-like kinase	AF180819	51701	g5917731	41.93	30.52	-1.37	-0.99	-1.89	-11.41		41.93	35.52	-1.18	-0.86	-1.58	-6.41		41.93	31.75	-1.32	-0.92	-1.96	-10.18		61.59	103.24	1.68	1.2	2.54	41.66		61.59	130.93	2.13	1.51	3.23	69.34	*	61.59	80.34	1.3	0.9	2.01	18.75		61.59	88.75	1.44
225943_at	NLN: neurolysin (metallopeptidase M3 family)	BF222737	57486	Hs.22151.1	219.88	160.72	-1.37	-1.2	-1.58	-59.16		219.88	187.1	-1.18	-1.06	-1.31	-32.78		219.88	176.65	-1.24	-1.08	-1.46	-43.23		148.98	88.87	-1.68	-1.38	-2.05	-60.11	*	148.98	131.31	-1.13	-0.93	-1.38	-17.67		148.98	121.16	-1.23	-0.98	-1.57	-27.82		148.98	193.18	1.3
225582_at	KIAA1754: KIAA1754	AA425726	85450	Hs.28501.0	169.41	123.44	-1.37	-1.16	-1.64	-45.97		169.41	236.39	1.4	0.98	1.83	66.98		169.41	270.17	1.59	1.19	2.03	100.76	*	44.71	96.59	2.16	1.24	3.48	51.88	*	44.71	106.8	2.39	1.64	3.57	62.09	*	44.71	56.52	1.26	0.68	2.08	11.8		44.71	41.72	-1.07
204048_s_at	PHACTR2: phosphatase and actin regulator 2	AA551142	9749	Hs.102471.0	283.7	207.29	-1.37	-1.13	-1.65	-76.42		283.7	233.11	-1.22	-1.03	-1.41	-50.6		283.7	242.57	-1.17	-1	-1.35	-41.13		114.68	97.62	-1.17	-0.96	-1.45	-17.06		114.68	216.34	1.89	1.59	2.25	101.66	*	114.68	95.89	-1.2	-0.93	-1.6	-18.79		114.68	105.26	-1.09
218538_s_at	MRS2L: MRS2-like, magnesium homeostasis factor (S. cerevisiae)	NM_020662	57380	g10190701	175.96	128.22	-1.37	-1.03	-1.94	-47.74		175.96	139.88	-1.26	-1.04	-1.53	-36.07		175.96	79.86	-2.2	-1.58	-3.45	-96.1	*	38.93	30.29	-1.28	-0.84	-1.99	-8.63		38.93	63.35	1.63	1.1	2.45	24.42		38.93	47.4	1.22	0.8	1.85	8.48		38.93	33.49	-1.16
218461_at	ATPBD1C: ATP binding domain 1 family, member C	NM_016301	51184	g9994188	333.82	243.44	-1.37	-1.22	-1.55	-90.38		333.82	298.05	-1.12	-1	-1.26	-35.77		333.82	274.17	-1.22	-1.13	-1.32	-59.65		105.73	190.51	1.8	1.52	2.13	84.77	*	105.73	187.88	1.78	1.48	2.12	82.14	*	105.73	167.88	1.59	1.38	1.84	62.15	*	105.73	84.93	-1.25
203625_x_at	MCAM: melanoma cell adhesion molecule	BG105365	4162	Hs.23348.0	1243.88	905.38	-1.37	-1.2	-1.57	-338.49		1243.88	533.5	-2.33	-2.06	-2.64	-710.38	*	1243.88	1020.04	-1.22	-1.1	-1.35	-223.84		502.91	379.87	-1.32	-0.99	-1.78	-123.04		502.91	431.06	-1.17	-0.86	-1.62	-71.85		502.91	429.82	-1.17	-0.87	-1.59	-73.09		502.91	347.91	-1.45
227263_at	C8orf58: chromosome 8 open reading frame 58	AL519427	541565	Hs.296360.0	39.62	28.87	-1.37	-1	-1.92	-10.75		39.62	24.12	-1.64	-1.09	-2.81	-15.5		39.62	28.9	-1.37	-0.99	-1.96	-10.72		150.75	94.59	-1.59	-1.39	-1.84	-56.17	*	150.75	118.4	-1.27	-1.1	-1.49	-32.36		150.75	129.49	-1.16	-0.97	-1.43	-21.27		150.75	101.96	-1.48
205395_s_at	MRE11A: MRE11 meiotic recombination 11 homolog A (S. cerevisiae)	NM_005590	4361	g5031920	314.08	229.44	-1.37	-1.23	-1.53	-84.64		314.08	344.51	1.1	1	1.21	30.43		314.08	316.52	1.01	0.91	1.11	2.45		188.14	170.26	-1.1	-0.85	-1.38	-17.88		188.14	127.82	-1.47	-1.05	-2.13	-60.32		188.14	172.02	-1.09	-0.83	-1.41	-16.12		188.14	118.73	-1.58
212774_at	ZNF238: zinc finger protein 238	AJ223321	10472	Hs.69997.1	41.98	30.69	-1.37	-1.05	-1.77	-11.3		41.98	41.24	-1.02	-0.72	-1.55	-0.75		41.98	40.69	-1.03	-0.81	-1.3	-1.29		137.01	210.74	1.54	1.31	1.82	73.73	*	137.01	195.88	1.43	1.12	1.79	58.87		137.01	166.28	1.21	0.9	1.58	29.27		137.01	83.6	-1.64
222416_at	ALDH18A1: aldehyde dehydrogenase 18 family, member A1	U76542	5832	g4335784	761.85	555.17	-1.37	-1.25	-1.51	-206.67		761.85	816.12	1.07	0.97	1.17	54.28		761.85	632.05	-1.21	-1.14	-1.28	-129.79		301.44	225.8	-1.34	-1	-1.95	-75.64		301.44	219.69	-1.37	-1.14	-1.69	-81.76		301.44	260.18	-1.16	-0.94	-1.46	-41.26		301.44	182.4	-1.65
202931_x_at	BIN1: bridging integrator 1	NM_004305	274	g4757747	568.31	414.21	-1.37	-1.16	-1.61	-154.1		568.31	418.66	-1.36	-1.13	-1.63	-149.65		568.31	338.67	-1.68	-1.35	-2.1	-229.64	*	570.22	441.13	-1.29	-1.1	-1.5	-129.08		570.22	439.2	-1.3	-1.11	-1.49	-131.02		570.22	425.02	-1.34	-1.07	-1.72	-145.19		570.22	303.78	-1.88
207760_s_at	NCOR2: nuclear receptor co-repressor 2	NM_006312	9612	g5454073	1497.22	1095.03	-1.37	-1.15	-1.63	-402.19		1497.22	1409.68	-1.06	-0.89	-1.26	-87.54		1497.22	1543.83	1.03	0.87	1.22	46.61		1585.11	1670.12	1.05	0.86	1.31	85.01		1585.11	1501.49	-1.06	-0.84	-1.3	-83.62		1585.11	1456.11	-1.09	-0.87	-1.35	-129		1585.11	817.66	-1.94
218517_at	PHF17: PHD finger protein 17	NM_024900	79960	g13376356	256.51	186.92	-1.37	-1.17	-1.64	-69.59		256.51	233.34	-1.1	-0.94	-1.3	-23.17		256.51	194.65	-1.32	-1.19	-1.46	-61.87		162.36	82.76	-1.96	-1.47	-2.68	-79.6	*	162.36	103.99	-1.56	-1.18	-2.1	-58.36	*	162.36	98.97	-1.64	-1.25	-2.18	-63.39	*	162.36	81.8	-1.98
225395_s_at	FAM120AOS: family with sequence similarity 120A opposite strand	AI309997	158293	Hs.332011.0	440.68	321.16	-1.37	-1.21	-1.57	-119.51		440.68	381.73	-1.15	-1.03	-1.3	-58.95		440.68	349.02	-1.26	-1.1	-1.47	-91.66		190.03	122.31	-1.55	-1.05	-2.49	-67.72	*	190.03	183.49	-1.04	-0.75	-1.45	-6.54		190.03	124.42	-1.53	-1.09	-2.19	-65.6	*	190.03	93.83	-2.03
213070_at	PIK3C2A: phosphoinositide-3-kinase, class 2, alpha polypeptide	AV682436	5286	Hs.5848.0	690.25	504.63	-1.37	-1.24	-1.51	-185.63		690.25	599.4	-1.15	-1.06	-1.24	-90.85		690.25	717.19	1.04	0.94	1.15	26.93		271.02	268.71	-1.01	-0.82	-1.26	-2.31		271.02	208	-1.3	-1.04	-1.66	-63.02		271.02	230.51	-1.18	-0.96	-1.45	-40.51		271.02	116.56	-2.33
226328_at	KLF16: Kruppel-like factor 16	BF590630	83855	Hs.136280.0	9.63	7.02	-1.37	-0.47	-5.67	-2.61		9.63	9.61	-1	-0.36	-2.48	-0.02		9.63	10.33	1.07	0.18	3.22	0.7		94.12	90.6	-1.04	-0.81	-1.39	-3.52		94.12	48.43	-1.94	-1.41	-3.03	-45.69		94.12	70.89	-1.33	-1.03	-1.81	-23.23		94.12	35.82	-2.63
201325_s_at	EMP1: epithelial membrane protein 1	NM_001423	2012	g4503558	175.46	128.88	-1.36	-1.02	-1.81	-46.58		175.46	129.34	-1.36	-0.96	-1.99	-46.12		175.46	180.14	1.03	0.67	1.48	4.68		219.28	395.83	1.81	1.56	2.11	176.55	*	219.28	423.19	1.93	1.56	2.36	203.92	*	219.28	388.49	1.77	1.5	2.1	169.21	*	219.28	878.9	4.01
200672_x_at	SPTBN1: spectrin, beta, non-erythrocytic 1	NM_003128	6711	g4507194	106.71	78.26	-1.36	-0.97	-2.04	-28.45		106.71	83.16	-1.28	-0.93	-1.83	-23.55		106.71	131.19	1.23	0.69	1.87	24.48		125.35	126.8	1.01	0.8	1.27	1.45		125.35	192.62	1.54	1.29	1.87	67.27	*	125.35	150.22	1.2	1	1.46	24.88		125.35	356.62	2.85
228083_at	CACNA2D4: calcium channel, voltage-dependent, alpha 2/delta subunit 4	AI433691	93589	Hs.13768.0	5.97	4.4	-1.36	-0.12	-11.54	-1.56		5.97	3.04	-1.97	-0.16	-100000000	-2.93		5.97	3.31	-1.8	-0.15	-8.7	-2.66		87.21	146.43	1.68	1.26	2.21	59.22	*	87.21	131.52	1.51	1.24	1.88	44.31		87.21	95.64	1.1	0.87	1.4	8.43		87.21	211.94	2.43
219677_at	SPSB1: splA/ryanodine receptor domain and SOCS box containing 1	NM_025106	80176	g13376674	45.7	33.6	-1.36	-1.01	-1.86	-12.11		45.7	35.75	-1.28	-0.98	-1.66	-9.96		45.7	42.52	-1.07	-0.8	-1.47	-3.18		59.72	92.27	1.55	1.26	1.97	32.55		59.72	106.19	1.78	1.33	2.39	46.47		59.72	84.52	1.42	1.09	1.87	24.79		59.72	139.66	2.34
209781_s_at	KHDRBS3: KH domain containing, RNA binding, signal transduction associated 3	AF069681	10656	g3273831	79.36	58.32	-1.36	-0.92	-1.93	-21.03		79.36	84.43	1.06	0.64	1.68	5.07		79.36	51.22	-1.55	-1.03	-2.28	-28.14		294.3	396.26	1.35	1.18	1.54	101.96		294.3	508.36	1.73	1.5	2	214.06	*	294.3	247.9	-1.19	-0.92	-1.63	-46.39		294.3	607.92	2.07
219944_at	CLIP4: CAP-GLY domain containing linker protein family, member 4	NM_024692	79745	g13375970	67	49.27	-1.36	-1.03	-1.79	-17.73		67	58.58	-1.14	-0.84	-1.58	-8.42		67	47.03	-1.42	-1.05	-1.97	-19.97		97.39	132.71	1.36	1.09	1.76	35.32		97.39	164.41	1.69	1.32	2.21	67.02	*	97.39	129.9	1.33	1.05	1.74	32.51		97.39	168.78	1.73
214073_at	CTTN: cortactin	BG475299	2017	Hs.119257.2	58.82	43.26	-1.36	-1.06	-1.81	-15.56		58.82	53.01	-1.11	-0.88	-1.42	-5.8		58.82	42.37	-1.39	-1.14	-1.71	-16.44		161.37	159.34	-1.01	-0.86	-1.21	-2.03		161.37	160.82	-1	-0.87	-1.15	-0.55		161.37	131.61	-1.23	-0.98	-1.58	-29.75		161.37	275.15	1.71
205084_at	BCAP29: B-cell receptor-associated protein 29	NM_018844	55973	g9994198	524.26	385.73	-1.36	-1.14	-1.6	-138.52		524.26	380.16	-1.38	-1.17	-1.6	-144.09		524.26	403.36	-1.3	-1.11	-1.5	-120.9		365.97	263.1	-1.39	-1.2	-1.6	-102.87		365.97	602.47	1.65	1.41	1.94	236.5	*	365.97	371.85	1.02	0.88	1.18	5.88		365.97	556.21	1.52
1555854_at	Transcribed locus	AA594609	0	Hs2.213397.1	158.14	116.13	-1.36	-1.12	-1.68	-42.02		158.14	168.77	1.07	0.84	1.32	10.63		158.14	286.82	1.81	1.47	2.19	128.68	*	7.27	6.06	-1.2	-0.44	-3.43	-1.21		7.27	6.17	-1.18	-0.41	-5.5	-1.1		7.27	12.36	1.7	0.6	4.61	5.09		7.27	9.76	1.34
224705_s_at	TNRC6A: trinucleotide repeat containing 6A	AI684626	27327	Hs.6968.0	196.92	144.37	-1.36	-1.14	-1.65	-52.54		196.92	173.81	-1.13	-0.97	-1.32	-23.11		196.92	162.62	-1.21	-1.05	-1.39	-34.3		112.04	174.82	1.56	1.31	1.85	62.78	*	112.04	146.83	1.31	1.07	1.58	34.79		112.04	154.8	1.38	1.1	1.69	42.75		112.04	137.53	1.23
225374_at	C17orf32: chromosome 17 open reading frame 32	BG110004	147007	Hs.125035.1	243.15	179.43	-1.36	-1.13	-1.62	-63.72		243.15	163.84	-1.48	-1.27	-1.71	-79.31		243.15	145.41	-1.67	-1.3	-2.25	-97.74	*	73.15	108.92	1.49	1.02	2.13	35.77		73.15	90.46	1.24	0.82	1.79	17.31		73.15	110.55	1.51	0.97	2.22	37.4		73.15	89.45	1.22
212538_at	DOCK9: dedicator of cytokinesis 9	AL576253	23348	Hs.8021.0	257.71	189.62	-1.36	-1.17	-1.62	-68.09		257.71	174.1	-1.48	-1.31	-1.69	-83.61		257.71	128.56	-2	-1.6	-2.66	-129.15	*	24.53	37.78	1.54	0.99	2.17	13.25		24.53	32.46	1.32	0.57	2.14	7.93		24.53	22.11	-1.11	-0.7	-2.43	-2.41		24.53	27.03	1.1
229581_at	LOC392617: similar to slit homolog 1	AI694118	392617	Hs.42896.0	12.47	9.18	-1.36	0	-100000000	-3.29		12.47	9.93	-1.26	0	-100000000	-2.54		12.47	15.82	1.27	0	100000000	3.35		197.62	184.8	-1.07	-0.96	-1.19	-12.82		197.62	110.2	-1.79	-1.47	-2.25	-87.42	*	197.62	148.78	-1.33	-1.03	-1.83	-48.84		197.62	201.27	1.02
201787_at	FBLN1: fibulin 1	NM_001996	2192	g4503662	120.22	88.46	-1.36	-0.96	-1.85	-31.76		120.22	88.56	-1.36	-0.97	-1.81	-31.66		120.22	128.25	1.07	0.77	1.52	8.03		161.23	167.97	1.04	0.76	1.37	6.74		161.23	99.46	-1.62	-1.27	-2.09	-61.77	*	161.23	157.21	-1.03	-0.83	-1.25	-4.02		161.23	159.69	-1.01
204030_s_at	SCHIP1: schwannomin interacting protein 1	NM_014575	29970	g7657539	718.99	527.45	-1.36	-1.29	-1.44	-191.54		718.99	616.98	-1.17	-1.06	-1.29	-102.01		718.99	509.52	-1.41	-1.27	-1.58	-209.47		342.94	191.78	-1.79	-1.44	-2.25	-151.16	*	342.94	218.35	-1.57	-1.27	-1.97	-124.59	*	342.94	224.85	-1.53	-1.21	-1.97	-118.09	*	342.94	241.96	-1.42
210950_s_at	FDFT1: farnesyl-diphosphate farnesyltransferase 1	BC003573	2222	g13097746	924	679.36	-1.36	-0.96	-1.91	-244.64		924	667.1	-1.39	-1	-1.87	-256.9		924	678.19	-1.36	-1.03	-1.72	-245.81		1323.77	470.76	-2.81	-2.5	-3.19	-853.01	*	1323.77	608.39	-2.18	-1.95	-2.45	-715.38	*	1323.77	782.2	-1.69	-1.45	-2.02	-541.57	*	1323.77	851.43	-1.55
209242_at	PEG3: paternally expressed 3	AL042588	5178	Hs.139033.0	6.62	4.86	-1.36	-0.43	-3.95	-1.77		6.62	3.48	-1.9	-0.55	-19.63	-3.14		6.62	5.88	-1.13	-0.35	-3.15	-0.74		202.87	286.41	1.41	1.27	1.58	83.55		202.87	128.9	-1.57	-1.38	-1.8	-73.97	*	202.87	180.49	-1.12	-0.97	-1.31	-22.37		202.87	128.16	-1.58
209576_at	GNAI1: guanine nucleotide binding protein (G protein), alpha inhibiting activity polypeptide 1	AL049933	2770	g4884070	615.35	451.91	-1.36	-1.2	-1.56	-163.44		615.35	386.3	-1.59	-1.43	-1.77	-229.05	*	615.35	387.76	-1.59	-1.43	-1.76	-227.59	*	504.65	397.13	-1.27	-1.08	-1.52	-107.52		504.65	315	-1.6	-1.39	-1.88	-189.65	*	504.65	330.85	-1.53	-1.22	-2.01	-173.8	*	504.65	290.97	-1.73
228367_at	ALPK2: alpha-kinase 2	BE551416	115701	Hs.55950.0	13.31	9.78	-1.36	-0.75	-2.41	-3.53		13.31	13.26	-1	-0.54	-1.9	-0.05		13.31	21.91	1.65	0.96	2.95	8.6		79.36	30.28	-2.62	-1.63	-5.06	-49.08		79.36	27.94	-2.84	-1.95	-4.22	-51.42	*	79.36	33.59	-2.36	-1.69	-3.23	-45.77		79.36	43.84	-1.81
211707_s_at	IQCB1: IQ motif containing B1	BC005806	9657	g13543280	150.38	110.18	-1.36	-1.04	-1.72	-40.2		150.38	109.84	-1.37	-1.05	-1.71	-40.54		150.38	96.76	-1.55	-1.15	-2.07	-53.62	*	151.8	116.52	-1.3	-1.12	-1.52	-35.28		151.8	129.59	-1.17	-0.96	-1.46	-22.22		151.8	139.39	-1.09	-0.89	-1.37	-12.42		151.8	68.24	-2.22
204357_s_at	LIMK1: LIM domain kinase 1	NM_002314	3984	g8051616	102.05	75.09	-1.36	-1.07	-1.67	-26.96		102.05	83.69	-1.22	-0.94	-1.56	-18.35		102.05	82.56	-1.24	-0.9	-1.75	-19.48		104.99	146.14	1.39	1.17	1.65	41.15		104.99	80.32	-1.31	-1.07	-1.62	-24.68		104.99	100.55	-1.04	-0.87	-1.27	-4.45		104.99	44.88	-2.34
212993_at	MRNA; cDNA DKFZp667B1718 (from clone DKFZp667B1718)	AA114166	0	Hs.23964.1	215.98	159.32	-1.36	-1.18	-1.55	-56.67		215.98	182.8	-1.18	-1.02	-1.38	-33.18		215.98	205.81	-1.05	-0.92	-1.19	-10.17		116.82	57.71	-2.02	-1.35	-3.22	-59.11	*	116.82	46.91	-2.49	-1.58	-4.43	-69.91	*	116.82	76.15	-1.53	-1.03	-2.37	-40.68		116.82	49.93	-2.34
238756_at	GAS2L3: Growth arrest-specific 2 like 3	AI860012	283431	Hs.41294.0	217.91	160.16	-1.36	-1.17	-1.59	-57.75		217.91	195.96	-1.11	-0.98	-1.27	-21.95		217.91	147.23	-1.48	-1.26	-1.76	-70.67		195.14	122.34	-1.59	-1.27	-2	-72.79	*	195.14	112.42	-1.74	-1.3	-2.41	-82.71	*	195.14	155.82	-1.25	-0.92	-1.79	-39.32		195.14	73.03	-2.67
208394_x_at	ESM1: endothelial cell-specific molecule 1	NM_007036	11082	g13259505	4.17	3.09	-1.35	0	-56.02	-1.08		4.17	5.79	1.39	0.29	100000000	1.62		4.17	4.64	1.11	0.07	100000000	0.47		38.59	82.25	2.13	1.65	2.87	43.66		38.59	301.39	7.81	4.99	11.57	262.8	*	38.59	38.68	1	0.66	1.47	0.09		38.59	313.86	8.13
202206_at	ARL4C: ADP-ribosylation factor-like 4C	AW450363	10123	Hs.111554.0	22.1	16.42	-1.35	-0.65	-3.31	-5.68		22.1	17.96	-1.23	-0.62	-2.66	-4.14		22.1	22.43	1.01	0.32	2.18	0.33		132.95	154.09	1.16	0.99	1.37	21.13		132.95	160.24	1.21	1.04	1.41	27.28		132.95	141.54	1.06	0.85	1.31	8.59		132.95	339.59	2.55
224829_at	CPEB4: cytoplasmic polyadenylation element binding protein 4	AA772278	80315	Hs.301444.0	120.74	89.46	-1.35	-1.07	-1.71	-31.28		120.74	142.46	1.18	0.97	1.46	21.71		120.74	125.3	1.04	0.77	1.37	4.56		32.9	99.06	3.01	2.25	4.27	66.16	*	32.9	71.91	2.19	1.56	3.17	39.01		32.9	49.74	1.51	1.1	2.18	16.84		32.9	78.62	2.39
201149_s_at	TIMP3: TIMP metallopeptidase inhibitor 3 (Sorsby fundus dystrophy, pseudoinflammatory)	U67195	7078	g1519557	128.46	94.89	-1.35	-1	-1.93	-33.57		128.46	103.43	-1.24	-0.91	-1.81	-25.03		128.46	112.32	-1.14	-0.71	-2.6	-16.13		134.58	66.5	-2.02	-1.55	-2.71	-68.08	*	134.58	165.23	1.23	0.97	1.56	30.65		134.58	52.56	-2.56	-1.94	-3.49	-82.03	*	134.58	295.98	2.2
206859_s_at	PAEP: progestagen-associated endometrial protein (placental protein 14, pregnancy-associated endometrial alpha-2-globulin, alpha uterine protein)	NM_002571	5047	g4505582	4.72	3.5	-1.35	-0.37	-100000000	-1.22		4.72	4.67	-1.01	-0.27	-100000000	-0.05		4.72	7.65	1.62	0.5	5.12	2.93		11.25	69.57	6.19	3.2	38.7	58.32	*	11.25	19.35	1.72	0.79	10.87	8.11		11.25	17.5	1.56	0.61	9.93	6.25		11.25	24.2	2.15
202654_x_at	MARCH7: membrane-associated ring finger (C3HC4) 7	NM_022826	64844	g12383065	324.97	240.16	-1.35	-1.11	-1.71	-84.82		324.97	285.76	-1.14	-1	-1.3	-39.21		324.97	331.58	1.02	0.86	1.19	6.61		265.41	278.51	1.05	0.88	1.27	13.11		265.41	419.07	1.58	1.25	1.99	153.66	*	265.41	344.11	1.3	0.96	1.7	78.7		265.41	496.75	1.87
227897_at	RAP2B: RAP2B, member of RAS oncogene family	N20927	5912	Hs.155218.2	310.01	230.07	-1.35	-1.14	-1.6	-79.94		310.01	396.24	1.28	0.98	1.61	86.23		310.01	315.16	1.02	0.83	1.23	5.15		303.73	255.72	-1.19	-0.98	-1.43	-48.02		303.73	302.28	-1	-0.84	-1.19	-1.45		303.73	327.91	1.08	0.84	1.37	24.18		303.73	510.68	1.68
224250_s_at	SECISBP2: SECIS binding protein 2	BC001189	79048	g12654698	302.82	224.17	-1.35	-1.11	-1.62	-78.65		302.82	304.26	1	0.72	1.34	1.44		302.82	253.49	-1.19	-0.93	-1.54	-49.34		98.47	122.86	1.25	1.03	1.51	24.39		98.47	117.2	1.19	0.92	1.51	18.73		98.47	141.48	1.44	1.18	1.75	43.01		98.47	159.77	1.62
202609_at	EPS8: epidermal growth factor receptor pathway substrate 8	NM_004447	2059	g4758295	442.93	327.51	-1.35	-1.14	-1.59	-115.41		442.93	277.06	-1.6	-1.31	-1.96	-165.86	*	442.93	220.08	-2.01	-1.72	-2.32	-222.84	*	134.26	90.7	-1.48	-1.11	-2.12	-43.56		134.26	63.23	-2.12	-1.57	-3.12	-71.03	*	134.26	103.53	-1.3	-0.97	-1.88	-30.73		134.26	207.59	1.55
214766_s_at	AHCTF1: AT hook containing transcription factor 1	AL080144	25909	Hs.33363.1	397.67	293.62	-1.35	-1.14	-1.62	-104.05		397.67	352.99	-1.13	-0.95	-1.34	-44.68		397.67	342.17	-1.16	-1.02	-1.31	-55.5		121.24	182.15	1.5	0.98	2.3	60.92	*	121.24	162.31	1.34	0.92	2	41.07		121.24	153.51	1.27	0.9	1.86	32.27		121.24	178.76	1.47
209463_s_at	TAF12: TAF12 RNA polymerase II, TATA box binding protein (TBP)-associated factor, 20kDa	D50544	6883	g1345403	136.08	100.67	-1.35	-1.09	-1.65	-35.41		136.08	123.43	-1.1	-0.85	-1.47	-12.65		136.08	78.14	-1.74	-1.37	-2.23	-57.94	*	91.4	119.28	1.3	0.98	1.71	27.87		91.4	90.42	-1.01	-0.76	-1.4	-0.99		91.4	87.51	-1.04	-0.76	-1.52	-3.89		91.4	130.91	1.43
224871_at	FAM79A: family with sequence similarity 79, member A	AK025464	127262	Hs.20529.0	347.74	256.85	-1.35	-1.19	-1.55	-90.89		347.74	244.39	-1.42	-1.3	-1.55	-103.35		347.74	285.55	-1.22	-1.05	-1.43	-62.18		102.92	144.35	1.4	1.1	1.76	41.44		102.92	177.05	1.72	1.4	2.11	74.13	*	102.92	106.96	1.04	0.83	1.29	4.04		102.92	127.01	1.23
1553798_a_at	FBXL13: F-box and leucine-rich repeat protein 13	NM_145032	222235	Hs2.336025.1	26.44	19.51	-1.35	-0.96	-1.93	-6.93		26.44	23.21	-1.14	-0.75	-1.91	-3.22		26.44	19.44	-1.36	-0.97	-1.92	-6.99		120.48	205.13	1.7	1.4	2.11	84.66	*	120.48	198.99	1.65	1.34	2.07	78.51	*	120.48	143.98	1.2	0.96	1.5	23.5		120.48	108.3	-1.11
223358_s_at	CDNA FLJ33024 fis, clone THYMU1000532, moderately similar to HIGH-AFFINITY CAMP-SPECIFIC 3',5'-CYCLIC PHOSPHODIESTERASE (EC 3.1.4.17)	AW269834	0	Hs.150395.0	242.78	179.79	-1.35	-1.15	-1.62	-62.99		242.78	274.74	1.13	1.02	1.25	31.96		242.78	165.51	-1.47	-1.35	-1.59	-77.27		173.18	113.38	-1.53	-1.27	-1.86	-59.8	*	173.18	125.36	-1.38	-1.19	-1.6	-47.82		173.18	113.42	-1.53	-1.3	-1.81	-59.76	*	173.18	154.51	-1.12
213357_at	GTF2H5: general transcription factor IIH, polypeptide 5	AV701318	404672	Hs.278626.3	500.63	369.56	-1.35	-1.21	-1.52	-131.06		500.63	368.08	-1.36	-1.22	-1.52	-132.55		500.63	438.23	-1.14	-0.99	-1.33	-62.4		472.79	268.47	-1.76	-1.52	-2.07	-204.32	*	472.79	429.97	-1.1	-0.95	-1.28	-42.81		472.79	290.56	-1.63	-1.37	-1.97	-182.23	*	472.79	383.24	-1.23
218060_s_at	C16orf57: chromosome 16 open reading frame 57	NM_024598	79650	g13375796	224.09	166.41	-1.35	-1.09	-1.64	-57.69		224.09	247.17	1.1	0.9	1.37	23.08		224.09	131.4	-1.71	-1.37	-2.09	-92.69	*	208.34	308.68	1.48	1.19	1.85	100.34		208.34	218.16	1.05	0.84	1.31	9.81		208.34	199.74	-1.04	-0.85	-1.27	-8.6		208.34	148.69	-1.4
210762_s_at	DLC1: deleted in liver cancer 1	AF026219	10395	g2559001	12.86	9.52	-1.35	-0.8	-2.64	-3.34		12.86	6.4	-2.01	-1.08	-5.86	-6.46		12.86	9.02	-1.43	-0.7	-8.43	-3.84		231.25	265.35	1.15	1.01	1.32	34.1		231.25	190.51	-1.21	-1.01	-1.47	-40.74		231.25	228.71	-1.01	-0.83	-1.26	-2.54		231.25	124.11	-1.86
212205_at	H2AFV: H2A histone family, member V	AA534860	94239	Hs.301005.1	652.5	483.56	-1.35	-1.22	-1.49	-168.94		652.5	657.48	1.01	0.93	1.09	4.99		652.5	621.49	-1.05	-0.97	-1.13	-31.01		169.73	122.84	-1.38	-1.03	-1.8	-46.89		169.73	102.72	-1.65	-1.2	-2.27	-67.01	*	169.73	129.63	-1.31	-0.91	-1.98	-40.1		169.73	91.14	-1.86
212518_at	PIP5K1C: phosphatidylinositol-4-phosphate 5-kinase, type I, gamma	AB011161	23396	Hs.275182.0	38.14	28.26	-1.35	-0.83	-2.38	-9.89		38.14	44.58	1.17	0.82	1.74	6.43		38.14	41.86	1.1	0.75	1.65	3.71		116.08	114.87	-1.01	-0.83	-1.23	-1.21		116.08	90.54	-1.28	-0.87	-2.27	-25.55		116.08	94.02	-1.23	-1	-1.54	-22.07		116.08	52.07	-2.23
228654_at	RP11-93B10.1: hypothetical protein LOC139886	AU145277	139886	Hs.111496.0	349.45	259.16	-1.35	-1.2	-1.51	-90.29		349.45	360.68	1.03	0.93	1.14	11.23		349.45	266.32	-1.31	-1.18	-1.46	-83.13		434.59	281.07	-1.55	-1.37	-1.74	-153.51	*	434.59	239.59	-1.81	-1.5	-2.26	-194.99	*	434.59	289.85	-1.5	-1.19	-1.98	-144.73		434.59	163.16	-2.66
214439_x_at	BIN1: bridging integrator 1	AF043899	274	Hs.193163.8	135.59	100.19	-1.35	-1.03	-1.84	-35.4		135.59	100.67	-1.35	-1	-1.93	-34.92		135.59	81.9	-1.66	-1.15	-2.72	-53.69	*	290.13	224.82	-1.29	-1.05	-1.56	-65.3		290.13	193.4	-1.5	-1.23	-1.79	-96.73	*	290.13	202.42	-1.43	-1.15	-1.77	-87.7		290.13	107.19	-2.71
225147_at	PSCD3: pleckstrin homology, Sec7 and coiled-coil domains 3	AL521959	9265	Hs.7984.0	148.99	110.3	-1.35	-1.03	-1.73	-38.69		148.99	98.84	-1.51	-1.11	-2.07	-50.15	*	148.99	95.93	-1.55	-1.18	-2.02	-53.06	*	531.25	353.84	-1.5	-1.34	-1.69	-177.41	*	531.25	283.84	-1.87	-1.7	-2.07	-247.41	*	531.25	304.61	-1.74	-1.56	-1.97	-226.64	*	531.25	169.61	-3.13
208398_s_at	TBPL1: TBP-like 1	NM_004865	9519	g4759233	361.35	267.76	-1.35	-1.15	-1.59	-93.59		361.35	290.4	-1.24	-1.07	-1.44	-70.95		361.35	225.6	-1.6	-1.37	-1.86	-135.75	*	268.53	239.17	-1.12	-0.89	-1.4	-29.36		268.53	242.07	-1.11	-0.81	-1.63	-26.45		268.53	256.92	-1.05	-0.84	-1.28	-11.61		268.53	84.32	-3.18
229566_at	LOC645638 /// LOC650626: similar to WDNM1-like protein /// similar to WDNM1 homolog	AA149250	645638 /// 650626	Hs.56105.0	550.59	408.85	-1.35	-1.03	-1.74	-141.74		550.59	462.8	-1.19	-0.92	-1.5	-87.79		550.59	583.08	1.06	0.78	1.43	32.49		233.32	23.12	-10.09	-4.26	-100000000	-210.2	*	233.32	42.58	-5.48	-4.24	-7.47	-190.74	*	233.32	10.98	-21.24	-11.04	-206.42	-222.34	*	233.32	25.05	-9.32
216493_s_at	IGF2BP3 /// LOC645468 /// LOC651107: insulin-like growth factor 2 mRNA binding protein 3 /// similar to insulin-like growth factor 2 mRNA binding protein 3 /// similar to IGF-II mRNA-binding protein 3	AL023775	10643 /// 645468 /// 651107	Hs.300813.0	165.17	123.35	-1.34	-1.02	-1.78	-41.82		165.17	99.6	-1.66	-1.13	-2.75	-65.58	*	165.17	140.25	-1.18	-0.86	-1.68	-24.92		3.47	9.87	2.84	0.93	32.94	6.4		3.47	10.97	3.16	1.15	36.5	7.5		3.47	8.45	2.44	0	29.34	4.98		3.47	14.27	4.11
200671_s_at	SPTBN1: spectrin, beta, non-erythrocytic 1	N92501	6711	Hs.107164.0	75.93	56.69	-1.34	-0.97	-1.86	-19.24		75.93	60.83	-1.25	-0.87	-1.88	-15.1		75.93	84.6	1.11	0.81	1.52	8.67		105.86	105.13	-1.01	-0.84	-1.2	-0.73		105.86	149.36	1.41	1.2	1.67	43.49		105.86	118.97	1.12	0.93	1.35	13.11		105.86	265.08	2.5
228443_s_at	Hs.111988.1	AI127452		Hs.111988.1	176.94	132.44	-1.34	-1.04	-1.84	-44.5		176.94	233.73	1.32	1	1.65	56.79		176.94	222.24	1.26	0.81	1.71	45.31		32.87	86.35	2.63	1.57	5.33	53.48	*	32.87	74.76	2.27	1.45	4.53	41.89		32.87	70.49	2.14	1.32	4.32	37.62		32.87	72.73	2.21
244411_at	Transcribed locus, moderately similar to NP_001072521.1 opposite [Xenopus tropicalis]	AW444888	0	Hs.104480.1	72.74	54.38	-1.34	-1.12	-1.58	-18.36		72.74	59.1	-1.23	-0.94	-1.68	-13.64		72.74	68.16	-1.07	-0.74	-1.79	-4.58		76.8	97.94	1.28	0.92	1.75	21.14		76.8	55.91	-1.37	-1.05	-1.76	-20.88		76.8	88.43	1.15	0.83	1.59	11.63		76.8	146.43	1.91
201302_at	ANXA4: annexin A4	NM_001153	307	g4809272	147.32	109.99	-1.34	-1.12	-1.58	-37.33		147.32	142.63	-1.03	-0.84	-1.28	-4.69		147.32	106.89	-1.38	-1.1	-1.74	-40.43		89.3	78.92	-1.13	-0.79	-1.56	-10.38		89.3	87.39	-1.02	-0.68	-1.56	-1.91		89.3	65.97	-1.35	-0.95	-1.86	-23.33		89.3	169.85	1.9
222551_s_at	C8orf33: chromosome 8 open reading frame 33	AI197841	65265	Hs.169615.0	444.09	330.52	-1.34	-1.2	-1.51	-113.57		444.09	323.74	-1.37	-1.12	-1.74	-120.35		444.09	315.29	-1.41	-1.19	-1.7	-128.8		71.14	107.7	1.51	1.14	1.97	36.56		71.14	149.14	2.1	1.29	3.02	78.01	*	71.14	140.01	1.97	1.62	2.43	68.87	*	71.14	134.59	1.89
203345_s_at	MTF2: metal response element binding transcription factor 2	AI566096	22823	Hs.31016.0	492.22	368.58	-1.34	-1.22	-1.46	-123.64		492.22	439.49	-1.12	-1.01	-1.25	-52.74		492.22	357.98	-1.37	-1.14	-1.73	-134.24		192.96	280.53	1.45	1.21	1.75	87.57		192.96	273.79	1.42	1.08	1.81	80.82		192.96	324.98	1.68	1.38	2.05	132.02	*	192.96	364.67	1.89
223297_at	AMMECR1L: AMME chromosomal region gene 1-like	BC004208	83607	g13278896	281.49	209.68	-1.34	-1.18	-1.53	-71.81		281.49	264.29	-1.07	-0.94	-1.21	-17.2		281.49	296.29	1.05	0.93	1.19	14.8		104.24	191.52	1.84	1.35	2.54	87.27	*	104.24	198.42	1.9	1.37	2.66	94.18	*	104.24	163.14	1.57	1.13	2.19	58.9	*	104.24	196.12	1.88
203921_at	CHST2: carbohydrate (N-acetylglucosamine-6-O) sulfotransferase 2	NM_004267	9435	g4757983	17.16	12.85	-1.34	-0.57	-3.11	-4.31		17.16	12.85	-1.33	-0.58	-2.71	-4.3		17.16	14.77	-1.16	-0.47	-3.87	-2.39		107.15	149.82	1.4	1.24	1.58	42.67		107.15	137.91	1.29	1.06	1.54	30.76		107.15	111.77	1.04	0.88	1.22	4.62		107.15	180.15	1.68
223078_s_at	TMOD3: tropomodulin 3 (ubiquitous)	AF177171	29766	g6934243	374.61	278.85	-1.34	-1.07	-1.74	-95.76		374.61	274.59	-1.36	-1.04	-1.91	-100.02		374.61	331.44	-1.13	-0.95	-1.34	-43.17		78.65	76.78	-1.02	-0.78	-1.35	-1.87		78.65	166.09	2.11	1.72	2.65	87.44	*	78.65	93.27	1.19	0.82	1.64	14.62		78.65	124.3	1.58
201798_s_at	FER1L3: fer-1-like 3, myoferlin (C. elegans)	NM_013451	26509	g7305052	1228.31	914.54	-1.34	-1.19	-1.52	-313.77		1228.31	773.29	-1.59	-1.43	-1.76	-455.02	*	1228.31	1083.66	-1.13	-0.93	-1.43	-144.65		171.07	98.56	-1.74	-1.15	-2.85	-72.52	*	171.07	254.2	1.49	1.05	2.09	83.12		171.07	121.55	-1.41	-0.96	-2.18	-49.52		171.07	266.75	1.56
218360_at	RAB22A: RAB22A, member RAS oncogene family	NM_020673	57403	g10190713	148.65	111.18	-1.34	-1.06	-1.72	-37.47		148.65	84.08	-1.77	-1.36	-2.38	-64.57	*	148.65	114.15	-1.3	-0.97	-1.87	-34.5		245.25	324.38	1.32	1.17	1.51	79.14		245.25	337.29	1.38	1.16	1.62	92.04		245.25	296.55	1.21	1.01	1.44	51.31		245.25	357.23	1.46
202352_s_at	PSMD12: proteasome (prosome, macropain) 26S subunit, non-ATPase, 12	AI446530	5718	Hs.4295.0	1104.66	824.56	-1.34	-1.1	-1.66	-280.1		1104.66	763.42	-1.45	-1.24	-1.7	-341.24		1104.66	685.01	-1.61	-1.31	-2.05	-419.66	*	679.24	836.48	1.23	1.09	1.39	157.23		679.24	1044.21	1.54	1.36	1.74	364.96	*	679.24	947.4	1.39	1.15	1.66	268.16		679.24	958.03	1.41
204140_at	TPST1: tyrosylprotein sulfotransferase 1	NM_003596	8460	g4507664	177.02	131.67	-1.34	-1.05	-1.68	-45.35		177.02	196.75	1.11	0.87	1.44	19.73		177.02	175.89	-1.01	-0.73	-1.46	-1.13		213.01	367.92	1.73	1.55	1.92	154.91	*	213.01	453.55	2.13	1.91	2.36	240.54	*	213.01	371.7	1.75	1.55	1.96	158.69	*	213.01	292.94	1.38
219050_s_at	ZNHIT2: zinc finger, HIT type 2	NM_014205	741	g7656935	21.19	15.86	-1.34	-0.28	-6.98	-5.34		21.19	22.55	1.06	0.28	4.95	1.36		21.19	19.13	-1.11	-0.23	-43	-2.06		14.43	83.63	5.79	0	643.44	69.19	*	14.43	17.06	1.18	0.12	130.32	2.62		14.43	11.76	-1.23	-0.01	-40.49	-2.67		14.43	17.97	1.24
209110_s_at	RGL2: ral guanine nucleotide dissociation stimulator-like 2	AL050259	5863	g4886476	38.38	28.64	-1.34	-0.92	-2.06	-9.74		38.38	49.7	1.3	0.95	1.79	11.33		38.38	45.5	1.19	0.83	1.68	7.13		147.22	234.04	1.59	1.36	1.88	86.83	*	147.22	148.46	1.01	0.8	1.26	1.25		147.22	153.75	1.04	0.89	1.24	6.53		147.22	159.63	1.08
241069_at	Hs.282449.0	AV650380		Hs.282449.0	13.16	9.8	-1.34	-0.52	-2.67	-3.37		13.16	13.07	-1.01	-0.39	-2	-0.09		13.16	178.54	13.56	0	52.51	165.38	*	17.55	13.11	-1.34	-0.7	-3.55	-4.44		17.55	15.18	-1.16	-0.51	-49.67	-2.37		17.55	14.9	-1.18	-0.67	-2.2	-2.66		17.55	17.46	-1.01
200811_at	CIRBP: cold inducible RNA binding protein	NM_001280	1153	g4502846	148.79	111.16	-1.34	-1.08	-1.65	-37.63		148.79	104.85	-1.42	-1.13	-1.79	-43.94		148.79	120.21	-1.24	-0.96	-1.63	-28.58		263.23	230.96	-1.14	-0.98	-1.34	-32.27		263.23	130.1	-2.02	-1.62	-2.67	-133.12	*	263.23	245.41	-1.07	-0.93	-1.26	-17.82		263.23	232.81	-1.13
200872_at	S100A10: S100 calcium binding protein A10	NM_002966	6281	g4506760	3676.75	2751.14	-1.34	-1.2	-1.5	-925.62		3676.75	3180.41	-1.16	-1.07	-1.26	-496.35		3676.75	3333.94	-1.1	-0.97	-1.28	-342.81		3710.7	2895.4	-1.28	-1.17	-1.4	-815.31		3710.7	1715.29	-2.16	-1.97	-2.37	-1995.41	*	3710.7	2622.44	-1.41	-1.29	-1.55	-1088.26		3710.7	3281.72	-1.13
223284_at	NAT14: N-acetyltransferase 14	AB038651	57106	g9664093	48.22	35.91	-1.34	-0.95	-1.97	-12.31		48.22	54.53	1.13	0.74	1.63	6.31		48.22	55.57	1.15	0.81	1.6	7.35		135.57	90.48	-1.5	-1.16	-2.06	-45.09		135.57	71.38	-1.9	-1.51	-2.48	-64.19	*	135.57	93.97	-1.44	-1.14	-1.9	-41.6		135.57	105.46	-1.29
228357_at	UNK: unkempt homolog (Drosophila)	BE966979	85451	Hs.44976.0	165.27	122.91	-1.34	-1.02	-1.81	-42.36		165.27	170.94	1.03	0.84	1.29	5.67		165.27	138	-1.2	-0.95	-1.49	-27.27		211.28	165.9	-1.27	-1.07	-1.52	-45.38		211.28	187.03	-1.13	-0.95	-1.34	-24.25		211.28	191.07	-1.11	-0.86	-1.5	-20.21		211.28	127.58	-1.66
230508_at	DKK3: Dickkopf homolog 3 (Xenopus laevis)	AL569601	27122	Hs.85591.0	23.1	17.19	-1.34	-0.89	-2.11	-5.91		23.1	27.61	1.2	0.74	1.84	4.51		23.1	31.76	1.37	1.01	1.95	8.66		100.42	72.49	-1.39	-1.16	-1.65	-27.93		100.42	68.25	-1.47	-1.21	-1.79	-32.17		100.42	79.63	-1.26	-0.96	-1.75	-20.79		100.42	46.99	-2.14
213007_at	FANCI: Fanconi anemia, complementation group I	W74442	55215	Hs.80961.1	761.7	569.01	-1.34	-1.17	-1.53	-192.69		761.7	916.62	1.2	1.08	1.36	154.92		761.7	810.44	1.06	0.95	1.2	48.74		278.46	298.47	1.07	0.83	1.39	20.01		278.46	219.03	-1.27	-0.98	-1.65	-59.43		278.46	292.9	1.05	0.84	1.33	14.44		278.46	126.81	-2.2
209891_at	SPC25: SPC25, NDC80 kinetochore complex component, homolog (S. cerevisiae)	AF225416	57405	g9963834	280.88	210.05	-1.34	-1.12	-1.61	-70.83		280.88	264.6	-1.06	-0.9	-1.24	-16.29		280.88	204.3	-1.37	-1.18	-1.6	-76.58		563.47	489.5	-1.15	-1.01	-1.31	-73.97		563.47	532.23	-1.06	-0.92	-1.21	-31.24		563.47	456.71	-1.23	-0.97	-1.63	-106.76		563.47	227.21	-2.48
211708_s_at	SCD: stearoyl-CoA desaturase (delta-9-desaturase)	BC005807	6319	g13543283	274.52	206.54	-1.33	-0.98	-1.79	-67.98		274.52	176.3	-1.56	-1.09	-2.31	-98.22	*	274.52	238.66	-1.15	-0.74	-2.06	-35.86		109.61	65.15	-1.68	-1.19	-2.34	-44.45		109.61	238.08	2.17	1.7	2.92	128.47	*	109.61	132.27	1.21	0.86	1.7	22.66		109.61	559.92	5.11
234942_s_at	DNTTIP1: deoxynucleotidyltransferase, terminal, interacting protein 1	AK025220	116092	Hs.108319.2	190.55	143.07	-1.33	-1.11	-1.61	-47.47		190.55	167.6	-1.14	-0.97	-1.33	-22.94		190.55	162.12	-1.18	-1.02	-1.34	-28.43		195.27	279.31	1.43	1.26	1.63	84.03		195.27	270.14	1.38	1.17	1.62	74.87		195.27	272.73	1.4	1.17	1.65	77.45		195.27	529.83	2.71
227364_at	Hs.184270.2	AW084125		Hs.184270.2	1788.88	1345.18	-1.33	-1.19	-1.49	-443.7		1788.88	1415.13	-1.26	-1.04	-1.58	-373.75		1788.88	1307.16	-1.37	-1.15	-1.67	-481.72		384.38	656.5	1.71	1.36	2.11	272.12	*	384.38	804.9	2.09	1.76	2.5	420.52	*	384.38	712.22	1.85	1.49	2.28	327.84	*	384.38	864.17	2.25
[truncated: 5,206 more rows]
[truncated: 4 more columns]
